# Supplementary material for: Immature monocytic cells within tumors differentiate into immunosuppressive cells in resistant tumors to immunotherapy
Source: iScience. 2025 Jul 17;28(8):113141. doi: 10.1016/j.isci.2025.113141 (PMC12357114; doi:10.1016/j.isci.2025.113141)
Supplement: Table S1. Differentially expressed genes between granulocyte cluster cells that are abundant in 4T1m compared to 4T1p, related to Figure 1 — The table lists the differentially expressed genes of granulocytic cells upregulated in 4T1m and downregulated in 4T1p. The genes are ordered based on significance. [file mmc2.csv]

	p_val	avg_log2FC	pct.1	pct.2	p_val_adj
Ifi47	3.67331147770106e-57	5.43880464520645	0.712	0.035	4.12292480257167e-53
Rsad2	6.7726337586856e-37	5.01542954200469	0.788	0.128	7.60160413074871e-33
Ifit1	2.64513263836065e-31	4.46512273071515	0.596	0.069	2.968896873296e-27
Usp18	5.20273798354419e-31	4.67728725937697	0.404	0.02	5.83955311273e-27
Trim30c	2.29099987541286e-30	6.09559989068868	0.308	0.006	2.57141826016339e-26
Gm13822	3.09604381967703e-30	3.58890444676478	0.654	0.091	3.4749995832055e-26
Gbp5	3.25356988015227e-30	4.47857618073522	0.481	0.037	3.65180683348291e-26
Igtp	1.1333551130947e-29	4.32777333281771	0.519	0.049	1.27207777893749e-25
Ifit2	6.94784337321981e-28	6.61017306351844	0.269	0.004	7.79825940210192e-24
Zbp1	1.33508157428435e-27	3.97006900860482	0.538	0.063	1.49849555897676e-23
Isg15	5.16542522662277e-27	3.43407164645635	0.981	0.583	5.7976732743614e-23
Irf7	7.31005295533101e-27	3.22113077277254	0.692	0.134	8.20480343706353e-23
Rtp4	8.83133264330741e-27	2.94639617962045	0.846	0.242	9.91228775884824e-23
Xaf1	1.0439781298582e-21	4.07674086343736	0.365	0.031	1.17176105295284e-17
Herc6	1.25958155944925e-21	2.95482123490588	0.462	0.057	1.41375434232583e-17
Slfn5	1.8183875446582e-21	2.94494322295114	0.538	0.087	2.04095818012436e-17
Ifit3	3.65372732604361e-21	8.04313247079454	0.173	0	4.10094355075135e-17
Irgm1	4.32609373675017e-21	3.31378006073821	0.5	0.075	4.85560761012839e-17
Isg20	9.93902362548601e-21	3.0088625687098	0.731	0.199	1.11555601172455e-16
Gbp2b	2.78106367540618e-20	2.99435492218957	0.788	0.254	3.1214658692759e-16
Gbp3	4.86397364549327e-20	4.22684442396693	0.346	0.031	5.45932401970165e-16
Gbp2	1.3524947443368e-18	2.73904223102752	0.75	0.254	1.51804010104363e-14
Cmpk2	1.60420348195004e-18	5.03826671562273	0.25	0.014	1.80055798814072e-14
Parp10	3.1500290404069e-18	3.06585254729463	0.442	0.065	3.53559259495271e-14
Psmb9	7.17322887469037e-18	2.26748640846428	0.692	0.183	8.05123208895247e-14
Parp14	1.39675760088839e-17	2.51256226689201	0.673	0.203	1.56772073123713e-13
Gbp7	1.63804492137722e-17	2.67353512451587	0.558	0.12	1.83854161975379e-13
Slfn8	1.96581851840204e-17	2.90358111839575	0.404	0.055	2.20643470505445e-13
Psmb10	1.24742135885854e-16	3.44578624561755	0.327	0.035	1.40010573318282e-12
Socs1	1.45169982553846e-16	3.72434408343775	0.346	0.043	1.62938788418437e-12
Oasl1	2.97864047035009e-16	2.52860393649697	0.635	0.175	3.34322606392095e-12
Ifi35	5.47207229177401e-16	3.45816997007339	0.365	0.051	6.14185394028715e-12
Ogfr	6.85640868084407e-16	2.77039666376845	0.462	0.087	7.69563310337938e-12
H2-D1	1.76044314624947e-15	1.25272131219534	1	0.978	1.9759213873504e-11
Oasl2	1.95687767479541e-15	3.03547889825111	0.404	0.067	2.19639950219037e-11
Psmb8	2.34631186706957e-15	2.72565028093837	0.538	0.134	2.63350043959888e-11
Rnf213	8.15507197065069e-15	2.49769833426002	0.404	0.067	9.15325277985834e-11
Ifit3b	8.90003429294488e-15	4.52925306813487	0.192	0.01	9.98939849040133e-11
Ly6e	1.17027493006728e-14	3.50781134588876	0.442	0.089	1.31351658150751e-10
H2-K1	1.23209389203056e-14	1.4058249072458	1	0.809	1.3829021844151e-10
H2-T23	3.21868111928124e-14	1.88784281572063	0.865	0.398	3.61264768828126e-10
H2-Q7	1.11193774243165e-13	2.08398165040141	0.885	0.486	1.24803892210528e-09
Trafd1	2.74230866817689e-13	2.52640470582584	0.442	0.096	3.07796724916174e-09
Gbp9	7.28062874591577e-13	3.5227102222681	0.212	0.018	8.17177770441586e-09
Ptprc	1.21457501839314e-12	-1.2244127428379	0.981	1	1.36323900064446e-08
Chmp4b	4.80214879834211e-12	1.3515709039999	0.904	0.585	5.38993181125918e-08
Ddx60	4.88163518948368e-12	2.47700661208624	0.462	0.116	5.47914733667649e-08
Ccrl2	6.89231720746985e-12	1.33674869063392	1	0.953	7.73593683366415e-08
Ninj1	8.62210287979339e-12	1.56318614114904	0.885	0.531	9.6774482722801e-08
Cd274	1.21273364958395e-11	1.56460690611186	0.885	0.506	1.36117224829303e-07
Irf5	1.8207671967736e-11	3.39516017254759	0.212	0.022	2.04362910165869e-07
Nfkbia	3.69186536605582e-11	1.0558523209367	0.981	0.963	4.14374968686105e-07
Ifitm3	4.47581737966944e-11	1.40594853117859	0.962	0.913	5.02365742694098e-07
B2m	5.04482926364484e-11	1.20762650842279	1	0.9	5.66231636551497e-07
Plac8	6.07192862792302e-11	2.09710348127907	0.692	0.307	6.81513269198079e-07
Trim30a	1.04764962622388e-10	1.80781305138122	0.731	0.331	1.17588194047368e-06
Trim21	1.11089096956927e-10	4.87320746935223	0.115	0.004	1.24686402424455e-06
Nmi	2.36954229828313e-10	2.84078599165985	0.269	0.043	2.65957427559299e-06
Ly6i	3.73110586739551e-10	6.09559989068868	0.077	0	4.18779322556472e-06
Parp9	5.11495582084754e-10	1.99451376557436	0.404	0.1	5.74102641331928e-06
Ier3	5.7917461693633e-10	1.5598831654566	0.981	0.894	6.50065590049336e-06
Tapbp	5.93592032225323e-10	1.76556674616426	0.654	0.266	6.66247696969703e-06
Gapdh	3.12631660678566e-09	1.71582772122903	0.885	0.758	3.50897775945622e-05
Oas1a	5.22548854470324e-09	2.91627619124412	0.231	0.037	5.86508834257492e-05
Tap1	7.98133017573194e-09	1.9596222211697	0.442	0.14	8.95824498924153e-05
Mitd1	1.12291761587248e-08	3.55127937446487	0.154	0.016	0.000126036273205527
Irf1	1.17224163568476e-08	1.8746508862219	0.615	0.272	0.000131572401189257
Upp1	1.39405736980879e-08	1.52882452363717	0.865	0.614	0.000156468999187338
Junb	1.50923384828687e-08	1.02620567199437	1	0.955	0.000169396407131718
Dtx3l	1.57092075949712e-08	2.38554216998599	0.308	0.071	0.000176320146045956
Iqgap1	1.80804032002257e-08	-1.21180528066522	0.769	0.9	0.000202934445519333
F3	1.8511070989449e-08	1.85138110689905	0.404	0.116	0.000207768260785576
H2-Q4	2.12544170137874e-08	1.77728304935369	0.462	0.156	0.00023855957656275
Eif2ak2	2.14437288670461e-08	2.96631687374371	0.173	0.022	0.000240684412803725
Prdx5	2.43044135237182e-08	1.02714440243051	0.981	0.959	0.000272792737390214
Uba7	2.48352427475771e-08	4.02521056279728	0.115	0.008	0.000278750764598806
9930111J21Rik2	2.5666587756205e-08	2.06585254729463	0.423	0.132	0.000288081780975645
Psme2b	2.63526269730275e-08	2.70328246790992	0.192	0.028	0.00029578188514526
Tmbim6	2.76909805815213e-08	1.00147331915733	0.942	0.813	0.000310803566046995
Il18bp	2.79249826814244e-08	2.72881756001706	0.25	0.049	0.000313430005616308
Tnf	3.45641924940574e-08	2.14606495767167	0.538	0.217	0.000387948496553301
Bst2	3.70447753261926e-08	2.8521458538244	0.212	0.035	0.000415790558261186
Nampt	3.7494717138974e-08	1.57505675774799	0.654	0.311	0.000420840705167844
Stat2	3.86669730493972e-08	2.24385084927262	0.231	0.041	0.000433998105506435
Ubb	5.44300004209007e-08	1.16683790347811	0.962	0.947	0.000610922324724189
Lrrc75aos2	5.96682400226733e-08	5.87320746935223	0.058	0	0.000669716326014485
Scnm1	5.96701730843997e-08	5.28824496863107	0.058	0	0.000669738022699302
Ly6a	5.96701730843997e-08	5.28824496863107	0.058	0	0.000669738022699302
Basp1	6.43669663923232e-08	1.18106779787532	0.962	0.819	0.000722454830787435
Fcer1g	7.35682692951867e-08	0.745382751369892	1	0.994	0.000825730254569175
Ddx58	8.04006509617037e-08	1.95809636693874	0.385	0.116	0.000902416906394162
Spag9	1.03333796350009e-07	-1.50855617526579	0.462	0.76	0.00115981853023251
Plek	1.10333375866675e-07	-1.03134488418709	0.885	0.978	0.00123838181072756
Znfx1	1.215320961395e-07	2.56835288782381	0.231	0.045	0.00136407624706975
Il15ra	1.25145094812086e-07	2.82881334999378	0.135	0.014	0.00140462854417086
Ube2l6	1.64417266776353e-07	4.02521056279728	0.115	0.01	0.00184541940229779
Tpi1	2.09486537296245e-07	1.22713345432769	0.827	0.604	0.00235127689461305
Trim56	2.56618797810937e-07	1.91901115896535	0.308	0.081	0.00288028938662996
Kctd12	2.65913213284842e-07	-2.49092718565582	0.135	0.51	0.00298460990590907
Hk2	2.94864239994828e-07	1.45897527014503	0.538	0.222	0.00330955622970195
Clec2d	3.0380912406962e-07	1.77367179580132	0.423	0.146	0.00340995360855741
Fcgr4	4.14989307569081e-07	1.95853952315199	0.519	0.234	0.00465783998815537
Pim1	4.21502100776337e-07	0.698785752453706	1	0.99	0.0047309395791136
Lgals9	5.78562343662859e-07	1.45425492007	0.519	0.217	0.00649378374527193
Tap2	5.85675368980059e-07	2.13296674315316	0.288	0.077	0.00657362034143219
Lcp1	6.31466590981226e-07	-0.796669691136865	0.827	0.974	0.00708758101717328
Pkm	8.23284178005504e-07	0.851423861653033	0.962	0.878	0.00924054161393378
Lyst	8.32832986026564e-07	-1.29417533752763	0.596	0.793	0.00934771743516215
Picalm	8.75948886770013e-07	-1.19981110542073	0.788	0.888	0.00983165030510663
Ffar2	8.79185742470522e-07	4.18132976471456	0.115	0.012	0.00986798077348914
Gm9843	1.01307628012444e-06	1.11105196672472	0.846	0.683	0.0113707681681167
Snap29	1.0758338398988e-06	1.48089004657347	0.327	0.096	0.0120751590190241
Pnp	1.21029569306797e-06	1.96631687374371	0.327	0.096	0.0135843588589949
Dhx58	1.38405012800356e-06	3.13624187518602	0.135	0.018	0.0155345786367119
Sh3bp2	1.45322928529791e-06	2.84078599165985	0.135	0.018	0.0163110454981838
Ccdc130	1.63106832773217e-06	2.70328246790992	0.096	0.008	0.0183071109104659
Dnaja1	1.75421321599064e-06	-3.07457555690319	0.135	0.47	0.0196892891362789
Suco	1.83152600705794e-06	-1.05823568771636	0.481	0.758	0.0205570479032183
Casp8	1.90992340943387e-06	1.84078599165985	0.308	0.091	0.0214369803474857
Clec4n	2.36635207592509e-06	1.50505635770422	0.404	0.146	0.0265599357001832
Fam46a	2.46622328612505e-06	1.90973334537734	0.269	0.073	0.0276808901634676
Retnlg	2.64223215607755e-06	-2.45420482791817	0.423	0.699	0.0296564137198144
Nlrc5	2.7549826646699e-06	2.75773025193229	0.192	0.039	0.030921925428255
Hcar2	2.77376530866404e-06	0.793247136653634	0.981	0.904	0.0311327418244452
Hif1a	3.00886985615564e-06	-1.01489109567105	0.615	0.833	0.0337715552654909
Tmem140	3.08231545162492e-06	1.39342720532313	0.346	0.114	0.034595908629038
Cxcl10	3.13650053680168e-06	4.27983272881487	0.269	0.079	0.035204082025062
Stat1	3.58360651027864e-06	1.68417364496221	0.442	0.187	0.0402223994713675
Tifa	3.85638848883857e-06	3.04723686912728	0.135	0.02	0.0432841043987241
Samhd1	3.88048594360706e-06	1.31363028705099	0.692	0.431	0.0435545742310457
Ifi27l2a	3.98111693951416e-06	1.84283382030871	0.558	0.287	0.0446840565291069
Tgif1	4.005305688622e-06	0.958017550525225	0.75	0.447	0.0449555510490933
4933433G15Rik	4.09010678537115e-06	1.79074530916026	0.269	0.073	0.0459073585590057
Zfp36l1	4.30439706519931e-06	-1.12709712160021	0.481	0.764	0.0483125526597971
Ccdc146	4.35783363600568e-06	2.38135437302256	0.115	0.014	0.0489123247305277
Actr3	4.43774154697057e-06	-0.971685068624032	0.577	0.829	0.0498092111231976
Hivep2	4.50342776029742e-06	2.51063738996752	0.115	0.014	0.0505464731815782
Ncor1	4.51171390476151e-06	-2.07515976223245	0.154	0.476	0.0506394768670432
Alox5ap	4.59226841034446e-06	-1.08098884103465	0.712	0.88	0.0515436206377062
Mthfs	5.56514601253697e-06	1.93774772154694	0.269	0.077	0.062463198844715
Csrp1	5.69319885331288e-06	4.28824496863107	0.058	0.002	0.0639004639295838
Gm43936	5.69319885331288e-06	4.28824496863107	0.058	0.002	0.0639004639295838
Inppl1	5.69319885331288e-06	4.28824496863107	0.058	0.002	0.0639004639295838
Slc1a5	5.86194285245447e-06	4.02521056279728	0.058	0.002	0.0657944465759489
Cox17	5.89319961752184e-06	1.33678882058911	0.596	0.325	0.0661452725070652
Stard3	7.15024588843094e-06	2.13070369164459	0.192	0.041	0.0802543598517489
Kdm7a	7.31502016946328e-06	-1.73094859660224	0.231	0.533	0.0821037863820558
Gpcpd1	7.36751838646654e-06	-1.7942171915609	0.212	0.53	0.0826930263697004
H2-Q6	7.71283997237844e-06	2.24093925385272	0.288	0.091	0.0865689158499756
Slfn1	7.78491996358316e-06	1.19194283033194	0.769	0.48	0.0873779416712574
Ftl1	7.90898394454642e-06	0.686147780058834	1	1	0.0887704357935891
Trim12c	8.03431185354159e-06	1.81617652431585	0.327	0.11	0.0901771162441508
H2-M3	8.18015728607505e-06	2.87320746935223	0.096	0.01	0.0918140853789063
Mif	8.40693475435699e-06	1.07143357955793	0.846	0.646	0.0943594356829029
Svil	8.58063738698595e-06	-2.75978772779073	0.096	0.4	0.0963090740315302
1600014C10Rik	9.25810708331386e-06	1.70328246790992	0.346	0.124	0.103912993903115
Cacna1e	9.8778293448273e-06	4.87320746935223	0.038	0	0.110868756566342
Rmdn3	9.8778293448273e-06	4.87320746935223	0.038	0	0.110868756566342
Atxn7l2	9.8778293448273e-06	4.87320746935223	0.038	0	0.110868756566342
Pdik1l	9.8778293448273e-06	4.87320746935223	0.038	0	0.110868756566342
Naa25	9.8778293448273e-06	4.87320746935223	0.038	0	0.110868756566342
B3gnt8	9.8778293448273e-06	4.87320746935223	0.038	0	0.110868756566342
Fam26f	9.8778293448273e-06	4.87320746935223	0.038	0	0.110868756566342
Gna11	9.8778293448273e-06	5.28824496863107	0.038	0	0.110868756566342
Gm26797	9.8778293448273e-06	4.87320746935223	0.038	0	0.110868756566342
Pmm1	9.8778293448273e-06	4.87320746935223	0.038	0	0.110868756566342
Gm19412	9.8778293448273e-06	4.87320746935223	0.038	0	0.110868756566342
Enpp4	9.8778293448273e-06	4.87320746935223	0.038	0	0.110868756566342
Cpd	1.02129172853182e-05	-3.46664253353239	0.038	0.335	0.114629783610412
Pafah1b3	1.12889669820896e-05	3.87320746935223	0.077	0.006	0.126707365406974
Parp12	1.12942053698844e-05	3.11831996718876	0.115	0.016	0.126766161071583
Sppl2a	1.14912428564979e-05	1.66933513598658	0.404	0.161	0.128977709821333
Cited2	1.1685254655578e-05	0.644388778856349	0.635	0.305	0.131155298254208
Nav1	1.21700166663411e-05	3.28824496863107	0.077	0.006	0.136596267063013
Rnf114	1.23883430875784e-05	1.38702312310925	0.442	0.181	0.13904676281498
Wfdc17	1.27628580712146e-05	-1.21010969364056	0.885	0.974	0.143250318991312
Jun	1.30860257550391e-05	0.944969578600007	0.846	0.585	0.146877553074559
Ddx6	1.48589123244727e-05	-1.17578122408347	0.462	0.736	0.166776431929882
Bcl2a1a	1.514644400639e-05	1.59365797673542	0.346	0.128	0.170003687527721
Psme2	1.65033105191745e-05	2.23239173389756	0.327	0.12	0.185233157267215
Tmem243	1.67191753547338e-05	1.70328246790992	0.327	0.116	0.187656024181532
Fcgr3	1.77432218172278e-05	0.712515747687955	0.923	0.795	0.199149921676565
Rhoh	1.99893969887927e-05	1.72120437590718	0.288	0.096	0.224360991802209
Pcgf5	2.1920231999949e-05	2.24871660444444	0.212	0.055	0.246032683967428
Pglyrp1	2.25651120059336e-05	-1.63986211288714	0.212	0.516	0.253270817154599
Ifih1	2.40973750310915e-05	1.98707543391051	0.25	0.077	0.270468937348971
Actg1	2.41527042972422e-05	-0.644605926671458	0.962	0.996	0.271089953032247
Rassf1	2.5252493457415e-05	1.16625444425246	0.25	0.071	0.283433986566026
Tnfaip2	2.6733767274505e-05	0.992165001070042	0.827	0.6	0.300059803889044
Pgam1	3.40697674408229e-05	0.714889087557901	0.865	0.758	0.382399069755797
Idnk	3.56686147077631e-05	2.45174370091395	0.173	0.039	0.400344531479933
Rgcc	3.59524255491908e-05	1.77543225366575	0.442	0.222	0.403530024364117
Lnpep	3.61987206221205e-05	-3.16021553218522	0.038	0.309	0.40629444026268
Dennd4a	3.87152705622639e-05	-2.06610460394867	0.135	0.427	0.43454019679085
Bcl2a1b	3.96707452910221e-05	1.51741592259858	0.519	0.28	0.445264445146432
Gm11808	4.08847055707179e-05	1.99873835143609	0.154	0.031	0.458889935325738
Usb1	4.12430095430202e-05	1.62527995590864	0.192	0.047	0.462911539110859
Hax1	4.19667809908989e-05	1.85528556135497	0.173	0.039	0.47103514984185
Sdcbp	4.58397029440296e-05	0.616867716092445	0.923	0.915	0.514504825843788
Rusc1	5.16476045951642e-05	2.65081504801578	0.135	0.026	0.579692713976123
Fbxl5	5.39710122448856e-05	-1.13496646209347	0.654	0.799	0.605770641436596
Klf2	5.5603237719079e-05	0.854576446058858	0.75	0.537	0.624090740158943
S100a6	5.63682064067342e-05	-1.39568866051899	0.885	0.953	0.632676748709184
H2-T22	5.71426696839982e-05	2.34964551329522	0.154	0.033	0.641369324533196
Zfp36	5.82504545541932e-05	0.892282974092502	0.904	0.815	0.653803101916264
Vgll4	5.93354908716811e-05	1.82881334999378	0.192	0.049	0.665981549543748
Mrpl33	6.17743796021563e-05	-1.23531698742594	0.288	0.571	0.693355636654603
S100a11	6.29607374134827e-05	-0.851100909704038	0.885	0.951	0.70667131672893
Olfr56	6.5912203712719e-05	3.28824496863107	0.077	0.008	0.739798574471558
Nans	6.59279015688699e-05	3.28824496863107	0.077	0.008	0.739974767208996
mt-Nd2	6.77056004150302e-05	-0.778144647685742	0.923	0.955	0.759927659058299
Tax1bp1	6.88963093401854e-05	-0.785390018763978	0.808	0.917	0.773292176034241
Zyx	7.00351706273414e-05	-1.5890725115941	0.269	0.528	0.78607475512128
Tceb2	7.0745933245277e-05	0.620542036901981	0.846	0.563	0.794052354744989
Cycs	7.70623250419557e-05	1.22935127957751	0.269	0.089	0.86494753627091
Adam8	8.09412602603055e-05	-1.23979046400525	0.25	0.545	0.908484705161669
Snx3	8.37288731441758e-05	1.05668090139638	0.577	0.325	0.939772872170229
Slfn4	8.55097262860462e-05	1.44550962121662	0.769	0.642	0.959761167834583
Gbp4	8.61862137409559e-05	3.75773025193229	0.096	0.014	0.967354063028489
Ndufa9	8.70803859677243e-05	4.28824496863107	0.058	0.004	0.977390252101738
Wdr55	8.70803859677243e-05	4.70328246790992	0.058	0.004	0.977390252101738
Irgm2	9.07594978228903e-05	3.15074144488114	0.096	0.014	1
Wars	9.22115868790382e-05	2.96631687374371	0.058	0.004	1
Aldoa	9.2776244858647e-05	0.749411638639119	0.923	0.843	1
Gadd45b	9.43090014049615e-05	0.994937551683479	0.904	0.758	1
Prdx6	9.44058574539555e-05	1.15415207304379	0.538	0.299	1
Bcl2a1c	9.84738395466965e-05	2.63616827205138	0.096	0.014	1
Cstb	0.000100648797656098	0.756863508114761	0.942	0.78	1
Mcl1	0.0001021668587098	0.427187363174377	1	0.998	1
Sp110	0.000102372864640965	2.08179409116365	0.173	0.043	1
Psma2	0.000104095209901896	1.52640470582584	0.308	0.114	1
Rab11fip1	0.000107687335271156	-1.70559404674225	0.288	0.516	1
Malat1	0.000108650707743516	-0.427986751742838	1	1	1
Sgms2	0.000108711783256744	-1.46664253353239	0.365	0.575	1
Eno1	0.000111116222877385	0.913205537284149	0.75	0.555	1
H3f3b	0.000113901020584169	0.621317495128116	1	0.998	1
Gdap10	0.000113998145097832	1.43198044609252	0.327	0.13	1
Ubald2	0.000121578332044964	1.08437263526542	0.558	0.329	1
Chmp2a	0.00012215075946874	0.882252608955237	0.654	0.404	1
Rap1b	0.000124364453351692	-0.771000554356903	0.731	0.866	1
Cdkn1a	0.000134460645666719	0.986618985955017	0.788	0.63	1
Dhrs9	0.000141991528122028	-2.48258407740142	0.058	0.309	1
Csrnp1	0.000143170843393525	0.910607441157424	0.769	0.561	1
Sorl1	0.00015051839976031	-0.932790898735289	0.5	0.715	1
Etf1	0.000159977348166221	-0.898168155599807	0.538	0.758	1
Treml2	0.000176010165579942	1.59636726399341	0.192	0.055	1
Oas3	0.000176157145878196	1.51957051473753	0.327	0.134	1
Mmp8	0.000183330745214113	-1.88701347711428	0.096	0.366	1
Plgrkt	0.000198731462577048	1.01522647422466	0.404	0.183	1
Rnf149	0.000203193093631036	-0.63442702264839	0.885	0.98	1
Ube2h	0.000205560612198225	-1.74360389740827	0.212	0.455	1
C87436	0.000225509445740873	1.81431378029866	0.135	0.03	1
Irf9	0.000228889311132024	1.04877903393568	0.442	0.215	1
Ets2	0.000233294296391586	-0.676443715573444	0.788	0.919	1
Msn	0.000254459168413531	-0.867389375260845	0.596	0.774	1
Eif5a	0.000260720772930345	0.835732763933567	0.692	0.48	1
Tor3a	0.000270166403228447	1.98158363039702	0.212	0.069	1
Gm8797	0.000270724848299217	2.61017306351844	0.077	0.01	1
RP23-6I17.1	0.000272428176165323	1.12146652250563	0.462	0.234	1
Rab5c	0.000277332762242723	1.234607005029	0.423	0.203	1
Nrd1	0.000285199567108565	-1.86375812481398	0.096	0.35	1
Hn1	0.000293225191400682	1.55127937446487	0.25	0.091	1
Myh9	0.000296191908863714	-1.29190051579231	0.269	0.516	1
Tmsb4x	0.000304694838043817	-0.494421847373017	1	1	1
Anxa1	0.000312259755099881	-1.40271888594697	0.346	0.559	1
Med28	0.000314232235088517	1.4946958460985	0.231	0.077	1
Dock2	0.000316354028122248	-1.701701366705	0.115	0.362	1
Laptm4a	0.000347390757679194	1.11347056752737	0.404	0.189	1
mt-Co1	0.00035009193912223	-0.464083010401841	1	1	1
Ltb4r1	0.000383114315834827	1.35606035285865	0.462	0.252	1
Atp6v1b2	0.000404006051893228	-1.77999589268175	0.212	0.455	1
Ubtd1	0.000404270530313154	1.70328246790992	0.192	0.059	1
Sap30	0.000406218467325093	1.94839496574645	0.231	0.085	1
Il1a	0.000420824214796347	1.17741683841869	0.673	0.555	1
Plau	0.000432773588156908	2.31739131429059	0.173	0.051	1
Ctss	0.00043395794737623	1.16526346879904	0.558	0.354	1
Neat1	0.000442056725241515	-0.901861086228625	0.962	0.963	1
Rps12-ps3	0.000471760220037882	1.51565546473415	0.288	0.118	1
Gsap	0.000480624068850528	0.905775331808661	0.5	0.266	1
Socs3	0.000481451451653962	1.18481537897567	0.635	0.439	1
Itpr1	0.000487117911550898	2.13070369164459	0.154	0.041	1
Tspan13	0.000498279512446604	0.843105437562811	0.673	0.48	1
Etv6	0.00050606453800061	1.90973334537734	0.154	0.041	1
Tbc1d15	0.000529658025979579	-1.09071407129267	0.346	0.565	1
Thoc5	0.000546877727691435	3.61017306351844	0.058	0.006	1
Mthfd1	0.000562478808082684	3.28824496863107	0.058	0.006	1
Epb41l4aos	0.000562478808082684	3.28824496863107	0.058	0.006	1
Grip2	0.000562517405856438	3.28824496863107	0.058	0.006	1
Mettl25	0.000562517405856438	3.28824496863107	0.058	0.006	1
Alg1	0.000562517405856438	3.28824496863107	0.058	0.006	1
Thumpd3	0.000578414343524351	2.96631687374371	0.058	0.006	1
Rsl24d1	0.000578414343524351	2.96631687374371	0.058	0.006	1
Fap	0.000578477590447406	3.02521056279728	0.058	0.006	1
Ell2	0.000582024777884075	-1.40105419190482	0.154	0.4	1
Gbp8	0.000583892011481698	2.80281814146083	0.058	0.006	1
Il2ra	0.000594850552579731	2.48089004657347	0.058	0.006	1
Bloc1s6os	0.000602428420274772	4.28824496863107	0.038	0.002	1
Ift22	0.000602428420274772	4.28824496863107	0.038	0.002	1
Slc6a13	0.000602428420274772	4.28824496863107	0.038	0.002	1
Pttg1	0.00060525928057432	2.15074144488114	0.173	0.053	1
Ssh2	0.000608549534692935	-1.64464083551039	0.115	0.356	1
Gm28321	0.000610387019422391	3.87320746935223	0.038	0.002	1
Camsap2	0.000610387019422391	3.87320746935223	0.038	0.002	1
Pydc3	0.000610387019422391	3.87320746935223	0.038	0.002	1
Gm32250	0.000610387019422391	3.87320746935223	0.038	0.002	1
Itgb3bp	0.000610387019422391	3.87320746935223	0.038	0.002	1
Pcgf1	0.000610387019422391	3.87320746935223	0.038	0.002	1
Pvrl2	0.000610387019422391	3.87320746935223	0.038	0.002	1
Nfatc2ip	0.000610387019422391	3.87320746935223	0.038	0.002	1
Csrp2	0.000610387019422391	3.87320746935223	0.038	0.002	1
Ccdc15	0.000610387019422391	3.87320746935223	0.038	0.002	1
Krt7	0.000610387019422391	3.87320746935223	0.038	0.002	1
Itgb7	0.000610387019422391	3.87320746935223	0.038	0.002	1
Cpped1	0.000610387019422391	3.87320746935223	0.038	0.002	1
Zfp119b	0.000610387019422391	4.51063738996752	0.038	0.002	1
Naa20	0.000613465104893857	2.18870929508016	0.096	0.018	1
Ddx5	0.000617435938915213	-0.444205144412639	1	0.988	1
Ptges	0.000626573267531854	3.28824496863107	0.038	0.002	1
Bckdk	0.000626573267531854	2.55127937446487	0.038	0.002	1
Gpr68	0.000626573267531854	2.87320746935223	0.038	0.002	1
Scrn3	0.000626581684843766	3.28824496863107	0.038	0.002	1
Magt1	0.000627254106148425	1.56577894415998	0.154	0.041	1
Gda	0.000632284850921654	-0.985338734417592	0.385	0.596	1
Adrm1	0.000644150003786637	1.87320746935223	0.096	0.018	1
Cflar	0.000646290735709215	0.755941417182481	0.731	0.496	1
Stk19	0.000653091383881146	1.75773025193229	0.135	0.033	1
Arl6ip1	0.000661596166225852	0.996064217137763	0.519	0.293	1
Tln1	0.000665370551661733	-1.35921345782385	0.173	0.417	1
Mrps28	0.000677619932769996	1.89592754585231	0.135	0.033	1
Taf7	0.000680513248699446	0.800862828253158	0.654	0.443	1
mt-Nd5	0.000680959347646008	-0.830520176399893	0.442	0.724	1
Xrn1	0.00068434659033164	1.43409583509453	0.173	0.051	1
Nrg1	0.000684746491745222	1.34964551329522	0.096	0.018	1
Atp5j	0.000686393677409972	1.12426923351995	0.365	0.171	1
Trnau1ap	0.000695531011440497	3.74767658726837	0.077	0.012	1
Vim	0.000698673442811126	-1.15427326706988	0.385	0.64	1
mt-Co3	0.000712945468702634	-0.435000339826278	1	1	1
Lsp1	0.000715688836877517	-1.13165828581959	0.385	0.593	1
Trmt112	0.000718961445790269	1.76887080953749	0.212	0.075	1
Fam3c	0.000731119706382252	3.09559989068868	0.077	0.012	1
Rab12	0.000731119706382252	3.11831996718876	0.077	0.012	1
Dedd2	0.000737728610240387	0.886882406249306	0.558	0.303	1
Ifi202b	0.000740187459735068	1.89592754585231	0.115	0.026	1
Aida	0.000747168993030072	2.80281814146083	0.077	0.012	1
1110012L19Rik	0.000747168993030072	2.80281814146083	0.077	0.012	1
Med12	0.000747168993030072	2.80281814146083	0.077	0.012	1
Capg	0.000748109729308532	1.61686771609244	0.25	0.098	1
Cops6	0.000768370179686896	2.61017306351844	0.077	0.012	1
Rps9	0.00078481578074516	-0.412194749510018	1	0.99	1
Trim26	0.000789154986159682	1.70328246790992	0.25	0.1	1
Oas2	0.000789694755772621	1.49306476051957	0.212	0.073	1
Pgp	0.000868857010778727	1.56835288782381	0.212	0.075	1
Fth1	0.000875551934389374	0.522077044710912	1	1	1
Cox7b	0.00088436418237209	1.43580215704493	0.25	0.096	1
Ankrd11	0.000913729226868475	-1.44966945492868	0.231	0.453	1
Nek6	0.000970801335657156	1.33607349372169	0.288	0.126	1
March7	0.000979114746973539	-0.961447309608577	0.423	0.628	1
Adgre5	0.000997634062005603	-1.60252596161417	0.173	0.407	1
Sepn1	0.00100288190471356	-2.3338068508253	0.058	0.26	1
Rps27a	0.001027929871667	-0.566771786618895	0.865	0.949	1
Sbno1	0.00102847525601011	-1.51910995342653	0.269	0.463	1
Coro1a	0.00104799320713637	-0.782621362088571	0.615	0.783	1
Eea1	0.00107225236379139	-1.7037769739454	0.212	0.417	1
Clic4	0.00110675878161551	1.23761889556111	0.25	0.098	1
Cd47	0.00111456225669098	0.87320746935223	0.692	0.48	1
S100a8	0.00113814382683464	-0.695414599937861	0.962	0.996	1
Gpc3	0.00116149633361488	2.39516017254759	0.096	0.02	1
Scimp	0.00117208522784854	2.08661110746142	0.115	0.028	1
Usp16	0.00118887123289829	-1.95968254481251	0.058	0.266	1
Ankrd37	0.00120337515042333	1.70328246790992	0.192	0.067	1
Tuba1b	0.00121721581660499	1.70328246790992	0.192	0.067	1
Fmnl3	0.00122388859659503	1.61017306351844	0.154	0.045	1
Il4ra	0.00126714068554635	0.966316873743711	0.442	0.242	1
Ccdc88b	0.00130135075774267	1.58042572012438	0.308	0.146	1
Stk17b	0.00134391032923907	-1.24039392536047	0.346	0.559	1
Jmjd1c	0.00134396959637871	-0.881680032811239	0.346	0.561	1
Flna	0.0013511982618259	-3.04267190948354	0.019	0.199	1
Stfa3	0.00141480109098602	-3.90651188579117	0.019	0.201	1
Sertad1	0.00144991002437903	1.73102745839282	0.308	0.144	1
Fbxl3	0.00145398367041505	-2.27399745559	0.058	0.25	1
Milr1	0.00151030109468137	1.81875968532985	0.173	0.057	1
Ptafr	0.00151049593379853	0.552848374120208	0.788	0.659	1
Cox6b1	0.00159068877061403	0.90681586199505	0.558	0.386	1
Zfp106	0.00161225781894753	-1.21122131180848	0.269	0.476	1
Ier5	0.00164135749830841	0.531891419264984	0.942	0.882	1
Rasgef1b	0.00169640932801547	1.60018897494581	0.135	0.037	1
Icam1	0.00170602829409145	1.30473309141964	0.25	0.102	1
Ankhd1	0.001729860087522	-2.950159770694	0.019	0.193	1
Hp	0.0017603918828708	-0.870032523344195	0.385	0.577	1
Psme1	0.00176239871178133	1.54574119092344	0.269	0.122	1
1810037I17Rik	0.00178296971846766	1.18670694216901	0.538	0.37	1
Stk38	0.00179525371651155	-2.15469852721765	0.096	0.287	1
Slc16a14	0.00181204902318911	4.28824496863107	0.019	0	1
Ddx59	0.00181204902318911	4.28824496863107	0.019	0	1
Plxdc2	0.00181204902318911	4.28824496863107	0.019	0	1
Plpp7	0.00181204902318911	4.28824496863107	0.019	0	1
Gm13431	0.00181204902318911	4.28824496863107	0.019	0	1
Chst1	0.00181204902318911	4.28824496863107	0.019	0	1
Siglec1	0.00181204902318911	4.28824496863107	0.019	0	1
Gm14167	0.00181204902318911	4.28824496863107	0.019	0	1
Soga1	0.00181204902318911	4.28824496863107	0.019	0	1
Src	0.00181204902318911	4.28824496863107	0.019	0	1
Trp53rka	0.00181204902318911	4.87320746935223	0.019	0	1
Gm6710	0.00181204902318911	4.28824496863107	0.019	0	1
Samd10	0.00181204902318911	4.28824496863107	0.019	0	1
Atg4a	0.00181204902318911	5.28824496863107	0.019	0	1
Gm20633	0.00181204902318911	4.28824496863107	0.019	0	1
Cenpe	0.00181204902318911	4.28824496863107	0.019	0	1
Mms22l	0.00181204902318911	4.28824496863107	0.019	0	1
Lepr	0.00181204902318911	4.28824496863107	0.019	0	1
Tesk2	0.00181204902318911	4.28824496863107	0.019	0	1
P3h1	0.00181204902318911	4.28824496863107	0.019	0	1
Fhl3	0.00181204902318911	4.28824496863107	0.019	0	1
Azin2	0.00181204902318911	4.28824496863107	0.019	0	1
Pafah2	0.00181204902318911	4.28824496863107	0.019	0	1
Fhad1	0.00181204902318911	4.28824496863107	0.019	0	1
Pex10	0.00181204902318911	4.28824496863107	0.019	0	1
Apbb2	0.00181204902318911	4.28824496863107	0.019	0	1
Dcun1d4	0.00181204902318911	4.28824496863107	0.019	0	1
Pgam5	0.00181204902318911	4.28824496863107	0.019	0	1
Ttc28	0.00181204902318911	4.28824496863107	0.019	0	1
Tesc	0.00181204902318911	5.61017306351844	0.019	0	1
Alkbh4	0.00181204902318911	5.28824496863107	0.019	0	1
Zfp157	0.00181204902318911	4.28824496863107	0.019	0	1
Slc35b4	0.00181204902318911	4.28824496863107	0.019	0	1
Zfp626	0.00181204902318911	4.28824496863107	0.019	0	1
Gm26762	0.00181204902318911	4.28824496863107	0.019	0	1
Gpatch1	0.00181204902318911	4.28824496863107	0.019	0	1
Ap3s2	0.00181204902318911	4.28824496863107	0.019	0	1
Hddc3	0.00181204902318911	4.28824496863107	0.019	0	1
Wdr73	0.00181204902318911	4.28824496863107	0.019	0	1
Polr3e	0.00181204902318911	5.28824496863107	0.019	0	1
Gm9803	0.00181204902318911	4.28824496863107	0.019	0	1
Qrsl1	0.00181204902318911	4.28824496863107	0.019	0	1
Dnmt3l	0.00181204902318911	4.28824496863107	0.019	0	1
Plpp2	0.00181204902318911	4.28824496863107	0.019	0	1
Polr3b	0.00181204902318911	4.28824496863107	0.019	0	1
Cln8	0.00181204902318911	4.28824496863107	0.019	0	1
Abhd8	0.00181204902318911	4.28824496863107	0.019	0	1
Cdh5	0.00181204902318911	4.28824496863107	0.019	0	1
Tsnax	0.00181204902318911	4.87320746935223	0.019	0	1
Disc1	0.00181204902318911	4.28824496863107	0.019	0	1
Gnpnat1	0.00181204902318911	4.28824496863107	0.019	0	1
Mettl17	0.00181204902318911	4.28824496863107	0.019	0	1
Zfp219	0.00181204902318911	4.28824496863107	0.019	0	1
Phf11d	0.00181204902318911	4.28824496863107	0.019	0	1
Setdb2	0.00181204902318911	4.28824496863107	0.019	0	1
Tmed1	0.00181204902318911	4.28824496863107	0.019	0	1
Gm16845	0.00181204902318911	4.28824496863107	0.019	0	1
Acad8	0.00181204902318911	5.28824496863107	0.019	0	1
Ulk3	0.00181204902318911	4.28824496863107	0.019	0	1
Stoml1	0.00181204902318911	4.28824496863107	0.019	0	1
Rpl29	0.00181204902318911	4.28824496863107	0.019	0	1
4833445I07Rik	0.00181204902318911	4.28824496863107	0.019	0	1
Slc26a6	0.00181204902318911	4.28824496863107	0.019	0	1
Acyp2	0.00181204902318911	4.28824496863107	0.019	0	1
Tgtp2	0.00181204902318911	4.28824496863107	0.019	0	1
Top3a	0.00181204902318911	4.28824496863107	0.019	0	1
Tmem107	0.00181204902318911	4.28824496863107	0.019	0	1
Mink1	0.00181204902318911	4.28824496863107	0.019	0	1
Rilp	0.00181204902318911	4.28824496863107	0.019	0	1
2010015M23Rik	0.00181204902318911	4.28824496863107	0.019	0	1
Arl5c	0.00181204902318911	4.28824496863107	0.019	0	1
Ptges3l	0.00181204902318911	4.28824496863107	0.019	0	1
Mettl2	0.00181204902318911	4.28824496863107	0.019	0	1
Fbp1	0.00181204902318911	4.28824496863107	0.019	0	1
Gm5786	0.00181204902318911	4.28824496863107	0.019	0	1
F730035M05Rik	0.00181204902318911	4.28824496863107	0.019	0	1
Fntb	0.00181204902318911	4.28824496863107	0.019	0	1
Adck1	0.00181204902318911	4.28824496863107	0.019	0	1
Gm10250	0.00181204902318911	4.28824496863107	0.019	0	1
Spef2	0.00181204902318911	4.28824496863107	0.019	0	1
Rubcn	0.00181204902318911	4.28824496863107	0.019	0	1
Pdia5	0.00181204902318911	4.28824496863107	0.019	0	1
Ildr1	0.00181204902318911	4.87320746935223	0.019	0	1
Gfer	0.00181204902318911	4.28824496863107	0.019	0	1
Slc37a1	0.00181204902318911	4.28824496863107	0.019	0	1
Cd320	0.00181204902318911	4.28824496863107	0.019	0	1
Gm20703	0.00181204902318911	4.28824496863107	0.019	0	1
Qpct	0.00181204902318911	4.28824496863107	0.019	0	1
Epcam	0.00181204902318911	4.87320746935223	0.019	0	1
Gm10036	0.00181204902318911	4.28824496863107	0.019	0	1
Gm10269	0.00181204902318911	4.28824496863107	0.019	0	1
Dnajc18	0.00181204902318911	4.28824496863107	0.019	0	1
Nrg2	0.00181204902318911	4.28824496863107	0.019	0	1
Dtwd2	0.00181204902318911	4.28824496863107	0.019	0	1
Gm26910	0.00181204902318911	4.28824496863107	0.019	0	1
Batf2	0.00181204902318911	4.28824496863107	0.019	0	1
Cox15	0.00181204902318911	4.28824496863107	0.019	0	1
Btrc	0.00181204902318911	4.28824496863107	0.019	0	1
Marcksl1	0.00181726480621838	0.897844748846604	0.769	0.64	1
Ppa1	0.00185214339600855	2.28824496863107	0.077	0.014	1
Stx8	0.00185214339600855	2.44024806207612	0.077	0.014	1
Mrpl52	0.00185218802642071	1.28824496863107	0.212	0.079	1
2810474O19Rik	0.00185982319033803	-0.667849624978215	0.865	0.937	1
Tgm2	0.0018758142458442	1.33887104170104	0.404	0.228	1
Fam129a	0.00188194019895207	-1.9444157881592	0.058	0.25	1
Lyz2	0.00190232523737771	-0.895552207392796	0.538	0.728	1
Eif4g2	0.00191276660520277	-1.05237921996619	0.288	0.508	1
Atp2b1	0.00196461419990632	-1.12679253064777	0.404	0.598	1
Nup98	0.00203789102265837	-2.95968254481251	0.019	0.189	1
Hk1os	0.00204300932410191	3.28824496863107	0.058	0.008	1
Gstz1	0.00204300932410191	3.28824496863107	0.058	0.008	1
Gm28809	0.00208320527463585	1.87320746935223	0.212	0.083	1
Ebag9	0.00210831534475386	2.80281814146083	0.058	0.008	1
Asf1a	0.00210851583617566	2.96631687374371	0.058	0.008	1
Ormdl2	0.00210851583617566	2.96631687374371	0.058	0.008	1
AI662270	0.00210851583617566	2.96631687374371	0.058	0.008	1
Abi3	0.00210851583617566	2.96631687374371	0.058	0.008	1
mt-Nd4	0.00214457127531471	-0.521775441558225	0.942	0.982	1
Ppp1r11	0.00214581167134409	1.1604894214327	0.346	0.173	1
Snrnp48	0.00215297160976297	1.59636726399341	0.173	0.059	1
Man2c1	0.00215827635994865	1.96631687374371	0.058	0.008	1
Tex2	0.00215827635994865	2.70328246790992	0.058	0.008	1
Sin3b	0.00216063565852585	1.16850572435698	0.462	0.274	1
Cdk11b	0.00219347195187567	-1.93230610588121	0.115	0.307	1
Rnf11	0.00219625717406067	-1.48434453526585	0.173	0.378	1
Kctd6	0.00220963388377335	1.96631687374371	0.058	0.008	1
Csf3r	0.0022611749782065	-0.516030560494558	0.808	0.85	1
Usf1	0.0022785916221497	1.96631687374371	0.096	0.022	1
mt-Co2	0.00228726209361554	-0.389994733993632	1	0.998	1
Cdc42	0.00233718536706503	-0.520982367759301	0.788	0.904	1
Zfp687	0.00233890408071388	1.87320746935223	0.096	0.022	1
Rlf	0.00235404441135428	-1.09897458650801	0.288	0.512	1
Klf10	0.00237862129578396	0.792549806007005	0.365	0.179	1
Gngt2	0.00258174320708091	1.08661110746142	0.212	0.081	1
Arhgap26	0.0026023639771619	-2.45770940876239	0.038	0.211	1
Card19	0.00265718948925208	1.04588413106203	0.692	0.557	1
Sf3b1	0.00279727294647574	-0.559566394223423	0.692	0.868	1
Ost4	0.00279754974228613	0.986125354823892	0.481	0.285	1
Ctage5	0.00281499773249923	-2.35561122114365	0.058	0.232	1
Rb1cc1	0.00286380664328522	-0.961914092111094	0.327	0.52	1
Timm13	0.00286983852471943	2.28824496863107	0.115	0.031	1
Itm2c	0.0028824104186605	2.13624187518602	0.115	0.031	1
Cxcl2	0.00290828680827141	0.354923640295565	1	0.998	1
Epsti1	0.0029309292191836	2.11831996718876	0.115	0.031	1
Cdk13	0.00295558242840934	-2.79921787261927	0.019	0.179	1
Katna1	0.0031246404624188	1.1006179654553	0.269	0.12	1
Txn2	0.00314099139625616	1.77367179580132	0.115	0.031	1
Atg3	0.00314109842911455	-1.4084907807466	0.212	0.402	1
Tgoln1	0.00314749904627573	-0.586501991373724	0.788	0.862	1
Ceacam10	0.00317222775683544	1.70328246790992	0.154	0.051	1
Nktr	0.00318298645626998	-0.790783277534197	0.654	0.756	1
Ttc7	0.0032078354616434	-2.31166787355605	0.058	0.23	1
Tpm4	0.00324324297772883	-1.24573360337128	0.231	0.419	1
Pfkl	0.00337940495597868	1.16486255312579	0.385	0.228	1
Aff4	0.00344498600419507	-1.94057372186481	0.096	0.276	1
Atg2a	0.00344891949654683	-1.43136705878486	0.288	0.465	1
Ccnd2	0.00352260276571848	1.49974907382479	0.135	0.041	1
Rnd1	0.00352887589012398	0.966316873743711	0.231	0.096	1
Polr3c	0.00359810495600207	2.70328246790992	0.077	0.016	1
4921524J17Rik	0.00368212285429234	2.55127937446487	0.077	0.016	1
Dcp2	0.00368212285429234	2.55127937446487	0.077	0.016	1
Hnrnpu	0.00369086941161721	0.672585670687001	0.423	0.222	1
Mrpl54	0.003702089099883	1.59636726399341	0.173	0.063	1
Rpl11	0.00370347491671427	1.08256994223956	0.519	0.374	1
Il18	0.00381151311833592	1.3340486582442	0.135	0.041	1
Ndel1	0.00382440489886036	-0.867033256846837	0.462	0.667	1
Tars2	0.00385393629514513	2.15074144488114	0.077	0.016	1
Pfkp	0.00386713177814363	0.645949292843966	0.615	0.392	1
Mrpl32	0.00391500019232355	1.4302639735035	0.135	0.041	1
Xbp1	0.0039324760314438	0.892316292299934	0.519	0.335	1
Pkib	0.00395338843094702	2.57203793463167	0.115	0.033	1
Phc2	0.00402053291179106	1.78574462810189	0.096	0.024	1
Dnm2	0.00402187962765111	-1.51910995342653	0.135	0.317	1
A930015D03Rik	0.00402213499051937	1.77367179580132	0.096	0.024	1
Gm12166	0.00403454427290407	1.90973334537734	0.077	0.016	1
Lig3	0.00403454427290407	1.90973334537734	0.077	0.016	1
Pole4	0.00403455425082182	2.02521056279728	0.077	0.016	1
Fbxo11	0.00407274568077152	-1.79921787261927	0.115	0.291	1
Bag1	0.00411105759247233	1.18390830881634	0.25	0.112	1
Oser1	0.00411389756120888	0.706182358415712	0.654	0.494	1
Hyal1	0.00412010659221162	2.06585254729463	0.096	0.024	1
Higd2a	0.00416111825450308	1.06043905110826	0.288	0.138	1
Klra2	0.00416880545871965	-2.29671753209008	0.038	0.199	1
Ctnnb1	0.00417414047546912	-1.00799648259264	0.346	0.533	1
Ccl3	0.0042111339620334	0.82177324909851	0.923	0.921	1
Ube2i	0.00430857716710277	1.10313356337409	0.423	0.254	1
Gsn	0.00432437494514551	1.38642536256998	0.462	0.309	1
Ube2b	0.00433713676699825	-0.672584434088249	0.615	0.73	1
Fam104a	0.00434084183713966	0.802818141460832	0.404	0.219	1
Zfp608	0.00435662298296422	-2.41219474951002	0.038	0.197	1
Slc2a6	0.00435784725939577	-1.93092355183109	0.058	0.224	1
Stag2	0.00442490790929184	-2.22745486965297	0.058	0.222	1
Ptbp3	0.00443092627122538	-0.53270289805051	0.712	0.787	1
Itpkb	0.00445418023128335	-2.23531698742594	0.019	0.173	1
Lilr4b	0.00447059122754721	-0.503294956203868	0.923	0.959	1
Steap4	0.00449298802930472	-0.970190202630905	0.25	0.449	1
Dhrs7	0.00449603086401671	-1.61262183934967	0.115	0.293	1
Gpr137b-ps	0.00451434423267958	-1.49072815205671	0.115	0.299	1
Trp53inp1	0.0045268361387538	-3.34111165144854	0.019	0.167	1
Mrpl30	0.0045713428526712	1.5274326325105	0.192	0.077	1
Nudt4	0.00458246349909992	-0.724186180917739	0.558	0.667	1
Eif1	0.00463868986400372	0.311020763777138	1	1	1
Syk	0.00470633563457983	-0.922074620404799	0.481	0.622	1
Xdh	0.00471876981449202	-2.5697360264965	0.019	0.167	1
Ifitm1	0.00471948738670944	-0.382973265440501	0.885	0.969	1
Seh1l	0.00474062025314152	0.62928188646614	0.308	0.144	1
Slc25a3	0.00485434404587721	-0.680504097384487	0.327	0.547	1
Kifc3	0.0048585423825241	3.70328246790992	0.038	0.004	1
1810026J23Rik	0.0048585423825241	4.02521056279728	0.038	0.004	1
Myg1	0.0048585423825241	3.70328246790992	0.038	0.004	1
Lin52	0.00490550102233497	3.61017306351844	0.038	0.004	1
Slc18a1	0.00495276543003099	3.28824496863107	0.038	0.004	1
Mb21d1	0.00495276543003099	3.28824496863107	0.038	0.004	1
Tram2	0.00495280015212731	3.28824496863107	0.038	0.004	1
1700066B17Rik	0.00495280015212731	3.28824496863107	0.038	0.004	1
1110034G24Rik	0.00495280015212731	3.28824496863107	0.038	0.004	1
Hcfc1	0.00495280015212731	3.28824496863107	0.038	0.004	1
Alg13	0.00495280015212731	3.28824496863107	0.038	0.004	1
Tle1	0.00495280015212731	3.28824496863107	0.038	0.004	1
Tnfrsf9	0.00495280015212731	2.58780525048998	0.038	0.004	1
Aimp2	0.00495280015212731	3.28824496863107	0.038	0.004	1
Trim30d	0.00495280015212731	3.28824496863107	0.038	0.004	1
Fam53b	0.00495280015212731	3.28824496863107	0.038	0.004	1
4930579C12Rik	0.00495280015212731	3.28824496863107	0.038	0.004	1
Zbtb38	0.00495280015212731	3.28824496863107	0.038	0.004	1
Llgl2	0.00495280015212731	3.28824496863107	0.038	0.004	1
Hmga1-rs1	0.00495280015212731	3.28824496863107	0.038	0.004	1
Ippk	0.00495280015212731	3.28824496863107	0.038	0.004	1
Pdxdc1	0.00495280015212731	3.28824496863107	0.038	0.004	1
Tmem109	0.00495280015212731	3.28824496863107	0.038	0.004	1
AC133103.1	0.00495280015212731	3.28824496863107	0.038	0.004	1
Cd48	0.00500044130902723	2.96631687374371	0.038	0.004	1
0610010F05Rik	0.00500044130902723	2.48089004657347	0.038	0.004	1
Mia2	0.00500044130902723	2.96631687374371	0.038	0.004	1
Tfec	0.00504842603155695	2.55127937446487	0.038	0.004	1
4930599N23Rik	0.00504842603155695	2.55127937446487	0.038	0.004	1
Ncoa7	0.00504842603155695	2.87320746935223	0.038	0.004	1
Slc37a2	0.00504842603155695	2.87320746935223	0.038	0.004	1
Rab15	0.00504842603155695	2.87320746935223	0.038	0.004	1
mt-Nd1	0.00513882188863922	-0.437012363339698	0.904	0.972	1
Thap8	0.00514596911595223	2.28824496863107	0.038	0.004	1
Mcm5	0.00514596911595223	2.28824496863107	0.038	0.004	1
Hmox2	0.0052068368868097	1.54022418595587	0.346	0.195	1
Runx1	0.00544526204937479	1.05008523143631	0.385	0.217	1
Abi1	0.00549906059290959	-1.04326917508549	0.154	0.35	1
Dusp10	0.00550833829223241	3.70328246790992	0.058	0.01	1
Tapbpl	0.00550833829223241	3.02521056279728	0.058	0.01	1
Fcgr1	0.00562101425146635	2.80281814146083	0.058	0.01	1
Impa2	0.00567065488266027	1.21785564073968	0.25	0.118	1
Ndufs7	0.00568267544556598	2.18870929508016	0.135	0.045	1
1600020E01Rik	0.00569769133392614	2.70328246790992	0.058	0.01	1
Gps1	0.00569769133392614	2.70328246790992	0.058	0.01	1
Fam65b	0.00570905977677024	-1.88168003281124	0.077	0.244	1
Smg1	0.00572118725653316	-1.89762157668026	0.077	0.24	1
Pfdn6	0.00582731598174727	1.2102424566298	0.135	0.043	1
Bri3	0.00583590212403575	0.810543434570059	0.654	0.492	1
Ptpn12	0.00589398552259372	-1.59439808073077	0.115	0.287	1
Cdk5rap3	0.00593058101378602	1.96631687374371	0.058	0.01	1
Cabp4	0.00593058101378602	2.28824496863107	0.058	0.01	1
Itgb2	0.00600983076822107	-1.28277834113221	0.192	0.368	1
Cox7a2	0.00608558736447833	0.937747721546941	0.481	0.309	1
Prkce	0.00610570332586657	1.96631687374371	0.096	0.026	1
Cd84	0.00614215998183772	-0.90815224417243	0.5	0.612	1
Ikbke	0.00618832495474845	1.63616827205138	0.096	0.026	1
Cd53	0.00622773486580757	0.379905156385485	0.981	0.86	1
Clec4e	0.00630032437133473	0.544041402755214	0.981	0.98	1
Cdkn2aip	0.00635443892235069	1.48089004657347	0.096	0.026	1
Rdh12	0.00637667543415358	-1.35116531611246	0.115	0.289	1
Tbrg1	0.006385019760948	0.791819142511575	0.212	0.087	1
Iqsec1	0.00639574869852187	-0.931803512237075	0.25	0.449	1
Bsg	0.0064046687602628	0.621008464880375	0.731	0.537	1
Fau	0.00640646218618835	1.64054671256195	0.173	0.067	1
A930007I19Rik	0.00646901287274024	1.8896955921408	0.192	0.081	1
Prrc2c	0.00647014422306173	-0.92445405650153	0.212	0.411	1
Ehd4	0.00652085899683736	1.66375410372328	0.135	0.045	1
Mrfap1	0.00655930047784792	0.78574462810189	0.365	0.199	1
Tmem214	0.00679886130132541	2.63616827205138	0.077	0.018	1
Pag1	0.00689906036450368	-0.97569994214988	0.404	0.559	1
Pilrb1	0.00693964315539087	1.57203793463167	0.115	0.035	1
Bend4	0.00695248745896315	-1.23531698742594	0.115	0.293	1
Vimp	0.00701490421618611	1.17276775121114	0.192	0.079	1
Trappc4	0.00724179805974085	1.53822322163942	0.154	0.057	1
Bmp2k	0.00725290629711619	-2.04267190948354	0.058	0.209	1
Leo1	0.00731169984895428	1.96631687374371	0.077	0.018	1
Pbxip1	0.00736242133272674	-1.61060830791203	0.077	0.24	1
Srgap2	0.00746286016365113	1.61017306351844	0.077	0.018	1
Polr1d	0.00759235937343974	0.936259639887531	0.288	0.142	1
Sema6b	0.0076163784506397	1.34071238852521	0.115	0.035	1
mt-Nd4l	0.00763360795947735	-1.08872448981425	0.173	0.352	1
mt-Nd6	0.00778573016521171	-1.76703746687012	0.038	0.187	1
Smek1	0.00779406322960501	1.1414035803018	0.115	0.035	1
Egln3	0.00783021899432687	0.741179075668446	0.442	0.272	1
Ipcef1	0.00783039523286634	-2.64249236893181	0.019	0.154	1
Sft2d2	0.00783236116939902	1.16486255312579	0.192	0.081	1
Atxn10	0.00788130785182511	-1.65426953670817	0.115	0.278	1
Tmpo	0.00791199523081213	-2.02463798665328	0.038	0.185	1
Otud5	0.00794460769151688	0.791819142511575	0.25	0.114	1
Ccdc86	0.00799914218371472	1.28824496863107	0.173	0.069	1
Vamp2	0.00800922555422802	1.05120577133022	0.192	0.079	1
Slc40a1	0.00822795921228922	-1.79148222383966	0.154	0.317	1
Ago2	0.00831138802958448	-1.02967006374967	0.173	0.366	1
Ywhaz	0.00832068771274636	-0.785896494121432	0.365	0.533	1
Fbxo38	0.0084687973437718	1.80281814146083	0.135	0.047	1
Hbegf	0.00849157976955411	2.33555068340943	0.135	0.047	1
Lbr	0.00849214448187607	-1.55153143111891	0.173	0.331	1
Tnfrsf1a	0.00852543243450658	0.96019077094687	0.462	0.291	1
Lmo2	0.00854320952514773	2.37070712882305	0.096	0.028	1
Got1	0.00854457552283451	2.66021374601803	0.096	0.028	1
Cfl1	0.00862366273742455	0.532625691133179	0.885	0.821	1
S100a9	0.00872436269564929	-0.39871710521518	0.981	0.996	1
Hypk	0.00876450299133905	2.44024806207612	0.096	0.028	1
Tmx3	0.00886960162694754	1.63113268215408	0.154	0.059	1
Shisa5	0.00889854444917386	0.883261134016153	0.346	0.191	1
Bnip3	0.00890012366651929	0.638493741412768	0.654	0.472	1
Copb1	0.0089930780507732	-1.84103804831389	0.038	0.183	1
Plrg1	0.00902191616319272	2.09559989068868	0.096	0.028	1
Exosc3	0.00913774584861164	2.20078212738073	0.096	0.028	1
Arcn1	0.00915248935225182	1.21369801526602	0.308	0.171	1
Zfp622	0.00918243619691209	1.07879160300212	0.442	0.287	1
Nhp2	0.00940729273306991	1.75773025193229	0.115	0.037	1
B4galt1	0.00943241686236732	1.31625934480067	0.154	0.057	1
Spp1	0.00944618928864246	-1.71440460978288	0.212	0.38	1
Klra17	0.0094563408311989	-2.00637578026055	0.058	0.203	1
Vdac2	0.00959607088460783	0.794256127957408	0.385	0.224	1
Rps18-ps3	0.00961045067576237	1.84767237724509	0.096	0.028	1
Anp32a	0.00963875329915335	-1.17118665000622	0.269	0.419	1
Polr2j	0.00964595454017977	1.58780525048998	0.115	0.037	1
Anapc13	0.00965044512323561	1.77367179580132	0.096	0.028	1
Fam195b	0.00969269952666102	1.70328246790992	0.154	0.059	1
Smpd5	0.0097672404195953	1.70328246790992	0.096	0.028	1
Plekhb2	0.00987046822463116	1.28824496863107	0.135	0.047	1
Sf1	0.00997882865122612	-1.41911416344981	0.096	0.254	1
Dnajb9	0.0100076960799481	0.919011158965354	0.442	0.283	1
H2-Q2	0.010035579197263	1.57203793463167	0.115	0.037	1
Mxd1	0.0100726200559205	-0.34645231906855	0.942	0.957	1
Whamm	0.0100776158392073	1.03190521537129	0.135	0.047	1
Slc32a1	0.0101450650384951	1.64778735531821	0.154	0.061	1
Dmxl2	0.0101661448220376	-0.763417151191419	0.231	0.411	1
Rbsn	0.0102345020411311	-3.01553577954603	0	0.114	1
Abcc1	0.0102519794568781	-3.10407245414769	0	0.114	1
Sec14l1	0.0103196739232673	-2.70043971814109	0.019	0.146	1
Rala	0.010418859745187	0.892316292299934	0.269	0.136	1
Fam162a	0.0104439858123922	1.30976028928587	0.519	0.372	1
Spty2d1	0.0104883009453697	0.562140367096634	0.596	0.433	1
Srsf7	0.0106036580825859	1.16271408654721	0.231	0.11	1
Arhgef1	0.0109827523412963	-2.94057372186481	0	0.112	1
Ogt	0.0109855076911041	-1.25232341273163	0.154	0.313	1
Snx18	0.0110129284063211	-0.644779336450436	0.519	0.677	1
Ngly1	0.0110535927635912	-1.51910995342653	0.019	0.15	1
Srgn	0.0111341021707078	0.331575695025895	1	1	1
Prok2	0.0113735208329426	-0.965996318744714	0.173	0.341	1
Add3	0.0114294500657089	-2.29671753209008	0.019	0.144	1
Fam102a	0.0115528901913941	2.28824496863107	0.077	0.02	1
Vasp	0.011568086025392	0.638742215715207	0.731	0.561	1
Gpx1	0.0115704692502806	-0.637024156292299	0.423	0.618	1
Ly6c1	0.0116044959839001	2.28824496863107	0.077	0.02	1
Gm20186	0.0116412888051978	2.10953908164655	0.25	0.13	1
Dguok	0.0116595324438792	2.17276775121114	0.077	0.02	1
Szrd1	0.0117010558286936	0.855285561354967	0.231	0.106	1
Trim12a	0.0117179757309753	1.92567488924637	0.077	0.02	1
Taf10	0.0117268076986491	1.46512273071515	0.154	0.061	1
Qsox1	0.0117635478791044	-1.34837965191258	0.212	0.372	1
Tmcc1	0.0119135020375244	-1.29671753209008	0.115	0.274	1
Armc1	0.0119399542599506	2.77367179580132	0.058	0.012	1
Pla2g7	0.012087050176984	-0.569035178758213	0.558	0.73	1
Birc6	0.0121365692389381	-2.43967548593213	0.019	0.142	1
Polr2e	0.0121503072081489	2.61017306351844	0.058	0.012	1
Rufy3	0.0121677937847251	1.87320746935223	0.077	0.02	1
Rabgef1	0.0122138632469152	-0.745702363292264	0.423	0.577	1
F7	0.0123657046252059	2.44024806207612	0.058	0.012	1
BC037034	0.012366805605823	2.48089004657347	0.058	0.012	1
2610507B11Rik	0.012366805605823	2.48089004657347	0.058	0.012	1
Utp15	0.012366805605823	2.48089004657347	0.058	0.012	1
Klhdc3	0.012366805605823	2.48089004657347	0.058	0.012	1
Alpk1	0.0123963685968353	1.61017306351844	0.077	0.02	1
Slc25a39	0.0123963685968353	1.90973334537734	0.077	0.02	1
Psma7	0.0125247243720977	1.19021288567055	0.308	0.173	1
Pigv	0.0125822434919995	2.11831996718876	0.058	0.012	1
Tcta	0.0125822434919995	2.11831996718876	0.058	0.012	1
Uimc1	0.0126136129838099	2.06585254729463	0.115	0.039	1
Slirp	0.0126325866555367	1.70328246790992	0.077	0.02	1
Cox5b	0.0127788826866705	0.861073713716375	0.423	0.258	1
4932438A13Rik	0.0128044852145922	-1.12840178350943	0.173	0.343	1
Xxylt1	0.0128046261863289	1.82881334999378	0.058	0.012	1
Hbp1	0.0128356929684924	-1.33978625398197	0.173	0.325	1
Fam168b	0.0128389830698158	-1.92120839699788	0.038	0.169	1
Rap1a	0.0129211992047653	0.790745309160257	0.404	0.252	1
Dhx34	0.0130302137465062	1.82881334999378	0.058	0.012	1
Sephs2	0.0132297805368319	-1.52844781800587	0.173	0.321	1
Pin1	0.0133438066262699	1.93460801401637	0.096	0.03	1
Hprt	0.0134049707709926	1.44497047231853	0.192	0.087	1
Nfam1	0.0134352351853283	-1.94057372186481	0.058	0.193	1
N4bp2l1	0.0134435685404585	1.00066837853449	0.25	0.124	1
Emb	0.0134515198026202	-1.26019165606497	0.212	0.364	1
Fem1c	0.0134925233955288	-0.663622535695829	0.346	0.528	1
Pold3	0.0135488887353887	1.92567488924637	0.096	0.03	1
Cyth1	0.0135591857533817	-1.34918495198422	0.115	0.272	1
Ankrd22	0.0136052926331036	-3.17118665000622	0	0.106	1
Mob2	0.0137041164247202	1.58780525048998	0.115	0.039	1
Pira2	0.0137249469776287	-1.73855509071264	0.077	0.217	1
Ralgapa1	0.0137409040731941	-0.455916126939336	0.038	0.179	1
Med13l	0.0138876624745417	-1.59090063649454	0.115	0.26	1
Eif4b	0.0139090283258298	1.14528701478903	0.173	0.073	1
B4galt3	0.0139647142240657	0.8594016698272	0.192	0.085	1
Med12l	0.0139974043884038	1.50397365968651	0.115	0.039	1
Fam71f2	0.0141228723410192	1.0555842118408	0.154	0.061	1
Ube2l3	0.0141269526386865	0.580885836550191	0.442	0.264	1
Pabpc1	0.0144664885185587	-0.692126224619994	0.423	0.591	1
Top2b	0.0146017791947895	-3.10407245414769	0	0.104	1
Htatip2	0.0146461156372864	1.55127937446487	0.096	0.03	1
Il1rn	0.0146852030064111	0.644239670795559	0.865	0.825	1
Rbm47	0.0147971354947692	1.34634792319464	0.212	0.104	1
Acta2	0.0149810687009037	1.09559989068868	0.115	0.039	1
Braf	0.0150244409838437	-1.33624589627672	0.135	0.285	1
Glud1	0.0151661596911918	-2.21954967156762	0.019	0.136	1
Osbpl9	0.0151764534242187	-0.663583031991307	0.558	0.663	1
Mark2	0.0152022839797891	-1.69360768465867	0.077	0.215	1
Apobec1	0.0152278840105425	1.48089004657347	0.096	0.03	1
Stxbp5	0.0152638686581825	1.24093925385272	0.192	0.089	1
Pim3	0.01529280492094	1.28824496863107	0.115	0.039	1
Chka	0.0153465163120459	-1.72521729117549	0.135	0.291	1
Dusp1	0.0154167830176284	0.584290195455683	0.923	0.911	1
Arf1	0.0154657927371519	0.524611424002788	0.654	0.5	1
Slc22a15	0.0154713516127252	-1.85743248656456	0.077	0.213	1
Mtpn	0.0155719721151865	-1.45129456919896	0.096	0.24	1
Ctsz	0.0156344697979966	0.798729253392953	0.731	0.679	1
Clasp1	0.0156455629636657	-3.05160503425355	0	0.102	1
mt-Nd3	0.015657461564632	-0.720236508124017	0.5	0.669	1
Dnajb4	0.0156601128140274	-2.99715725023117	0	0.102	1
Nipa2	0.0156603232157509	-3.06930703598701	0	0.102	1
Med13	0.0156721374312277	-1.2491891620075	0.096	0.25	1
Trpc4ap	0.0157318556646681	-2.00943558000961	0.038	0.163	1
Nfkb1	0.0157521253629018	-1.01918355656117	0.154	0.319	1
Lmbr1l	0.0157543184356841	1.40560191926923	0.192	0.091	1
Rffl	0.0158875034656148	1.38135437302256	0.173	0.077	1
Gmip	0.0159469473268417	-1.8949768554247	0.038	0.163	1
Sri	0.0159603726641076	-1.06930703598701	0.327	0.447	1
Piga	0.0160091126124368	0.878854032493372	0.212	0.098	1
Ddx3x	0.0161186178999916	-0.575646297117553	0.635	0.74	1
Gm26870	0.0161548420958231	-2.25401308113584	0.077	0.211	1
Haus2	0.0162414004868191	-1.49835139325973	0.058	0.193	1
Rnf216	0.0163127366778822	-2.23531698742594	0.019	0.134	1
Dock8	0.0163135413202452	-2.31166787355605	0.019	0.134	1
Trf	0.0164323004628413	1.44241589875883	0.269	0.152	1
Gm7160	0.0164514807767687	1.20078212738073	0.135	0.051	1
Wnk1	0.0164806132552736	-0.728356998706056	0.212	0.36	1
Ppme1	0.0164962959401374	1.06585254729463	0.212	0.1	1
Slc30a9	0.0165290551741661	-2.02161029395571	0.038	0.161	1
Rbm8a	0.0165727015353207	1.18870929508016	0.192	0.089	1
Hk1	0.0167175924785524	0.87320746935223	0.231	0.112	1
Vps4b	0.0169352113098348	-0.864402041379403	0.538	0.602	1
Emc6	0.0170967696365903	1.80281814146083	0.115	0.041	1
Slc7a2	0.01716648056291	3.28824496863107	0.038	0.006	1
Hnrnpul1	0.0172936717282921	-2.36996651412072	0.019	0.132	1
Hus1	0.0172950346211191	3.28824496863107	0.038	0.006	1
Ankrd40	0.0172950346211191	3.28824496863107	0.038	0.006	1
Srpk2	0.0173906099011583	-1.26913170041818	0.115	0.27	1
A630033H20Rik	0.0174255180906385	3.28824496863107	0.038	0.006	1
Cul3	0.0174702700851448	-0.689034954868843	0.154	0.317	1
Rsrp1	0.0175040243404952	-1.12929503785094	0.269	0.415	1
Cdkn1b	0.0175174465419577	-0.725775501683861	0.308	0.486	1
Zfp512	0.0175564268359424	2.96631687374371	0.038	0.006	1
Tmem86a	0.0175564268359424	3.02521056279728	0.038	0.006	1
Krt8	0.0175564268359424	2.96631687374371	0.038	0.006	1
Tmem5	0.0175566448845609	3.28824496863107	0.038	0.006	1
Cltc	0.0175613557157326	-1.13978455086709	0.288	0.419	1
Il18rap	0.0175777991371813	-1.00535440319779	0.231	0.386	1
Psmd14	0.0176450781365599	2.28824496863107	0.077	0.022	1
Cdk12	0.0176849269757663	-1.22632820419868	0.077	0.22	1
Erlec1	0.017688196901155	2.70328246790992	0.038	0.006	1
Mtg2	0.0176884892043732	2.87320746935223	0.038	0.006	1
Smpdl3b	0.0176884892043732	2.87320746935223	0.038	0.006	1
Cox18	0.0176884892043732	2.87320746935223	0.038	0.006	1
Lockd	0.0176884892043732	2.87320746935223	0.038	0.006	1
Fam60a	0.0176884892043732	2.87320746935223	0.038	0.006	1
Mrpl23	0.0176884892043732	2.87320746935223	0.038	0.006	1
Gins2	0.0176884892043732	2.87320746935223	0.038	0.006	1
Cyp4f13	0.0176884892043732	2.87320746935223	0.038	0.006	1
Gclm	0.0177762430434939	-1.98787943664316	0.058	0.185	1
Gm15614	0.0178210533521686	2.70328246790992	0.038	0.006	1
Coq10b	0.0179271089251863	-1.28464469978951	0.135	0.283	1
Cdca7	0.0179538964393952	2.28824496863107	0.038	0.006	1
Fcrls	0.0179538964393952	2.28824496863107	0.038	0.006	1
Zfp212	0.0179538964393952	2.28824496863107	0.038	0.006	1
Sumf1	0.0179538964393952	2.28824496863107	0.038	0.006	1
Xrcc1	0.0179538964393952	2.55127937446487	0.038	0.006	1
Cyp4v3	0.0179538964393952	2.55127937446487	0.038	0.006	1
Oxa1l	0.0179538964393952	2.28824496863107	0.038	0.006	1
Prr3	0.0179538964393952	2.28824496863107	0.038	0.006	1
A930029G22Rik	0.0179544873629291	2.48089004657347	0.038	0.006	1
Tlr4	0.0179906000208387	-0.902896518720935	0.154	0.315	1
Fn1	0.0180704731730889	-1.26975048448981	0.096	0.246	1
Azi2	0.0181502211233021	0.866781200192797	0.346	0.207	1
Gm28981	0.0182239837345785	2.28824496863107	0.038	0.006	1
Pld4	0.0182239837345785	2.28824496863107	0.038	0.006	1
Cebpz	0.0183079103973526	-1.32646487548413	0.096	0.238	1
Uqcrc2	0.0183468141677638	2.17276775121114	0.077	0.022	1
Dynlt1f	0.0183468141677638	2.17276775121114	0.077	0.022	1
Tcirg1	0.0183605620248076	1.53822322163942	0.135	0.053	1
Kif5b	0.0184054996667609	-1.11547721741994	0.135	0.285	1
Mfap1b	0.0184915009534922	1.28824496863107	0.115	0.041	1
Hgsnat	0.0184999630627751	-1.2036081276986	0.058	0.191	1
Lsm1	0.0185084733098202	2.55127937446487	0.077	0.022	1
Dstn	0.0185458834871544	-0.652965700161321	0.327	0.472	1
AI413582	0.0185829010928508	0.909733345377344	0.173	0.075	1
Gnai3	0.0187433413281783	-0.988322592856413	0.308	0.443	1
Comtd1	0.0188290796432335	1.92567488924637	0.096	0.031	1
Dynll1	0.0188439979154187	1.2514082004507	0.365	0.248	1
Uvrag	0.0188469941724837	-1.23531698742594	0.096	0.24	1
Ccdc25	0.0188983276892309	1.84767237724509	0.096	0.031	1
Ist1	0.0189306052317055	-1.39981102505419	0.154	0.291	1
Borcs5	0.0192376893477432	1.90973334537734	0.077	0.022	1
Hdc	0.0192511248676717	-0.469498268843456	0.808	0.854	1
Kdm5b	0.0194372574732001	-0.788570628419757	0.058	0.195	1
Bdp1	0.0198823935023449	-2.46664253353239	0.019	0.128	1
Psma3	0.019929562171936	0.524479315121152	0.346	0.193	1
Ankfy1	0.0199900792718725	1.23761889556111	0.115	0.041	1
Tor1aip2	0.0202546447473922	1.18390830881634	0.154	0.065	1
Setd7	0.0203843820865139	1.09559989068868	0.115	0.041	1
H2-Q10	0.0204120713551363	0.764683012574061	0.269	0.142	1
Dido1	0.0206996909159318	-2.73412284439738	0	0.094	1
Numb	0.0207105610585034	-2.84103804831389	0	0.094	1
Zxdc	0.0207318559048525	-2.99715725023117	0	0.094	1
Gtpbp2	0.020784892623359	0.925674889246365	0.115	0.041	1
Lyrm2	0.0207861722456795	1.70328246790992	0.135	0.055	1
Hint1	0.02081877563138	1.09184775582757	0.173	0.077	1
Cd300lf	0.0208319072728557	0.291172318382596	0.885	0.774	1
Cebpb	0.0208622530615153	0.312867183359305	1	0.996	1
Baz2b	0.02093981468155	-0.694114872233196	0.365	0.543	1
Gpbp1l1	0.0209450919448939	-1.89166412138386	0.058	0.181	1
Tbl2	0.0210884480150018	1.41377585071493	0.096	0.031	1
Tuba4a	0.0211667446257229	1.25262105890035	0.231	0.122	1
Ncf4	0.0211875682091917	0.691107753963815	0.692	0.62	1
Wdfy3	0.0212584234270917	-1.85130638376772	0.058	0.181	1
Dot1l	0.0215684230402004	-2.23531698742594	0.019	0.126	1
Pygl	0.0216818240340013	-1.15232762275491	0.308	0.425	1
Nt5c3	0.0217903355814568	1.56241993207007	0.154	0.067	1
Tmed9	0.0218510265465781	0.992789085104902	0.173	0.077	1
Chchd10	0.0218529534503785	2.77367179580132	0.058	0.014	1
Fam107b	0.0218778031379609	-1.11846354645331	0.231	0.372	1
Slc2a1	0.02189747201806	0.476773938101238	0.692	0.535	1
Wdr26	0.0223504441513826	-1.11385347494027	0.192	0.339	1
Ldha	0.0223674738449723	0.413331329053462	0.885	0.846	1
Ncf2	0.0229208354588668	-0.536921229542991	0.385	0.549	1
9230111E07Rik	0.0230098568501614	2.28824496863107	0.058	0.014	1
Ldb1	0.0230098568501614	2.28824496863107	0.058	0.014	1
Mctp2	0.0230588077405099	-2.29671753209008	0.019	0.124	1
Atxn1	0.0231822062924643	-2.25091384247696	0.019	0.124	1
Brd8	0.023184089595696	-2.35561122114365	0.019	0.124	1
Gatad2b	0.0233061712675911	-2.12114596750663	0.019	0.124	1
Ankrd61	0.0233612203594247	1.96631687374371	0.058	0.014	1
Tigd2	0.0233612203594247	1.96631687374371	0.058	0.014	1
Zfpl1	0.0233612203594247	2.11831996718876	0.058	0.014	1
Atp7a	0.0234372951028191	-0.75614915072738	0.096	0.248	1
Ccnl1	0.0234553643207356	-0.360153640303793	0.942	0.967	1
Ly86	0.0237243430380489	1.82881334999378	0.058	0.014	1
Clpp	0.0237243430380489	1.96631687374371	0.058	0.014	1
Crtc3	0.0237724106451965	-2.68903495486884	0	0.091	1
Ckap4	0.0237923536287907	-2.64249236893181	0	0.091	1
Prpf6	0.0238090989447628	-2.71175503136893	0	0.091	1
Zbtb11	0.0240682661689933	-1.49835139325973	0.038	0.156	1
Antxr2	0.0241542919781336	-1.25924282667142	0.192	0.333	1
Srp9	0.0243288403874813	0.912378066632908	0.25	0.132	1
Dusp16	0.0243370691921246	-0.934147452705374	0.327	0.461	1
Itgal	0.0243607551109107	-1.57594117602321	0.115	0.248	1
Naga	0.0243801872046298	1.31861861767459	0.154	0.067	1
Id1	0.024519391713088	0.334048658244198	0.269	0.144	1
Rabac1	0.0248074558570178	0.67774737580278	0.538	0.396	1
Znhit1	0.0248139879950087	1.01140476327225	0.192	0.093	1
Nop10	0.0248844184853446	1.57775158582606	0.135	0.055	1
Cd44	0.0248998936947717	-0.375766992643026	0.827	0.886	1
Eif1a	0.0249033182428759	-1.55975193792388	0.058	0.179	1
Mbnl2	0.0249298394261043	-0.687829192123446	0.519	0.606	1
Map1lc3b	0.0250368339788329	-0.433061399661574	0.808	0.896	1
Tpd52	0.0254230240222891	-0.329528573897938	0.904	0.947	1
Kcnj2	0.0255213602481072	-2.75614915072738	0	0.089	1
Hcfc1r1	0.02557070281752	1.18390830881634	0.154	0.067	1
mt-Cytb	0.0257811631552579	-0.348311895893265	0.981	0.994	1
Pycard	0.0258738948588498	1.17276775121114	0.135	0.055	1
Commd4	0.0260977748500325	1.96631687374371	0.096	0.033	1
Chmp1a	0.0264629545953693	2.02521056279728	0.096	0.033	1
Utp23	0.0265160939796587	2.37070712882305	0.077	0.024	1
Rpl7a	0.0267920776032888	0.914786573103629	0.173	0.079	1
Ten1	0.0269434068169194	2.5227102222681	0.077	0.024	1
Ttc39b	0.0271294083383191	1.08661110746142	0.135	0.055	1
C3	0.0271702514425565	0.708757597976069	0.442	0.287	1
Tmbim4	0.0272906587733586	0.698281786851551	0.481	0.346	1
Lrrk2	0.0273260215542353	-2.64249236893181	0	0.087	1
Rnf181	0.0273648224092732	-2.88168003281124	0	0.087	1
Zc3h10	0.0273684179741416	2.18870929508016	0.077	0.024	1
Cic	0.0273699026582456	-2.84103804831389	0	0.087	1
Myo9b	0.0274184255904337	-1.49311474489359	0.096	0.22	1
Srsf2	0.0274586024493613	0.471552181994133	0.288	0.157	1
Arel1	0.0277078373429923	1.99873835143609	0.077	0.024	1
Nr3c1	0.0277207053285611	-1.45322201777007	0.115	0.244	1
Dbi	0.0277735971116831	-1.74517803290638	0.038	0.15	1
Dnajc21	0.027791027751065	1.70328246790992	0.135	0.057	1
Lims1	0.0278095424879148	-1.68903495486884	0.058	0.173	1
Ndufa11	0.0278485263688512	1.48089004657347	0.096	0.033	1
Rreb1	0.0279215985681934	1.87320746935223	0.077	0.024	1
Insig2	0.0279861306856187	2.42151149949454	0.115	0.045	1
Gm19705	0.0281205240515404	1.46512273071515	0.135	0.057	1
Zzef1	0.0282312243529276	-1.41219474951002	0.077	0.201	1
Pdk3	0.0283314564460176	1.41377585071493	0.096	0.033	1
1810022K09Rik	0.0283314802933631	1.48089004657347	0.096	0.033	1
Gucd1	0.0283314802933631	1.34964551329522	0.096	0.033	1
Zfp207	0.0285844841279305	-1.41219474951002	0.096	0.222	1
H2afz	0.0287431293144218	-0.868259517048917	0.269	0.423	1
Fgd3	0.028774179279316	-1.11168563825756	0.115	0.248	1
Rhou	0.0288415083717691	1.65597675313156	0.115	0.045	1
Mcemp1	0.0290293006393845	-0.743233262842094	0.365	0.506	1
Usp47	0.0290583089158635	-1.97854157206383	0.019	0.118	1
Cd9	0.0292794178956612	0.592805931548348	0.846	0.866	1
Arhgap17	0.0293153486097549	-1.33624589627672	0.077	0.201	1
Fubp1	0.0293460185929724	-2.84103804831389	0	0.085	1
Apba3	0.0293565625892165	1.41377585071493	0.115	0.045	1
Romo1	0.0294677122543875	1.22411463121136	0.154	0.069	1
Agpat9	0.0295917137502569	0.908706150573616	0.462	0.344	1
Rnf7	0.0298799363338374	0.449525875664134	0.231	0.116	1
1810058I24Rik	0.0300540825574481	0.680562391409834	0.558	0.398	1
Zeb1	0.0306132407427168	-2.21954967156762	0.019	0.116	1
Maff	0.0306900425119303	0.487245541613293	0.577	0.427	1
Usp25	0.0306982394997338	0.975654738323047	0.346	0.222	1
Slbp	0.0307339970324194	0.828813349993777	0.269	0.154	1
Spcs2	0.0310625081862464	0.865033537906529	0.25	0.14	1
Vps54	0.0311098616050869	1.18390830881634	0.135	0.057	1
Cish	0.0311148386606543	1.28824496863107	0.115	0.045	1
Rel	0.0313568691457688	-0.873218454063043	0.385	0.508	1
Anapc11	0.0314198843694674	1.24385084927262	0.115	0.045	1
Bcl6	0.0314462953935262	-2.84103804831389	0	0.083	1
Zzz3	0.0314672258899858	-2.97854157206383	0	0.083	1
Samd9l	0.0317163492931897	0.699698130560879	0.519	0.374	1
Arpc5l	0.0322443572471135	1.23761889556111	0.115	0.045	1
Tlr13	0.0323461837023732	-0.701313284647279	0.308	0.445	1
Syne1	0.0325481963995511	-0.637754449925149	0.058	0.185	1
Athl1	0.0327349888208677	1.15074144488114	0.135	0.057	1
Nipbl	0.0328641949344103	-1.36837851721753	0.115	0.242	1
Atrn	0.0330025537185346	-2.18748846233532	0.019	0.114	1
Tet2	0.0332612568786114	-0.711755031368926	0.385	0.533	1
Btg2	0.0333156788530724	0.403074569646146	0.923	0.835	1
Cd68	0.0333309321209214	0.708300542676542	0.462	0.313	1
Maml1	0.0333439239673173	0.998738351436089	0.135	0.057	1
Hist1h4i	0.0333779954086607	0.920513184130587	0.25	0.142	1
Rpl26	0.0334547313335043	-0.420494072728505	0.404	0.575	1
R3hdm4	0.0334698292087408	-1.27072232355714	0.096	0.219	1
Rap2c	0.0335227198661584	0.824588764132051	0.346	0.224	1
Cd80	0.033632983409818	-2.29671753209008	0	0.081	1
Ifngr1	0.0339107092606808	-0.901579590248943	0.269	0.4	1
Ywhaq	0.0340231343031192	1.19308773559073	0.154	0.071	1
Kdm6b	0.0340953544534339	-0.672324886540389	0.519	0.628	1
Stx7	0.0343113156956115	0.703282467909918	0.365	0.236	1
Psmb4	0.0345070285591173	1.19138342937848	0.231	0.128	1
Creb5	0.0346934075353465	0.934608014016373	0.135	0.057	1
Arl1	0.0348371763956812	0.988684686772166	0.192	0.096	1
Aldh2	0.0350065224361158	-1.31661708952779	0.019	0.116	1
Cox8a	0.0350487473143901	0.31223782425287	0.865	0.835	1
Fosb	0.0350625405117954	-0.852236254918757	0.077	0.199	1
Dock11	0.0351151401042802	-2.17118665000622	0.019	0.112	1
Ppp3ca	0.0351331935838205	-1.03368312625629	0.192	0.331	1
2700029M09Rik	0.0352197059586086	2.08661110746142	0.096	0.035	1
Arhgdib	0.0352933724042755	-0.684696019144505	0.404	0.531	1
Mmp9	0.0353728702815985	-0.969447015528055	0.327	0.445	1
Rab8b	0.0355240909675502	-0.699945729079293	0.538	0.593	1
Abtb2	0.0355697712168952	-1.97854157206383	0.019	0.112	1
Hnrnpm	0.0356816515586769	-1.23531698742594	0.135	0.26	1
Gnl1	0.0356975162164945	0.810197671826429	0.192	0.096	1
C5ar1	0.0357063065345086	0.540499535711625	0.692	0.628	1
Riok3	0.0358492525718425	-0.885892284098153	0.25	0.384	1
Prelid2	0.0360397623995417	2.55127937446487	0.058	0.016	1
Pacs1	0.0360775854205489	-2.46664253353239	0	0.079	1
Sbno2	0.0361125301458272	-2.68903495486884	0	0.079	1
Atg12	0.0361865463425415	-1.63775444992515	0.077	0.189	1
Ier2	0.0364160733639792	0.714380176793248	0.558	0.423	1
Impact	0.0365173803073335	-1.41219474951002	0.058	0.169	1
Atp5g1	0.0366187646403853	1.81431378029866	0.096	0.035	1
Timm10b	0.0366673285691706	1.03044721116343	0.269	0.161	1
mt-Atp6	0.0367476369118499	-0.2580488015039	1	1	1
Chchd3	0.0368728389662565	2.44024806207612	0.058	0.016	1
Mocos	0.0370690202685479	1.48089004657347	0.096	0.035	1
Snx10	0.0371419448917232	0.68378629228412	0.462	0.335	1
Hipk1	0.0371796967315594	-1.21232534479971	0.135	0.264	1
Cpeb4	0.037194844763114	-1.63458717084647	0.096	0.211	1
Lcn2	0.0372076607184528	-1.122174260523	0.558	0.616	1
Aspscr1	0.0372149861941836	2.55127937446487	0.058	0.016	1
Atp6v1f	0.0374960605497488	0.497883117486775	0.615	0.457	1
Heca	0.0375570412799758	-1.50876800920507	0.077	0.189	1
Wfdc21	0.0376278295917888	-0.817571125639975	0.712	0.72	1
Sik1	0.0376629586705708	-2.11547721741994	0.038	0.138	1
Hps4	0.0376728982669043	1.34964551329522	0.096	0.035	1
Ndrg1	0.0377515001119614	0.914786573103629	0.269	0.165	1
Foxred1	0.0379042999592037	2.15074144488114	0.058	0.016	1
Ifi30	0.0381763444611461	1.55127937446487	0.154	0.073	1
Clk1	0.0385908316681097	-0.845238036843178	0.519	0.61	1
Tmem154	0.0386830729965144	-2.51910995342653	0	0.077	1
Znrd1	0.0388001550521602	1.17276775121114	0.192	0.1	1
Fam175b	0.0389570860103723	1.70328246790992	0.058	0.016	1
Arid4b	0.0391413162835173	-0.768338559735294	0.269	0.415	1
Kctd5	0.0393092218092898	1.82881334999378	0.058	0.016	1
Ran	0.0393129232928537	1.15438922189628	0.212	0.118	1
Gm10094	0.0395908917262175	1.31861861767459	0.154	0.073	1
Nasp	0.0396393519060322	1.70328246790992	0.077	0.026	1
Mpp5	0.0396964472019597	-1.58211975095233	0.058	0.163	1
Trim41	0.0398502590299815	1.48089004657347	0.058	0.016	1
Ms4a6d	0.0399793432441373	1.03190521537129	0.135	0.059	1
Samd8	0.0401061300005249	-1.47993935614585	0.038	0.14	1
Ywhab	0.0403978613928756	-1.41219474951002	0.038	0.14	1
Zfp597	0.0404673618253905	-1.42600054903505	0.038	0.14	1
Rnf19a	0.0405299924441435	-1.10407245414769	0.115	0.236	1
H2-Aa	0.0406336752585441	0.942952880678201	0.423	0.307	1
Polr3k	0.0407315344488265	2.96631687374371	0.038	0.008	1
Adm	0.0407331559178743	2.80281814146083	0.038	0.008	1
mt-Atp8	0.0407392071200723	-1.80767945136746	0.077	0.185	1
Adrbk1	0.0407581146657284	-1.17118665000622	0.154	0.274	1
Emp3	0.0407648017895711	1.20078212738073	0.115	0.047	1
Rnf144a	0.0408037786383571	-1.83069610409243	0.058	0.161	1
Plod3	0.0408240616991526	1.62527995590864	0.077	0.026	1
Rasgrp2	0.0408641283286526	-1.97854157206383	0.019	0.108	1
Atg2b	0.0409496577540575	1.28824496863107	0.058	0.016	1
Zmiz2	0.0409813745843431	3.51063738996752	0.038	0.008	1
Zbtb1	0.0411236588119105	1.48089004657347	0.077	0.026	1
Uhrf1bp1l	0.0411391820859729	-1.04565576792236	0.058	0.167	1
Larp1	0.0412314197871537	2.70328246790992	0.038	0.008	1
Papd7	0.0412314197871537	2.70328246790992	0.038	0.008	1
A530032D15Rik	0.0413549162190409	0.988684686772166	0.173	0.087	1
Cwc22	0.0414140210348719	1.44024806207612	0.077	0.026	1
Ranbp1	0.0414140210348719	1.61017306351844	0.077	0.026	1
Plekhj1	0.0414383117756212	0.866781200192797	0.212	0.112	1
Rnf44	0.0414509248082949	-2.38418037334042	0	0.075	1
Cwc15	0.0417143062390339	1.05942627813519	0.212	0.116	1
Uchl3	0.0417360473558699	2.44024806207612	0.038	0.008	1
Erap1	0.0417360473558699	2.44024806207612	0.038	0.008	1
Pi4kb	0.0417364865733828	2.55127937446487	0.038	0.008	1
Cdk14	0.0417364865733828	2.55127937446487	0.038	0.008	1
Ssh1	0.0417364865733828	2.55127937446487	0.038	0.008	1
Tpcn2	0.0417364865733828	2.55127937446487	0.038	0.008	1
Ddhd2	0.0417364865733828	2.55127937446487	0.038	0.008	1
Mak16	0.0417364865733828	2.55127937446487	0.038	0.008	1
Keap1	0.0417364865733828	2.55127937446487	0.038	0.008	1
Kri1	0.0417364865733828	2.55127937446487	0.038	0.008	1
Trim16	0.0417364865733828	2.55127937446487	0.038	0.008	1
Mrps7	0.0417364865733828	2.55127937446487	0.038	0.008	1
Mplkip	0.0417364865733828	2.55127937446487	0.038	0.008	1
Ttc32	0.0417364865733828	2.55127937446487	0.038	0.008	1
Senp5	0.0417364865733828	2.55127937446487	0.038	0.008	1
Bin1	0.0417364865733828	2.55127937446487	0.038	0.008	1
Atp5d	0.0418866251960877	0.758991900496205	0.288	0.169	1
Trip12	0.0418867144130044	-1.15653987404182	0.115	0.234	1
Cdc42bpg	0.0419623504528757	-0.762381104438894	0.038	0.144	1
Uqcrh	0.0420121019006727	-0.565584383226031	0.231	0.398	1
Gm16894	0.0422434555516823	2.28824496863107	0.038	0.008	1
Stk25	0.0422434555516823	1.70328246790992	0.038	0.008	1
Rabl6	0.0422434555516823	1.87320746935223	0.038	0.008	1
Mgarp	0.0422434555516823	1.87320746935223	0.038	0.008	1
Fktn	0.0422434555516823	1.55127937446487	0.038	0.008	1
Plod1	0.0422434555516823	2.28824496863107	0.038	0.008	1
Gna12	0.0422434555516823	2.06585254729463	0.038	0.008	1
Axl	0.0422434555516823	2.28824496863107	0.038	0.008	1
Alg11	0.0422434555516823	2.28824496863107	0.038	0.008	1
2300009A05Rik	0.0422434555516823	2.28824496863107	0.038	0.008	1
Topbp1	0.0422434555516823	2.28824496863107	0.038	0.008	1
Acaa1a	0.0422434555516823	2.06585254729463	0.038	0.008	1
Edn1	0.0422434555516823	1.41377585071493	0.038	0.008	1
Zfp53	0.0422434555516823	1.55127937446487	0.038	0.008	1
Mrps18b	0.0422434555516823	1.87320746935223	0.038	0.008	1
Csf1	0.0422566385574198	0.331218654454226	0.673	0.478	1
Adam19	0.0424945186876454	-1.41219474951002	0.019	0.11	1
Lamp2	0.0426272669410977	-0.524823604620924	0.654	0.738	1
Blcap	0.0426412029662894	1.28824496863107	0.173	0.087	1
Ltf	0.0427439464860651	2.22411463121136	0.096	0.037	1
Hdac7	0.0427589813385498	2.06585254729463	0.038	0.008	1
Tiparp	0.0428186571193297	-0.584885221076769	0.577	0.746	1
Auh	0.0428335373167219	-1.60657279467687	0.058	0.161	1
Gcnt2	0.043428552548423	-0.864577605120525	0.385	0.498	1
Id2	0.0435045809456041	-0.738034356167775	0.404	0.549	1
Pcna	0.0436144801973452	1.62527995590864	0.115	0.049	1
Sfxn5	0.0436316390111047	-1.95968254481251	0.019	0.106	1
Cask	0.0437923987131636	-1.95968254481251	0.019	0.106	1
Tbl1xr1	0.0438899176289786	-1.36996651412072	0.038	0.138	1
Clip1	0.0439250729668762	-0.777844221826699	0.058	0.173	1
Ndufa13	0.043926023325909	0.576750061980986	0.288	0.167	1
Fmr1	0.0439616209456496	1.08661110746142	0.231	0.136	1
Zdhhc3	0.0441834734850326	-1.84103804831389	0.019	0.106	1
Zfp706	0.0444314432103865	-2.41219474951002	0	0.073	1
Gm15987	0.0444386804825827	-2.59439808073077	0	0.073	1
Glipr2	0.0444687411435011	-1.17936058145192	0.115	0.232	1
Foxp1	0.0445042640156629	-1.30527954559351	0.077	0.187	1
Ccnl2	0.0446052425853928	-0.812732679093747	0.308	0.451	1
Atp11b	0.0446112706001873	-0.786590264291516	0.327	0.445	1
Cd63	0.0447026403261804	0.970629866614794	0.423	0.307	1
Pafah1b1	0.0447340488121745	-0.595562013864404	0.519	0.585	1
Abca1	0.0449861837974941	-0.784382831456324	0.212	0.344	1
Sh3bgrl	0.0450438774973384	2.00813704943834	0.115	0.049	1
Nadk	0.0451285645315419	-1.01387464517611	0.135	0.26	1
Rnf13	0.0451843976261295	-1.37851162325373	0.077	0.185	1
Birc2	0.045428351189894	1.18390830881634	0.135	0.061	1
Atp6v1h	0.04569086643315	-1.07740450368561	0.154	0.274	1
H2afj	0.0457145695561067	-0.515141051223585	0.231	0.382	1
Ngp	0.0459594722750341	-3.25864949125656	0.019	0.104	1
Ube2a	0.0460406451898406	0.454254920070003	0.346	0.213	1
F10	0.0462749040715472	0.435177072528702	0.385	0.252	1
Gtf2a2	0.0463967951708689	0.87320746935223	0.231	0.13	1
Trpm2	0.0466648987282401	-1.95968254481251	0.019	0.104	1
Brwd1	0.0467514183116462	-1.94057372186481	0.019	0.104	1
Zfos1	0.0470305480442874	1.11070678307889	0.212	0.116	1
Ifi27	0.0470509827385017	0.899974378915016	0.231	0.132	1
Tmem159	0.0470713234528464	4.87320746935223	0.019	0.002	1
Slc25a22	0.0470713234528464	3.70328246790992	0.019	0.002	1
Gdf15	0.0470713234528464	4.19513556423959	0.019	0.002	1
Mthfsd	0.0470713234528464	3.87320746935223	0.019	0.002	1
A230050P20Rik	0.0470713234528464	3.87320746935223	0.019	0.002	1
Hacd3	0.0470713234528464	3.87320746935223	0.019	0.002	1
Spag7	0.0470713234528464	3.87320746935223	0.019	0.002	1
Rpa1	0.0470713234528464	3.87320746935223	0.019	0.002	1
Trip13	0.0470713234528464	3.87320746935223	0.019	0.002	1
Enpp2	0.0470713234528464	3.87320746935223	0.019	0.002	1
As3mt	0.0470713234528464	3.87320746935223	0.019	0.002	1
Sp100	0.0471326347970783	0.553535348405236	0.404	0.262	1
9930022D16Rik	0.0471443899774412	1.13296674315316	0.135	0.061	1
Gnl3	0.0471524288434722	1.32477084465619	0.115	0.049	1
Atf7ip	0.0473371036642723	-1.18624099572851	0.154	0.274	1
Stau2	0.0475572615714531	3.28824496863107	0.019	0.002	1
Ppil3	0.0475572615714531	3.28824496863107	0.019	0.002	1
Orc2	0.0475572615714531	3.28824496863107	0.019	0.002	1
Fzd7	0.0475572615714531	3.28824496863107	0.019	0.002	1
Mettl21a	0.0475572615714531	3.28824496863107	0.019	0.002	1
Gm15675	0.0475572615714531	3.28824496863107	0.019	0.002	1
Klhl20	0.0475572615714531	3.28824496863107	0.019	0.002	1
Mgst3	0.0475572615714531	3.28824496863107	0.019	0.002	1
Dusp12	0.0475572615714531	3.28824496863107	0.019	0.002	1
Slamf7	0.0475572615714531	3.28824496863107	0.019	0.002	1
Fubp3	0.0475572615714531	3.28824496863107	0.019	0.002	1
Ctnnd1	0.0475572615714531	3.28824496863107	0.019	0.002	1
Anapc1	0.0475572615714531	3.28824496863107	0.019	0.002	1
Crls1	0.0475572615714531	3.28824496863107	0.019	0.002	1
Cd40	0.0475572615714531	3.28824496863107	0.019	0.002	1
Nsdhl	0.0475572615714531	3.28824496863107	0.019	0.002	1
P2ry14	0.0475572615714531	3.28824496863107	0.019	0.002	1
Slc33a1	0.0475572615714531	3.28824496863107	0.019	0.002	1
4930579G24Rik	0.0475572615714531	3.28824496863107	0.019	0.002	1
B230398E01Rik	0.0475572615714531	3.28824496863107	0.019	0.002	1
Elovl6	0.0475572615714531	3.28824496863107	0.019	0.002	1
Col15a1	0.0475572615714531	3.28824496863107	0.019	0.002	1
Alad	0.0475572615714531	3.28824496863107	0.019	0.002	1
Mtap	0.0475572615714531	3.28824496863107	0.019	0.002	1
Kti12	0.0475572615714531	3.28824496863107	0.019	0.002	1
Xkr8	0.0475572615714531	3.28824496863107	0.019	0.002	1
Rcan3	0.0475572615714531	3.28824496863107	0.019	0.002	1
2700016F22Rik	0.0475572615714531	3.28824496863107	0.019	0.002	1
Phtf2	0.0475572615714531	3.28824496863107	0.019	0.002	1
Gm19619	0.0475572615714531	3.28824496863107	0.019	0.002	1
Lrrc8c	0.0475572615714531	3.28824496863107	0.019	0.002	1
Rfc5	0.0475572615714531	3.28824496863107	0.019	0.002	1
Tmem116	0.0475572615714531	3.28824496863107	0.019	0.002	1
Glt1d1	0.0475572615714531	3.28824496863107	0.019	0.002	1
St7	0.0475572615714531	3.28824496863107	0.019	0.002	1
Tpra1	0.0475572615714531	3.28824496863107	0.019	0.002	1
Plxnd1	0.0475572615714531	3.28824496863107	0.019	0.002	1
Klrk1	0.0475572615714531	3.28824496863107	0.019	0.002	1
Sbsn	0.0475572615714531	3.28824496863107	0.019	0.002	1
Nomo1	0.0475572615714531	3.28824496863107	0.019	0.002	1
Sergef	0.0475572615714531	3.28824496863107	0.019	0.002	1
Esr1	0.0475572615714531	3.28824496863107	0.019	0.002	1
Fam229b	0.0475572615714531	3.28824496863107	0.019	0.002	1
Aim1	0.0475572615714531	3.28824496863107	0.019	0.002	1
Sept10	0.0475572615714531	3.28824496863107	0.019	0.002	1
Rufy2	0.0475572615714531	3.28824496863107	0.019	0.002	1
Med16	0.0475572615714531	3.28824496863107	0.019	0.002	1
Mfsd12	0.0475572615714531	3.28824496863107	0.019	0.002	1
Nr2c1	0.0475572615714531	3.28824496863107	0.019	0.002	1
Mettl1	0.0475572615714531	3.28824496863107	0.019	0.002	1
Snapc2	0.0475572615714531	3.28824496863107	0.019	0.002	1
Arrdc2	0.0475572615714531	3.28824496863107	0.019	0.002	1
Lyl1	0.0475572615714531	3.28824496863107	0.019	0.002	1
Hook2	0.0475572615714531	3.28824496863107	0.019	0.002	1
Rpp14	0.0475572615714531	3.28824496863107	0.019	0.002	1
1810011H11Rik	0.0475572615714531	3.28824496863107	0.019	0.002	1
Rpgrip1	0.0475572615714531	3.28824496863107	0.019	0.002	1
Homez	0.0475572615714531	3.28824496863107	0.019	0.002	1
Carm1	0.0475572615714531	3.28824496863107	0.019	0.002	1
Cadm1	0.0475572615714531	3.28824496863107	0.019	0.002	1
Rab39	0.0475572615714531	3.28824496863107	0.019	0.002	1
Rrp9	0.0475572615714531	3.28824496863107	0.019	0.002	1
Acaa1b	0.0475572615714531	3.28824496863107	0.019	0.002	1
Zfp692	0.0475572615714531	3.28824496863107	0.019	0.002	1
Map2k3os	0.0475572615714531	3.28824496863107	0.019	0.002	1
Nlrp1b	0.0475572615714531	3.28824496863107	0.019	0.002	1
Brip1os	0.0475572615714531	3.28824496863107	0.019	0.002	1
Abcc3	0.0475572615714531	3.28824496863107	0.019	0.002	1
1700001P01Rik	0.0475572615714531	3.28824496863107	0.019	0.002	1
Gm26508	0.0475572615714531	3.28824496863107	0.019	0.002	1
Sgsh	0.0475572615714531	3.28824496863107	0.019	0.002	1
Cep131	0.0475572615714531	3.28824496863107	0.019	0.002	1
Enthd2	0.0475572615714531	3.28824496863107	0.019	0.002	1
Slc25a10	0.0475572615714531	3.28824496863107	0.019	0.002	1
AK157302	0.0475572615714531	3.28824496863107	0.019	0.002	1
Ppp1r3g	0.0475572615714531	3.28824496863107	0.019	0.002	1
Adtrp	0.0475572615714531	3.28824496863107	0.019	0.002	1
Habp4	0.0475572615714531	3.28824496863107	0.019	0.002	1
Zfp874b	0.0475572615714531	3.28824496863107	0.019	0.002	1
Rfesd	0.0475572615714531	3.28824496863107	0.019	0.002	1
Atg10	0.0475572615714531	3.28824496863107	0.019	0.002	1
Poc5	0.0475572615714531	3.28824496863107	0.019	0.002	1
Zfp277	0.0475572615714531	3.28824496863107	0.019	0.002	1
Gm527	0.0475572615714531	3.28824496863107	0.019	0.002	1
Coq6	0.0475572615714531	3.28824496863107	0.019	0.002	1
Ankrd9	0.0475572615714531	3.28824496863107	0.019	0.002	1
C6	0.0475572615714531	3.28824496863107	0.019	0.002	1
Laptm4b	0.0475572615714531	3.28824496863107	0.019	0.002	1
Zhx2	0.0475572615714531	3.28824496863107	0.019	0.002	1
Ptk2	0.0475572615714531	3.28824496863107	0.019	0.002	1
Cpsf1	0.0475572615714531	3.28824496863107	0.019	0.002	1
Zfp7	0.0475572615714531	3.28824496863107	0.019	0.002	1
Selo	0.0475572615714531	3.28824496863107	0.019	0.002	1
Spats2	0.0475572615714531	3.28824496863107	0.019	0.002	1
5330439K02Rik	0.0475572615714531	3.28824496863107	0.019	0.002	1
2610020C07Rik	0.0475572615714531	3.28824496863107	0.019	0.002	1
Dnm1l	0.0475572615714531	3.28824496863107	0.019	0.002	1
Etv5	0.0475572615714531	3.28824496863107	0.019	0.002	1
Gramd1c	0.0475572615714531	3.28824496863107	0.019	0.002	1
Rwdd2b	0.0475572615714531	3.28824496863107	0.019	0.002	1
Mllt1	0.0475572615714531	3.28824496863107	0.019	0.002	1
Trip10	0.0475572615714531	3.28824496863107	0.019	0.002	1
Wdr43	0.0475572615714531	3.28824496863107	0.019	0.002	1
Tpgs2	0.0475572615714531	3.28824496863107	0.019	0.002	1
Nudt8	0.0475572615714531	3.28824496863107	0.019	0.002	1
Sssca1	0.0475572615714531	3.28824496863107	0.019	0.002	1
Men1	0.0475572615714531	3.28824496863107	0.019	0.002	1
Naa40	0.0475572615714531	3.28824496863107	0.019	0.002	1
Pla2g16	0.0475572615714531	3.28824496863107	0.019	0.002	1
Rab3il1	0.0475572615714531	3.28824496863107	0.019	0.002	1
Emc2	0.0476112570991857	-2.43967548593213	0	0.071	1
Srrm2	0.047611553371936	-0.593983572743176	0.596	0.681	1
Gm14085	0.0476479567900132	-2.68903495486884	0	0.071	1
Gm37233	0.0480474103062091	1.96631687374371	0.019	0.002	1
Sdccag8	0.0480474103062091	2.87320746935223	0.019	0.002	1
Tmem141	0.0480474103062091	2.87320746935223	0.019	0.002	1
Olfm1	0.0480474103062091	2.70328246790992	0.019	0.002	1
Gm26899	0.0480474103062091	2.70328246790992	0.019	0.002	1
Fahd2a	0.0480474103062091	2.70328246790992	0.019	0.002	1
Pdrg1	0.0480474103062091	2.28824496863107	0.019	0.002	1
Mast2	0.0480474103062091	2.28824496863107	0.019	0.002	1
Luzp1	0.0480474103062091	2.28824496863107	0.019	0.002	1
Fblim1	0.0480474103062091	2.70328246790992	0.019	0.002	1
2210016L21Rik	0.0480474103062091	2.70328246790992	0.019	0.002	1
Gm13830	0.0480474103062091	1.70328246790992	0.019	0.002	1
Sirt4	0.0480474103062091	2.70328246790992	0.019	0.002	1
Plekha8	0.0480474103062091	2.70328246790992	0.019	0.002	1
Jagn1	0.0480474103062091	2.87320746935223	0.019	0.002	1
Pak4	0.0480474103062091	2.28824496863107	0.019	0.002	1
Mpv17l2	0.0480474103062091	2.70328246790992	0.019	0.002	1
Zdhhc1	0.0480474103062091	2.70328246790992	0.019	0.002	1
Dennd6a	0.0480474103062091	2.70328246790992	0.019	0.002	1
Akap11	0.0480474103062091	2.70328246790992	0.019	0.002	1
Fdx1l	0.0480474103062091	1.96631687374371	0.019	0.002	1
Ryk	0.0480474103062091	2.70328246790992	0.019	0.002	1
Hist3h2a	0.0480474103062091	2.70328246790992	0.019	0.002	1
Lyrm9	0.0480474103062091	2.70328246790992	0.019	0.002	1
Rpl27	0.0480474103062091	2.28824496863107	0.019	0.002	1
Hist1h4a	0.0480474103062091	2.28824496863107	0.019	0.002	1
Bloc1s5	0.0480474103062091	2.70328246790992	0.019	0.002	1
6720427I07Rik	0.0480474103062091	2.70328246790992	0.019	0.002	1
Mx1	0.0480474103062091	1.70328246790992	0.019	0.002	1
Slc29a1	0.0480474103062091	2.70328246790992	0.019	0.002	1
Hdhd2	0.0480474103062091	2.70328246790992	0.019	0.002	1
Elf2	0.048075142155325	-0.891664121383861	0.058	0.169	1
Gna13	0.0481999864653139	0.55360818052484	0.654	0.535	1
Kansl3	0.0484528083760197	-1.6659513417558	0.038	0.132	1
Ifrd1	0.0486955997562602	-0.964758291953464	0.885	0.896	1
Ppil2	0.0487581497518035	1.18870929508016	0.115	0.049	1
C1d	0.0488573289517722	1.34964551329522	0.096	0.037	1
Adrb2	0.0489789364715747	-0.966568930397752	0.115	0.234	1
Cab39	0.0491854093227762	-0.969771362436096	0.25	0.36	1
Minos1	0.0492311177516475	0.988684686772166	0.288	0.177	1
Treml4	0.0492632392624802	0.650815048015782	0.154	0.073	1
Mcur1	0.0497250020069635	1.15896195168611	0.115	0.049	1
Wipi2	0.0500916127059091	-1.95968254481251	0.019	0.102	1
Arih1	0.0501426350815205	-1.29069374446231	0.173	0.283	1
Zcchc8	0.0501848554278165	-2.01553577954603	0.019	0.102	1
Hiat1	0.0503689621140372	-2.05160503425355	0.019	0.102	1
Adpgk	0.0510102901269109	-2.29671753209008	0	0.069	1
Btbd1	0.0510383369794214	-2.32646487548413	0	0.069	1
Map3k1	0.0510402519245936	-2.41219474951002	0	0.069	1
Trim8	0.051045996836622	-2.43967548593213	0	0.069	1
Aftph	0.0511102712697286	-1.44872062553513	0.019	0.104	1
Brd4	0.0516566194525876	-0.786102372829008	0.173	0.299	1
Txndc9	0.0516957182239308	0.866781200192797	0.212	0.116	1
Denr	0.0518580075048221	0.736835027620944	0.308	0.195	1
9330160F10Rik	0.0519882823747359	1.6183935703234	0.115	0.051	1
Gas2l3	0.0519974623017338	0.78574462810189	0.154	0.075	1
Rpl24	0.0525141908014701	-0.482907587895179	0.519	0.638	1
Ccdc126	0.0526490619830331	0.674713315713147	0.385	0.276	1
Hmg20b	0.052667484765795	1.55127937446487	0.115	0.051	1
Foxn2	0.0527763250300826	-1.05752986821066	0.058	0.159	1
Taf6l	0.0528843738657754	0.966316873743711	0.154	0.075	1
Mtmr6	0.0529669843997642	-1.01756346089301	0.135	0.25	1
Arhgap15	0.0530778523238806	-1.34402324686844	0.058	0.157	1
Klhl9	0.0533595940317214	-1.95968254481251	0.019	0.1	1
Fam21	0.0536548389516024	-0.856413274200809	0.212	0.329	1
Dcun1d5	0.0536825189621443	0.925674889246365	0.115	0.049	1
Txnl4a	0.0536942533664391	0.610173063518436	0.231	0.13	1
Prpf40a	0.0537466293796722	-1.24425011219595	0.096	0.205	1
Chd2	0.0538457709989869	-0.681381382325408	0.385	0.476	1
Irak1	0.0538901488338401	1.78574462810189	0.077	0.028	1
Cpne3	0.0539137241787222	-1.81329305783099	0.038	0.128	1
Syne2	0.053962425178165	-1.92120839699788	0.019	0.1	1
Tomm6	0.0540781279444884	1.92567488924637	0.077	0.028	1
Ppp1r10	0.0543308439870268	0.772229821627409	0.269	0.163	1
Eif2s2	0.0543748097869768	0.703282467909918	0.269	0.159	1
Kmt2e	0.0545807068576003	-0.913388892538577	0.308	0.417	1
Rnf34	0.0546030778048571	0.828813349993776	0.192	0.102	1
Nfe2	0.0546422361368957	-2.03368312625629	0	0.067	1
Sec16a	0.0546794017520708	-2.2036081276986	0	0.067	1
Rnf24	0.0546867435754033	-2.23531698742594	0	0.067	1
Strip1	0.0548175311217073	1.62527995590864	0.077	0.028	1
Cope	0.0548292144410856	0.861980213928976	0.212	0.116	1
Pip4k2a	0.0550392537789354	-1.61864562697744	0.038	0.128	1
Hnrnpa2b1	0.0550545701123146	-0.526451928767698	0.538	0.63	1
2310001H17Rik	0.0554320738321623	0.460425944013754	0.462	0.327	1
Trim30b	0.0555595613926591	0.739083189337764	0.346	0.24	1
Rbmx2	0.0557376212397852	1.61017306351844	0.077	0.028	1
Rhoq	0.0557376212397852	1.61017306351844	0.077	0.028	1
Tcf7l2	0.0557376212397852	1.5227102222681	0.077	0.028	1
Mkks	0.055757700427221	1.34964551329522	0.077	0.028	1
Kmt2c	0.0559073104207815	-0.484344535265854	0.115	0.24	1
Fndc3b	0.0559081968130112	-0.938823939914847	0.115	0.234	1
Ccdc59	0.0559569805842195	0.671573608182579	0.212	0.116	1
Cyfip2	0.0561674914302552	-1.46664253353239	0.038	0.128	1
Gm5617	0.0564528494411356	0.606420928657328	0.212	0.114	1
Rps29	0.0564886256008804	0.382857963612943	0.846	0.795	1
Rbm48	0.0565020618623898	1.36224555007485	0.077	0.028	1
Hist1h1e	0.0567183993113608	-2.05160503425355	0.019	0.098	1
Cxcl1	0.0569515528424627	-1.09527550591053	0.212	0.348	1
Alkbh5	0.0574760434614756	0.283853199513916	0.442	0.303	1
Dusp2	0.0575941991532068	2.02196490329363	0.135	0.065	1
Ssu72	0.0576217379433918	0.319495902615513	0.5	0.346	1
Entpd1	0.057692334260619	-0.886387035488766	0.481	0.524	1
Pmf1	0.0577183313527227	2.02521056279728	0.058	0.018	1
Psme4	0.057760115280632	-1.23531698742594	0.038	0.13	1
Scamp2	0.0578978590500565	1.41377585071493	0.154	0.077	1
Gramd1a	0.0579621853192354	0.818759685329853	0.192	0.104	1
Sf3b5	0.0580991628551147	0.855285561354967	0.25	0.152	1
Mt2	0.0581950790214113	1.57203793463167	0.058	0.018	1
Rnf141	0.0582268930138047	-1.68903495486884	0.019	0.098	1
Thap7	0.0584392910710144	1.96631687374371	0.058	0.018	1
Arg2	0.0584708492813356	0.324138638230256	0.808	0.705	1
Pip5k1b	0.0585784404827007	-2.17118665000622	0	0.065	1
Fry	0.058588073517044	-2.10407245414769	0	0.065	1
Tcf20	0.0586121570308605	-2.43967548593213	0	0.065	1
Glul	0.058623033890629	-2.23531698742594	0	0.065	1
Calm3	0.0587099023905276	0.495174272579717	0.404	0.264	1
Morf4l1	0.0588935685723923	-0.504610383731415	0.519	0.632	1
Zfp263	0.0589193581228294	-0.849258555118861	0.404	0.496	1
Aplp2	0.0590116380975996	-1.50617089771903	0.038	0.128	1
Tagap	0.0590521174974041	0.919011158965354	0.154	0.077	1
Pmm2	0.0591442382221813	1.82881334999378	0.058	0.018	1
Slc38a1	0.0593197372893537	-1.59439808073077	0.038	0.128	1
Crem	0.0593927438568623	0.850839656323775	0.173	0.091	1
Klf3	0.0595349675733293	-0.75614915072738	0.173	0.301	1
Zufsp	0.0597452890247118	1.34071238852521	0.096	0.039	1
4933434E20Rik	0.0598203321239846	0.515655464734146	0.269	0.157	1
Actr5	0.0598754014670073	1.70328246790992	0.058	0.018	1
Trim34a	0.0598754014670073	1.58780525048998	0.058	0.018	1
Cbwd1	0.0598754014670073	1.70328246790992	0.058	0.018	1
Sf3b6	0.0600494041096468	0.607067152650615	0.365	0.248	1
Tmem183a	0.0602256474121057	1.41377585071493	0.096	0.039	1
Adar	0.0602350226387766	0.895927545852313	0.135	0.063	1
Slc16a6	0.0603476337560745	-1.2238669666824	0.173	0.278	1
Cytip	0.0604777189741944	-0.124831014314484	0.288	0.453	1
Serf2	0.060523489284586	-0.317523361962193	0.673	0.896	1
Grpel2	0.0606132541439419	1.48089004657347	0.058	0.018	1
Wasf2	0.0607923567444471	-1.32056427404445	0.077	0.175	1
Xylt1	0.0609361684491821	-0.71924956791585	0.308	0.409	1
Trib1	0.0612707823280125	-0.388076918695985	0.731	0.799	1
Ptdss1	0.0613581152592761	1.11831996718876	0.058	0.018	1
Fam134a	0.061574823078742	-1.88168003281124	0.019	0.096	1
Prkcb	0.0620320252759063	-1.73412284439738	0.019	0.096	1
Poldip3	0.0622567037130399	-1.50617089771903	0.058	0.15	1
Tor1aip1	0.0623184039526192	0.684423440658601	0.385	0.274	1
Mapk14	0.0623718775111511	-1.7778442218267	0.019	0.096	1
Hnrnpl	0.0624732694276003	1.09559989068868	0.115	0.051	1
Gpbp1	0.0627743906768125	-0.569736026496499	0.346	0.451	1
Cars	0.0628153599216596	-2.17118665000622	0	0.063	1
Ccl4	0.0628461818922515	1.19588499083579	0.731	0.642	1
Nhp2l1	0.0635965158557045	0.891354816062489	0.192	0.104	1
Itm2b	0.063756104301698	0.382388933870682	0.731	0.659	1
4930430E12Rik	0.0637760504433479	1.17276775121114	0.096	0.039	1
Cdk5r1	0.0638484144721104	-1.09257681530986	0.058	0.156	1
Ufm1	0.0642941994994446	1.25262105890035	0.135	0.065	1
Itga4	0.0643319260292232	-0.858596419698197	0.058	0.154	1
Lilrb4a	0.0645173369996291	0.357381162074822	0.865	0.86	1
Cmah	0.0645587266763636	-1.44510937198275	0.058	0.152	1
Ier3ip1	0.0645926064414953	0.866781200192797	0.192	0.106	1
Plekhn1	0.0653869909395644	0.925674889246365	0.115	0.051	1
Lrrc8d	0.0655100964796203	-1.23531698742594	0.038	0.126	1
Rilpl2	0.0655313345178785	-1.44510937198275	0.077	0.173	1
Zfyve1	0.0667205618738699	2.20078212738073	0.077	0.03	1
Cd244	0.0667418131010726	-1.67753931603101	0.058	0.148	1
Snrk	0.066779684370529	-1.6659513417558	0.038	0.122	1
Lars2	0.0667962447344388	0.239335368150127	0.404	0.262	1
Tm6sf1	0.0669707401078977	-1.55975193792388	0.077	0.171	1
Nsmce4a	0.0672304907655742	0.816939249705485	0.173	0.091	1
Ncstn	0.0672837225893716	-1.99715725023117	0	0.061	1
C1galt1c1	0.0673145340862513	-1.99715725023117	0	0.061	1
Rabgap1	0.0673423846482945	-1.27653965015245	0.019	0.096	1
Sf3b4	0.0673680872626049	2.11831996718876	0.077	0.03	1
Pnkp	0.0673996848725612	-0.937823110848772	0.077	0.179	1
Skil	0.0674363055177076	-0.553690185136675	0.596	0.638	1
Ptpn1	0.0674721340236496	0.531221722123614	0.462	0.337	1
Ptpre	0.067814823450941	-0.652198186688471	0.173	0.289	1
Fam63a	0.0679236345409282	-1.61864562697744	0.038	0.122	1
Purb	0.0679374513961171	-0.875501457882115	0.173	0.283	1
Vps37b	0.068003942662537	-0.534296357241206	0.25	0.39	1
Srsf11	0.0680448914197427	-0.498351393259733	0.346	0.474	1
Celf2	0.0683262090790708	-0.921208396997876	0.231	0.344	1
Ppard	0.0684637564981172	0.501648606740267	0.173	0.091	1
Mitf	0.0696996287728887	1.2102424566298	0.115	0.053	1
Gatm	0.0701425957451031	0.966316873743711	0.173	0.093	1
Aagab	0.0704192862865591	1.70328246790992	0.077	0.03	1
Sec22b	0.0704504598249544	-0.799217872619266	0.058	0.152	1
Gm20594	0.0704598428517504	-0.747378941099647	0.192	0.315	1
Tsn	0.0705639025505107	1.4302639735035	0.096	0.041	1
Rtn4	0.070579406220325	0.375707809881413	0.404	0.278	1
Stk10	0.0706294395509748	-1.94057372186481	0.019	0.093	1
Map7d1	0.0708345824374829	-1.5572450823133	0.058	0.146	1
Ddx46	0.070894953358517	-1.84103804831389	0.019	0.093	1
Rock1	0.0711756169839629	-0.650354486704783	0.25	0.38	1
Cd37	0.0716062180156685	-1.00943558000961	0.135	0.24	1
Plekhm2	0.0716603642555173	-0.841038048313893	0.077	0.177	1
Mreg	0.0718688445586419	1.1797205118529	0.173	0.096	1
Dram2	0.0720862077029866	1.07879160300212	0.115	0.053	1
Sipa1l3	0.0721305391469289	-1.84103804831389	0	0.059	1
Bmx	0.0721518697311165	-1.92120839699788	0	0.059	1
Lmtk2	0.0721616557011151	-2.03368312625629	0	0.059	1
Svip	0.0721775820551122	-2.06930703598701	0	0.059	1
D230025D16Rik	0.0721775820551122	-2.2036081276986	0	0.059	1
Clock	0.0721916856861952	-2.2036081276986	0	0.059	1
Ccl12	0.0722043503095376	-2.13801978607102	0	0.059	1
Ate1	0.0722641639247888	1.96631687374371	0.115	0.055	1
D1Ertd622e	0.0725557618067948	0.731851620106688	0.231	0.136	1
Peli1	0.0729303642000227	0.974828373599229	0.308	0.199	1
Diaph1	0.0735165287949328	-0.492637742065339	0.596	0.638	1
Msl1	0.0736400303107234	-0.868259517048917	0.058	0.15	1
Gyg	0.0738516821131079	0.696227710375967	0.365	0.244	1
Hectd1	0.0740602304520925	-0.683884975215545	0.5	0.581	1
Xpr1	0.0744696915442028	-1.74517803290638	0.058	0.144	1
Esrra	0.0745246429479325	1.44024806207612	0.077	0.03	1
Gpr137	0.0745246429479325	1.36224555007485	0.077	0.03	1
Tmf1	0.0747492131553265	-1.21954967156762	0.038	0.122	1
Atp6v0e	0.0747777724312761	-0.449207940196374	0.615	0.746	1
Sod1	0.0748934186184713	1.34071238852521	0.096	0.041	1
Fam160b1	0.0749137843023498	-2.06930703598701	0.019	0.091	1
Rps26	0.0750305096146567	0.503344897401166	0.423	0.297	1
Zkscan6	0.0750944925107702	1.28824496863107	0.096	0.041	1
Tbca	0.0752531727500263	1.40071969788949	0.115	0.055	1
Ctdspl2	0.0752533514172268	1.28824496863107	0.077	0.03	1
Rev3l	0.0753489464881707	-2.01553577954603	0.019	0.091	1
Usp12	0.0754698563144844	1.28824496863107	0.077	0.03	1
Rapgef2	0.0754891167528033	-1.79921787261927	0.019	0.091	1
Stam	0.0755798547975957	2.70328246790992	0.038	0.01	1
Pes1	0.0755798547975957	3.02521056279728	0.038	0.01	1
Myo1d	0.0759233785658431	-1.7778442218267	0.019	0.091	1
B930036N10Rik	0.075967416319019	3.28824496863107	0.038	0.01	1
Rbbp6	0.0763254383596913	-1.3067016206627	0.077	0.169	1
Dctn5	0.0763545575551169	2.48089004657347	0.038	0.01	1
Fbxo34	0.0763545575551169	2.48089004657347	0.038	0.01	1
Ppp1r13b	0.0763545575551169	2.61017306351844	0.038	0.01	1
2410004B18Rik	0.0763658269243039	0.966316873743712	0.115	0.053	1
Gm14010	0.076366128726155	0.81019767182643	0.115	0.053	1
Hbs1l	0.0764240207090061	1.15074144488114	0.077	0.03	1
Sumo3	0.0764240207090061	1.15074144488114	0.077	0.03	1
Ppp2ca	0.0764510647338429	-0.831494275643022	0.365	0.443	1
Calm1	0.0764751945866152	-0.277893657798427	0.788	0.888	1
Usp38	0.0764882135277578	-1.5697360264965	0.019	0.091	1
Rps15	0.0766572823694186	-0.393180371591374	0.481	0.612	1
Hscb	0.0767433062715729	2.28824496863107	0.038	0.01	1
Golt1b	0.0767453467375125	2.77367179580132	0.038	0.01	1
Irf2bp2	0.0768471113338692	0.0961242210745651	0.577	0.382	1
Gm37168	0.077135031152062	2.28824496863107	0.038	0.01	1
Fbxo3	0.077135031152062	2.02521056279728	0.038	0.01	1
Suv420h2	0.077135031152062	2.28824496863107	0.038	0.01	1
Kbtbd2	0.077364192351494	-2.10407245414769	0	0.057	1
Stim2	0.0773718487339828	-1.99715725023117	0	0.057	1
Prdm1	0.0773867242936419	1.08661110746142	0.077	0.03	1
Mlxip	0.0773875049079334	-2.13801978607102	0	0.057	1
Nfic	0.0775283802631758	2.28824496863107	0.038	0.01	1
Atg14	0.0775283802631758	2.28824496863107	0.038	0.01	1
Tnfrsf10b	0.0775283802631758	2.28824496863107	0.038	0.01	1
Mrps10	0.0775283802631758	2.28824496863107	0.038	0.01	1
Hcst	0.0775403027799081	-0.40395075541511	0.327	0.431	1
Gsk3b	0.0775649716306505	-1.04962467012531	0.115	0.219	1
Arpc5	0.0775865309711769	-0.379179692282056	0.692	0.78	1
Clcn7	0.0777416867214475	0.886146525059728	0.154	0.081	1
Vps18	0.078062753210064	-1.51910995342653	0.038	0.118	1
Pqlc2	0.0783124033029558	1.87320746935223	0.038	0.01	1
Noc2l	0.0783124033029558	2.06585254729463	0.038	0.01	1
Mpv17	0.0783124033029558	1.70328246790992	0.038	0.01	1
Rpa3	0.0783124033029558	2.06585254729463	0.038	0.01	1
Leng9	0.0783124033029558	2.06585254729463	0.038	0.01	1
Mrpl42	0.0783124033029558	1.87320746935223	0.038	0.01	1
N4bp3	0.0783124033029558	2.06585254729463	0.038	0.01	1
Dusp3	0.0783124033029558	2.06585254729463	0.038	0.01	1
Hist1h4h	0.0783124033029558	2.06585254729463	0.038	0.01	1
5033430I15Rik	0.0783124033029558	1.87320746935223	0.038	0.01	1
Pex6	0.0783124033029558	2.06585254729463	0.038	0.01	1
Gm10053	0.0783124033029558	2.06585254729463	0.038	0.01	1
Tcp11l2	0.0787839424883565	-0.788570628419757	0.077	0.171	1
Gabpb1	0.0788797203196492	-1.31166787355605	0.038	0.12	1
Gm26518	0.0790823951340764	2.17276775121114	0.058	0.02	1
Pdpn	0.0791098100119534	1.70328246790992	0.038	0.01	1
Nop14	0.0791098100119534	1.70328246790992	0.038	0.01	1
Bcl7c	0.0791098100119534	1.87320746935223	0.038	0.01	1
Mrps22	0.0791098100119534	1.70328246790992	0.038	0.01	1
Ppp1r16a	0.0791098100119534	1.70328246790992	0.038	0.01	1
Ankrd66	0.0791098100119534	1.41377585071493	0.038	0.01	1
Plekha2	0.0792175480731929	0.919011158965354	0.096	0.041	1
Ccdc124	0.079500504943735	1.34482849699744	0.154	0.083	1
Mars	0.0799129622959814	1.28824496863107	0.038	0.01	1
Zbtb42	0.0799131013953909	1.28824496863107	0.038	0.01	1
Tcn2	0.0799758913623817	2.37070712882305	0.058	0.02	1
Dirc2	0.0802770420585698	-1.38982693648156	0.077	0.165	1
Nfkbib	0.0804100554613779	0.456122141424527	0.423	0.301	1
Xpo7	0.0807218827262663	1.17276775121114	0.038	0.01	1
Egr1	0.0807362373518455	0.508531669925794	0.75	0.719	1
Hiatl1	0.0808722269734742	-1.00943558000961	0.135	0.238	1
Srsf6	0.0809955125515382	-1.84103804831389	0.019	0.089	1
Rapgef6	0.0811517346956964	-0.927692430568075	0.192	0.295	1
Rnf139	0.0814631414025839	2.17276775121114	0.058	0.02	1
Man2b1	0.0816525772983223	-1.42600054903505	0.058	0.142	1
Ogfod2	0.0817653040878399	1.90973334537734	0.058	0.02	1
Rpl6l	0.0817694443491588	2.17276775121114	0.058	0.02	1
Pla2g15	0.0817763447883526	1.87320746935223	0.058	0.02	1
Sap30l	0.0818434890172824	1.24385084927262	0.115	0.055	1
Pdcd10	0.0819802815063834	0.426235971703399	0.481	0.344	1
Lpin2	0.0822172328606714	-0.902619370503602	0.173	0.289	1
Naa50	0.0822430144059759	0.367679436125478	0.269	0.165	1
Gas7	0.0823765909445858	1.90973334537734	0.058	0.02	1
Nup214	0.0823797471227405	2.06585254729463	0.058	0.02	1
Ppib	0.0825464350682241	0.49568704850155	0.231	0.136	1
Tonsl	0.0825557116227242	1.01140476327225	0.269	0.179	1
Slmo2	0.0825773428638905	0.719402133273195	0.231	0.138	1
Etnk1	0.0826442789609288	1.18870929508016	0.135	0.069	1
Rab3ip	0.0826814162226565	1.80281814146083	0.058	0.02	1
Pstpip1	0.0827830077504238	0.703282467909917	0.269	0.171	1
Usp15	0.0828281415449547	-1.51910995342653	0.038	0.116	1
Zcchc6	0.0828693895289992	-0.512850962954848	0.385	0.494	1
Wdr48	0.0829204711215477	-1.75614915072738	0	0.055	1
Pcmtd2	0.0829205079955118	-1.88168003281124	0	0.055	1
Satb1	0.0829416736556979	-2.03368312625629	0	0.055	1
Gm14548	0.0829507077817738	-1.92120839699788	0	0.055	1
Rprd1b	0.0829510765216485	-1.84103804831389	0	0.055	1
Pgd	0.0829617541148745	-1.24425011219595	0.115	0.209	1
Polk	0.0829668217167727	-2.13801978607102	0	0.055	1
Cacul1	0.0829730534229397	-2.06930703598701	0	0.055	1
Kif23	0.0829842262470238	-2.5697360264965	0	0.055	1
Topors	0.0829881717662937	-2.41219474951002	0	0.055	1
Pf4	0.082991490427573	-2.94057372186481	0	0.055	1
Klhdc4	0.0829924860259941	-2.51910995342653	0	0.055	1
Cib1	0.0831310969156161	-1.05752986821066	0.019	0.091	1
Ggta1	0.0831576804504441	1.07525124529688	0.135	0.069	1
Pde4d	0.0835582513046119	0.743924452407263	0.096	0.041	1
Abhd13	0.0836048737957342	1.70328246790992	0.058	0.02	1
Ankrd12	0.0836236952415601	-0.959682544812512	0.231	0.329	1
Pbx1	0.0836484923955413	-0.965996318744714	0.135	0.24	1
Egln1	0.0836734858153066	0.755749887804053	0.288	0.189	1
Fuca1	0.0837452781492651	-1.44872062553513	0.096	0.185	1
Rps24	0.0837632090242211	-0.372928098710201	0.769	0.827	1
Hacd4	0.0839975083768328	-1.21000589889675	0.058	0.144	1
Morc3	0.0840270916823379	0.863747140103164	0.212	0.126	1
Sycp2	0.0842043746330461	-1.26634388304656	0.038	0.118	1
Park7	0.0844512120275088	0.796391872301399	0.135	0.067	1
Eif4e3	0.0845207220695029	1.58780525048998	0.058	0.02	1
Sertad3	0.0845207220695029	1.58780525048998	0.058	0.02	1
Abhd17c	0.0845207220695029	1.70328246790992	0.058	0.02	1
Slc39a7	0.0847019359275904	1.55127937446487	0.096	0.043	1
H2afx	0.0848475290085946	1.36224555007485	0.058	0.02	1
Plcl2	0.0851050763505141	-1.25091384247696	0.058	0.142	1
Aff1	0.0851264371669141	0.595222722052464	0.231	0.138	1
Col4a3bp	0.0852282655592623	-1.05570943258629	0.212	0.305	1
Zfyve16	0.0853508047885558	-1.37851162325373	0.058	0.142	1
Zfr	0.0854430963076977	-1.02161029395571	0.058	0.144	1
Jak3	0.0854626488224235	1.58780525048998	0.058	0.02	1
Ccnh	0.0854626488224235	1.48089004657347	0.058	0.02	1
Slc48a1	0.0854626488224235	1.58780525048998	0.058	0.02	1
Bach1	0.08592279099572	-0.924204649457796	0.154	0.258	1
Mefv	0.0859613478377022	-0.327000099026125	0.385	0.526	1
G0s2	0.0861069726950484	0.482393985479341	0.923	0.907	1
Dync1li1	0.0862795472606456	-0.830696104092434	0.096	0.195	1
Babam1	0.0864121424657415	1.48089004657347	0.058	0.02	1
Atg16l1	0.0864891672241196	0.880160229993997	0.173	0.096	1
Lsm2	0.0867377755920139	1.36224555007485	0.058	0.02	1
Phf3	0.0867591674743533	-0.396253205640997	0.192	0.315	1
Atrx	0.0869612929228244	-0.702709891765919	0.192	0.311	1
P2ry2	0.0870227319189663	0.533357466467605	0.135	0.067	1
Vps13c	0.0870612259229741	-1.7778442218267	0.019	0.087	1
Set	0.0871906762718198	-1.26634388304656	0.038	0.116	1
Slc31a2	0.0872161750832037	0.629625426184609	0.365	0.25	1
Pip4k2c	0.0874068740538799	0.810197671826429	0.192	0.11	1
Dda1	0.087455058811064	1.07525124529688	0.154	0.083	1
Gm28192	0.0878738259178674	-1.49311474489359	0.019	0.087	1
2810428I15Rik	0.087986218732474	1.77367179580132	0.077	0.031	1
Il10rb	0.087991573656918	0.590807738651505	0.404	0.305	1
Cox19	0.0882418110790223	1.39516017254759	0.096	0.043	1
Lhfp	0.0883439888306321	0.966316873743712	0.115	0.055	1
Smap1	0.0883752771069851	-0.928985747589595	0.058	0.144	1
Arhgap4	0.0889107615506441	-1.75614915072738	0	0.053	1
Prpf18	0.0889335826379195	-1.71175503136893	0	0.053	1
Tmem185b	0.0889523623608534	-1.95968254481251	0	0.053	1
Trak2	0.0889526000781105	-1.92120839699788	0	0.053	1
Rpl7l1	0.0889739549345484	-2.10407245414769	0	0.053	1
Cct4	0.0890366337988042	1.25262105890035	0.115	0.055	1
Herc4	0.0890442364959655	-1.42600054903505	0.058	0.14	1
Gpsm3	0.0890548221173506	0.602353559059137	0.462	0.346	1
Rer1	0.089112201006156	0.703282467909918	0.212	0.124	1
Dnajc13	0.0895021111204344	-0.934147452705374	0.019	0.089	1
Sgk1	0.0895735036040853	0.444970472318527	0.365	0.252	1
Lsm3	0.089583074692369	0.966316873743712	0.115	0.055	1
Fbxo28	0.0896285547784855	1.48089004657347	0.096	0.043	1
Qk	0.0897286466593867	-0.771802415038865	0.288	0.394	1
Pten	0.0897612985780702	-0.711755031368926	0.288	0.392	1
Lrif1	0.0900465753580087	0.357507631068188	0.212	0.122	1
Tmed10	0.0903960908085533	-0.652198186688471	0.212	0.319	1
Brap	0.0905483932690028	1.28824496863107	0.096	0.043	1
Luc7l	0.0906091816987976	2.13624187518602	0.077	0.031	1
Ppp1r12a	0.0906348848160329	-0.604839827452414	0.154	0.268	1
Ublcp1	0.0908355250305086	0.738047886070594	0.115	0.055	1
Jmy	0.0910071500969151	-1.12960754625482	0.096	0.189	1
Prex1	0.0910135059261576	-1.23531698742594	0.096	0.185	1
Sgms1	0.0910858089803865	-1.17118665000622	0.058	0.14	1
Rnf113a2	0.0918413036270758	-1.49311474489359	0.058	0.138	1
Prpf38a	0.0918718824893186	0.480890046573469	0.154	0.081	1
Elmo1	0.0919213700807874	-0.959682544812512	0.096	0.189	1
Nuak2	0.0921863665180595	1.1414035803018	0.096	0.043	1
Fnip2	0.0923696079785217	-0.663211179410889	0.173	0.289	1
Stxbp3	0.0925447249505751	1.46227436840612	0.115	0.057	1
Rasa3	0.0926604136639459	-0.940573721864807	0.038	0.116	1
Tctex1d2	0.092846092316773	1.1986077561464	0.308	0.224	1
Adam10	0.0928619634750328	-1.64249236893181	0.019	0.085	1
Lcp2	0.0934805876158779	0.421795299051052	0.462	0.341	1
Lman2	0.0935624406527933	0.883854713551739	0.212	0.13	1
Dck	0.0935728993175054	-1.71175503136893	0.019	0.085	1
Sptlc2	0.0936916907547406	-0.913388892538577	0.058	0.142	1
Wdr33	0.0937479949522189	-1.61864562697744	0.019	0.085	1
Il23a	0.0938270553151113	1.44024806207612	0.115	0.059	1
Cnppd1	0.0938764533905004	0.524945226651405	0.288	0.185	1
Zbtb20	0.093886823518848	1.34071238852521	0.077	0.031	1
Slc44a1	0.094095372907665	-1.59439808073077	0.019	0.085	1
Tgs1	0.0943888699601451	1.44024806207612	0.077	0.031	1
Calm2	0.0944389728362012	0.47258674284226	0.673	0.632	1
Fbxw2	0.095012340483663	-1.02050773750856	0.173	0.268	1
Ifit1bl2	0.0951520131793425	1.17276775121114	0.115	0.057	1
Slc4a1ap	0.0953938268529224	-1.75614915072738	0	0.051	1
Skiv2l	0.0953940823943409	-1.79921787261927	0	0.051	1
Snx13	0.0954010543764397	-1.50183196199469	0.038	0.112	1
Gcc1	0.0954031540867096	-1.92120839699788	0	0.051	1
Rhof	0.095409798108542	-1.84103804831389	0	0.051	1
Lats1	0.095410436955255	-1.95968254481251	0	0.051	1
Fxr2	0.0954177197886793	-1.95968254481251	0	0.051	1
Klhl6	0.0954302410692562	-2.38418037334042	0	0.051	1
Prrg2	0.0954357659008009	1.20078212738073	0.115	0.057	1
Rrbp1	0.0954700838640767	0.614473200952062	0.423	0.327	1
Mrpl36	0.0955062087517222	1.28824496863107	0.077	0.031	1
Psmd8	0.0956116717379004	1.1006179654553	0.308	0.22	1
Arhgef3	0.0957399560294146	-0.600208378720769	0.231	0.343	1
Arl11	0.0959645397144912	0.467215109676393	0.25	0.152	1
Homer1	0.0960216540636534	-1.6659513417558	0.058	0.136	1
Rpl9	0.0961523368331247	-1.25091384247696	0.058	0.138	1
Rbm25	0.0962898170548335	-0.447358950076908	0.462	0.543	1
Ppp1r15a	0.0965668963671838	0.0866111074614233	0.962	0.876	1
Stra13	0.0966330572535148	1.28824496863107	0.077	0.031	1
Zfp655	0.0967416107511593	-1.18424280283167	0.058	0.14	1
Tsc22d4	0.0974284396969055	-0.893958362589675	0.173	0.276	1
Dad1	0.0974292214480902	0.703282467909918	0.154	0.083	1
Chmp2b	0.0974767566296077	-0.672584434088249	0.058	0.144	1
Tuba1c	0.0977717768018385	0.433584331795113	0.385	0.272	1
Stx4a	0.0979483947239077	0.966316873743712	0.096	0.043	1
Atp6v1c1	0.0984365945711962	0.4667458642532	0.346	0.242	1
Jarid2	0.0984809430265631	-1.63458717084647	0.038	0.11	1
Ppp2r5a	0.0994797062851066	-0.476325086929734	0.25	0.352	1
Zeb2os	0.0996195249842998	1.55127937446487	0.096	0.045	1
Hp1bp3	0.0996442772144045	-1.41219474951002	0.058	0.136	1
Sltm	0.0997522617618717	-1.23531698742594	0.096	0.181	1
Fkbp1a	0.099795323321872	0.676810256548726	0.135	0.069	1
Ralgds	0.0998275117125763	0.498168038005305	0.192	0.11	1
Slc35a5	0.0998329734672217	-1.60252596161417	0.038	0.11	1
Dtnbp1	0.0999806413478784	0.87320746935223	0.192	0.114	1
Glyr1	0.100042656555886	-1.06225227845306	0.077	0.161	1
Dazap2	0.100065625976729	-0.329507467207752	0.519	0.652	1
Slc25a33	0.10037976083577	-1.51910995342653	0.019	0.083	1
Rab5b	0.100753279999542	-1.46664253353239	0.019	0.083	1
Osgin2	0.100835982744067	-1.46664253353239	0.038	0.11	1
Stk40	0.100859360074156	-0.647214779174216	0.115	0.215	1
Xpo6	0.102009421372607	-1.17118665000622	0.115	0.203	1
Pdlim5	0.102014510309359	-1.29671753209008	0.115	0.203	1
Shfm1	0.102286182690037	-0.403439746234266	0.731	0.805	1
Nfyc	0.102286356551023	-1.46664253353239	0	0.049	1
Adam15	0.102299000027292	-1.51910995342653	0	0.049	1
Mmp25	0.102299000027292	-1.5697360264965	0	0.049	1
Far1	0.102310543936318	-1.61864562697744	0	0.049	1
Strn	0.102330608043891	-1.92120839699788	0	0.049	1
Dlg1	0.102330745467946	-1.79921787261927	0	0.049	1
Aup1	0.102331463461527	-0.881680032811238	0.019	0.085	1
Megf9	0.102338578608979	-1.84103804831389	0	0.049	1
Ttll3	0.102346823956612	-1.95968254481251	0	0.049	1
Aak1	0.102353695029498	-2.06930703598701	0	0.049	1
Clk2	0.102356718287124	-1.88168003281124	0	0.049	1
March1	0.102359649922451	-1.99715725023117	0	0.049	1
Tubb4b	0.102402624229304	0.687340924040896	0.231	0.144	1
Dnajc14	0.102682099109333	1.05120577133022	0.115	0.057	1
Snx2	0.103206879098587	0.909733345377344	0.154	0.085	1
Snf8	0.103522256768813	-1.17118665000622	0.038	0.11	1
Vrk1	0.103795344691143	-0.997157250231175	0.038	0.112	1
Ndufs5	0.103858002906847	-1.23531698742594	0.038	0.11	1
Spata13	0.104038303568224	-0.650354486704783	0.135	0.232	1
Tgfbi	0.10474314695428	-0.661128958298958	0.327	0.423	1
Arid4a	0.104856856133973	-1.2036081276986	0.077	0.159	1
Psen1	0.104999270519435	0.625279955908644	0.173	0.098	1
Yipf4	0.105610580196933	-1.39825555855214	0.058	0.134	1
Swt1	0.105773441723535	0.48089004657347	0.212	0.126	1
Daxx	0.106153126808235	1.32888695312842	0.096	0.045	1
Zeb2	0.106195134145494	-0.51235891143545	0.827	0.872	1
Usp32	0.106235381989544	-0.994979596925804	0.288	0.362	1
Cdc37l1	0.106262287161973	-1.79921787261927	0.019	0.081	1
Tuba1a	0.106351368407421	1.34071238852521	0.096	0.045	1
Sec23b	0.106622240901195	1.53335746646761	0.096	0.045	1
Dhx15	0.106668969293398	-1.71175503136893	0.019	0.081	1
Mef2d	0.10672689932831	-0.871626368147316	0.096	0.187	1
Abcf1	0.106936753384265	1.41377585071493	0.096	0.045	1
Ndufa3	0.107061986026709	1.18390830881634	0.135	0.073	1
Alyref	0.107289132975533	1.28824496863107	0.135	0.073	1
Taok1	0.1074623415645	-0.809787114329453	0.096	0.187	1
Psmd13	0.107680169416058	-1.54464504553367	0.019	0.081	1
Ubr1	0.107879778082135	-1.49311474489359	0.019	0.081	1
Nfil3	0.107921977585847	0.328176440904805	0.635	0.52	1
Myadm	0.108004706920056	-1.2036081276986	0.096	0.179	1
Bre	0.108035605212971	-1.26634388304656	0.058	0.134	1
Msra	0.108039115303596	0.48089004657347	0.288	0.189	1
Tsc1	0.108078743103449	-1.43967548593213	0.019	0.081	1
Hexim1	0.108256664563381	-0.981215706362153	0.077	0.161	1
Dcun1d1	0.108282555860419	0.847672377245092	0.115	0.057	1
Ppp6r1	0.108474761211515	-1.29671753209008	0.019	0.081	1
Secisbp2l	0.108474935034819	-1.32646487548413	0.019	0.081	1
Dusp5	0.108740174616278	-0.315826355037787	0.385	0.508	1
Dnajc10	0.109065270147625	-1.37472004409136	0.038	0.108	1
Sdhb	0.109505583413913	0.861980213928976	0.135	0.071	1
Mkln1	0.109749004623917	-1.11547721741994	0.077	0.159	1
Padi4	0.109774305470833	-1.6659513417558	0	0.047	1
Vps36	0.109774305470833	-1.5697360264965	0	0.047	1
Dhx9	0.109784510403265	-1.61864562697744	0	0.047	1
Ctbp1	0.109784707598749	-1.5697360264965	0	0.047	1
Dennd4b	0.109793581345371	-1.6659513417558	0	0.047	1
Cbfb	0.109793581345371	-1.75614915072738	0	0.047	1
Rps26-ps1	0.109793581345371	-1.6659513417558	0	0.047	1
Taz	0.109793877135235	-1.71175503136893	0	0.047	1
Plagl2	0.10980201131375	-1.84103804831389	0	0.047	1
Npepps	0.10981887394168	-0.313205654878651	0.423	0.549	1
Trim59	0.109826857020869	-2.03368312625629	0	0.047	1
Cyld	0.109997015428541	-1.25607554759274	0.096	0.177	1
Ripk1	0.110505528715026	0.746351189801804	0.231	0.148	1
Fcf1	0.110580916621337	1.05120577133022	0.096	0.045	1
Impad1	0.110586769860427	1.90973334537734	0.058	0.022	1
Trim28	0.110586769860427	2.06585254729463	0.058	0.022	1
Gmeb1	0.110847649074465	1.09559989068868	0.096	0.045	1
Triobp	0.111071404377251	1.1006179654553	0.115	0.059	1
Pnrc2	0.111077018224042	0.948394965746449	0.173	0.102	1
Adss	0.111167138876911	0.81019767182643	0.115	0.057	1
Ube2s	0.111246061844464	0.66241018649439	0.346	0.254	1
Laptm5	0.111466801558275	-0.345080553651482	0.596	0.709	1
Pmepa1	0.111716172734523	2.38135437302256	0.058	0.022	1
Arfgef2	0.111820558465344	-1.61864562697744	0.038	0.106	1
Pomp	0.111822864407634	0.8521458538244	0.212	0.132	1
Mdh2	0.111943663941903	0.800979141797051	0.269	0.197	1
B230219D22Rik	0.112138180355952	1.17276775121114	0.096	0.045	1
Pafah1b2	0.112433012113288	1.84767237724509	0.077	0.033	1
Sipa1	0.112467115076133	1.00813704943834	0.096	0.045	1
Cd200r4	0.11247070247381	1.55127937446487	0.077	0.033	1
Vapa	0.112665858306256	0.529950865024356	0.462	0.376	1
Igf1r	0.112939389857492	-0.527441228018485	0.308	0.429	1
Eps15	0.113178716340585	0.721898146077264	0.192	0.116	1
Ehbp1l1	0.113275815179925	-0.913388892538577	0.058	0.136	1
Arfgef1	0.113759141178066	-1.19288172110554	0.096	0.177	1
Slc3a2	0.11384779689532	0.332719597771679	0.558	0.469	1
Myl12b	0.114448351688103	0.31340326616256	0.712	0.606	1
Glrx3	0.114729153130347	1.58780525048998	0.058	0.022	1
Smn1	0.114729153130347	1.58780525048998	0.058	0.022	1
Clk4	0.114738686993291	-0.623979071280486	0.212	0.317	1
Herpud2	0.11486610517495	-1.37472004409136	0.038	0.106	1
Hras	0.114931985508001	0.925674889246365	0.096	0.045	1
Usp37	0.115247622419427	-1.39357907134267	0.038	0.106	1
Slc44a2	0.115293364056672	-1.41219474951002	0.019	0.079	1
Ppp2r5c	0.115293364056672	-1.41219474951002	0.019	0.079	1
Rab7	0.115660053237857	0.421679316525132	0.846	0.817	1
Dock5	0.115722182403404	-1.35561122114365	0.019	0.079	1
Aif1	0.115750863215052	0.747676587268371	0.154	0.087	1
Zfp217	0.115888306472871	1.20078212738073	0.058	0.022	1
Lpcat3	0.115888306472871	1.38135437302256	0.058	0.022	1
Ttc7b	0.115888306472871	1.38135437302256	0.058	0.022	1
Trabd	0.115888306472871	1.38135437302256	0.058	0.022	1
Klc4	0.115888306472871	1.28824496863107	0.058	0.022	1
Phax	0.115888306472871	1.48089004657347	0.058	0.022	1
Ppp2cb	0.116172267349148	1.03448837638529	0.154	0.089	1
Hspa13	0.116311339795247	-0.573557737448907	0.135	0.236	1
BC100530	0.11631228934261	-0.584828217835192	0.385	0.467	1
Cnot6	0.116539664257137	1.39516017254759	0.077	0.033	1
Wapl	0.116586464415495	-0.837285913452785	0.154	0.242	1
Tma7	0.116822651181739	0.651935587909697	0.288	0.197	1
Plaur	0.116982584410707	0.957328090516457	0.769	0.738	1
Lsm5	0.117055490242649	1.28824496863107	0.058	0.022	1
Dnase2a	0.117055490242649	1.28824496863107	0.058	0.022	1
Rassf5	0.117063998752924	-1.18748846233532	0.058	0.132	1
Man1a2	0.117117079147801	1.04031745518749	0.115	0.059	1
Zfp787	0.117309016537673	1.17276775121114	0.135	0.075	1
Mrpl14	0.117547687237763	0.558892558574742	0.269	0.177	1
H2-T24	0.117675764823635	0.828813349993776	0.096	0.045	1
Ctsc	0.117739001755681	-0.722324273079114	0.212	0.321	1
Ddx26b	0.11781004205611	-1.84103804831389	0	0.045	1
Cdc14a	0.117820076242595	-1.61864562697744	0	0.045	1
Acot9	0.117828676853013	-1.61864562697744	0	0.045	1
Plpp6	0.117828995391997	-1.6659513417558	0	0.045	1
Ikzf5	0.117829154661431	-1.84103804831389	0	0.045	1
Mta2	0.117837118084372	-1.75614915072738	0	0.045	1
A530013C23Rik	0.117843966551582	-1.84103804831389	0	0.045	1
Snx27	0.117844019640199	-1.79921787261927	0	0.045	1
Fam160a2	0.117850655683795	-2.10407245414769	0	0.045	1
Gm20342	0.117859733683797	-2.03368312625629	0	0.045	1
Atp2a2	0.117867431305645	-2.75614915072738	0	0.045	1
Ctnnbip1	0.117931276452816	-0.959682544812512	0.038	0.108	1
Adamtsl4	0.118102365308486	1.36224555007485	0.077	0.033	1
Mapk7	0.118102365308486	1.15074144488114	0.077	0.033	1
2010111I01Rik	0.118102365308486	1.36224555007485	0.077	0.033	1
Clint1	0.118105190393556	-0.888948033275278	0.154	0.244	1
Vmp1	0.118185500498684	-0.926767922339777	0.365	0.437	1
Arl3	0.118222012920379	1.22935127957751	0.135	0.075	1
Rnf187	0.118230988911908	1.11831996718876	0.058	0.022	1
Gng5	0.118836706065692	0.198662075506365	0.846	0.874	1
Hat1	0.119090144744006	0.703282467909917	0.096	0.045	1
Ifitm6	0.119581642115909	-1.30171821314845	0.135	0.23	1
Pcm1	0.119738493903936	-1.68138138232541	0.038	0.104	1
Cd300ld	0.11974511974648	-1.19288172110554	0.077	0.156	1
Vps13d	0.119784233165439	-1.18424280283167	0.077	0.154	1
Rbm3	0.120201817246546	0.590807738651505	0.558	0.516	1
Sec24b	0.120436292421418	-0.767037466870116	0.096	0.181	1
Pfdn4	0.120655857948003	2.48089004657347	0.038	0.012	1
Rnaseh1	0.120655857948003	2.48089004657347	0.038	0.012	1
Ttc1	0.120718051355037	1.00531100535958	0.173	0.1	1
Carhsp1	0.120952093622298	0.584229796266154	0.346	0.262	1
Gm16174	0.121183667002473	2.61017306351844	0.038	0.012	1
Pias1	0.121270997266941	-1.34111165144854	0.058	0.13	1
Cdk9	0.121300243607801	0.502749480537209	0.25	0.161	1
Sgk3	0.121349159816565	-1.43057327882487	0.038	0.104	1
Rpl17	0.12136789703902	0.329070982089813	0.827	0.742	1
RP23-81F19.2	0.121710105694236	2.28824496863107	0.038	0.012	1
Rab11fip5	0.121710105694236	2.28824496863107	0.038	0.012	1
Acd	0.121710105694236	2.28824496863107	0.038	0.012	1
Srpr	0.121903168070693	-1.01292456608949	0.096	0.179	1
Setd2	0.121903346156816	-0.991862950561662	0.096	0.179	1
Dclre1c	0.122001699939936	-0.626638417730976	0.135	0.232	1
Slc38a2	0.122011733903855	0.51214098055791	0.25	0.165	1
Mcmbp	0.122042558165318	1.08661110746142	0.077	0.033	1
Ndufb4	0.122058799202174	1.43409583509453	0.135	0.075	1
Arrdc4	0.122183313589023	0.621982365808069	0.288	0.201	1
Tmem147	0.122238330879241	1.96631687374371	0.038	0.012	1
Tmem181a	0.122238330879241	2.11831996718876	0.038	0.012	1
Brpf3	0.122238330879241	2.11831996718876	0.038	0.012	1
Cox20	0.122241956097899	2.51063738996752	0.038	0.012	1
Nin	0.122283914691658	-1.61864562697744	0.019	0.077	1
Pbdc1	0.122445411841222	0.733656116953436	0.115	0.059	1
S1pr2	0.122770616296908	2.11831996718876	0.038	0.012	1
F5	0.122981897709602	-1.46664253353239	0.019	0.077	1
Cap1	0.123102683569549	-0.437936949821891	0.519	0.579	1
Safb2	0.123140339219427	-0.869296308355406	0.192	0.283	1
Txn1	0.123319954384232	0.508078058019247	0.981	0.913	1
Limd2	0.123446538514003	-1.54464504553367	0.019	0.077	1
Alkbh3	0.123839078484723	2.06585254729463	0.038	0.012	1
Rfx5	0.123839078484723	2.06585254729463	0.038	0.012	1
C5ar2	0.123839078484723	2.06585254729463	0.038	0.012	1
Tsta3	0.123839078484723	2.06585254729463	0.038	0.012	1
Clec16a	0.123839078484723	2.06585254729463	0.038	0.012	1
Alox5	0.124591843966639	-1.27653965015245	0.038	0.104	1
Lgals3	0.124706261194221	0.376492717062521	0.769	0.722	1
Spsb2	0.124720220460262	0.703282467909918	0.077	0.033	1
Zswim4	0.124724848391666	-0.50431295149845	0.154	0.25	1
Vsir	0.124736247746462	0.610173063518436	0.365	0.278	1
Arf4	0.124785571892863	0.379828518791595	0.538	0.447	1
Tmem62	0.12490317415988	1.70328246790992	0.038	0.012	1
Thap3	0.12490317415988	1.87320746935223	0.038	0.012	1
Oas1g	0.12490317415988	1.70328246790992	0.038	0.012	1
Tnfrsf22	0.12490317415988	1.87320746935223	0.038	0.012	1
Srpk1	0.12490317415988	1.70328246790992	0.038	0.012	1
Pwp1	0.124926253437895	0.741756615724553	0.231	0.152	1
Fam32a	0.125242170721801	0.29776774274958	0.519	0.378	1
Synj1	0.125272579091506	-0.910534895483424	0.173	0.262	1
Capza1	0.125401353944314	-0.693607684658667	0.269	0.36	1
Dgat2	0.12541313663612	-0.59276699515184	0.192	0.289	1
Txnrd1	0.125668091990963	-0.89875354617018	0.173	0.268	1
A130010J15Rik	0.125986224231816	1.17276775121114	0.038	0.012	1
Gm15441	0.125986224231816	1.55127937446487	0.038	0.012	1
Phykpl	0.125986224231816	1.70328246790992	0.038	0.012	1
Ctc1	0.125986224231816	1.41377585071493	0.038	0.012	1
Yeats2	0.125986224231816	1.55127937446487	0.038	0.012	1
Lars	0.125986224231816	1.55127937446487	0.038	0.012	1
Por	0.126112747622998	-0.723998627123673	0.288	0.39	1
Rab24	0.126367783597443	-0.544645045533668	0.154	0.25	1
Dync1li2	0.126456740839519	-1.41219474951002	0	0.043	1
Rapgef1	0.126467612225561	-1.41219474951002	0	0.043	1
Lyrm1	0.126477396295936	-1.46664253353239	0	0.043	1
Trim11	0.126485578167503	-1.84103804831389	0	0.043	1
Stap1	0.126485921460249	-1.75614915072738	0	0.043	1
[truncated: 5,877 more rows]
