# Supplementary material for: Immature monocytic cells within tumors differentiate into immunosuppressive cells in resistant tumors to immunotherapy
Source: iScience. 2025 Jul 17;28(8):113141. doi: 10.1016/j.isci.2025.113141 (PMC12357114; doi:10.1016/j.isci.2025.113141)
Supplement: Table S2. Enrichment analysis of the MDP-cMOP cluster compared to all other cells, related to Figure 1 — The table lists the enriched pathways upregulated in MDP-cMOP cluster and downregulated in all other clusters in both 4T1m and 4T1p datasets. The enriched pathways are ordered based on significance. [file mmc3.csv]

Description	setSize	enrichmentScore	NES	pvalue	p.adjust	qvalue	rank	leading_edge	core_enrichment
TRAVAGLINI_LUNG_NEUTROPHIL_CELL	291	-0.554585993	-2.677443112	1.00E-10	6.53E-09	4.38E-09	1760	tags=40%	list=19%	signal=33%	Plk3/Orai2/Mapkapk2/Cnppd1/R3hdm4/Dusp1/Vasp/Limk2/Xpo6/H3f3a/H2-Q7/Reps2/Arhgef1/Ifitm2/Per1/Sod2/Unc13d/Cirbp/Nfam1/Vamp2/Mcl1/Rnf24/Entpd1/Bcl6/C5ar1/Ptgs2/AI467606/Pdlim7/Atg16l2/Ifrd1/Basp1/Prr13/Rgs18/Gca/Gm8909/Cstb/Sun2/Rnf149/Stk38/Bcl3/Cdk2ap2/Fgd3/Msrb1/Trib1/Trp53inp2/Sipa1l2/Sirpb1a/Cebpb/Abhd5/Tlr4/Slc25a37/Plaur/Alox5ap/Rasgrp4/Srgn/Map1lc3b/Ulk1/Nfe2/C5ar2/Atg2a/Irak3/Ffar2/Nbeal2…
ZHONG_PFC_C1_OPC	162	0.503351015	2.453024121	1.00E-10	6.53E-09	4.38E-09	2334	tags=52%	list=25%	signal=40%	Ska1/Cenpn/Knstrn/Kif20b/Ndc1/Aurkb/Diaph3/Tpx2/Chtf18/Kif4/Cenpe/Uhrf1/Rfwd3/Cenpf/Pbk/Cdc20/Rad51/Cep55/Kif2c/Smc2/Dlgap5/Foxm1/Tacc3/Cenpm/Ccdc18/Kif11/Gusb/Tmem106c/Ift22/Ckb/Rad51ap1/Nek2/Cdca3/Tk1/Nup37/Kif15/Emc9/Mki67/Racgap1/Bub1b/Ccna2/Ckap2/Cntln/Cks1b/Trip13/Spc25/Ccnb2/Nusap1/Anp32e/Poc1a/Rnaseh2a/Top2a/Cenpw/Ube2c/Birc5/Cdca8/Plk1/Bcap29/Kif20a/Ccnb1/Aurka/Cenpc1/Dtymk/Nrm/Mis18bp1/…
BUSSLINGER_DUODENAL_TRANSIT_AMPLIFYING_CELLS	168	0.462577285	2.258816648	1.00E-10	6.53E-09	4.38E-09	3604	tags=73%	list=38%	signal=46%	Gstp2/Cenpf/Idh2/Mki67/Atp5g1/Mlec/Eif3l/Rps18/Top2a/Atp5o/Fbl/Atp5g3/Psma5/Ei24/Hint1/Hspd1/Hnrnpa1/Phb2/Cyc1/Ndufab1/Rpl10a/Nucks1/Hspe1/Atp5g2/Atp5a1/Dbi/Tuba1b/Rpl7a/Cox5a/Cox7b/Rpl3/Rpl15/Eef1g/Rpl35/Hsp90b1/Ybx1/Rplp1/Atpif1/Rpl32/Rps20/Rpl4/Rpl6/Atp5k/Atp5c1/Maoa/Slc25a5/Rps4x/Rpl12/Rpl11/Rps28/Rps11/Canx/Hsp90ab1/Rpl14/Cox7c/Rps8/Ndufa1/Atp5b/Atp5h/Npm1/Eef1b2/Atp5j2/Rpl13/Uqcr10/Rps7/Rps…
FAN_OVARY_CL10_PUTATIVE_EARLY_ATRESIA_GRANULOSA_CELL	229	0.434715636	2.240352171	1.00E-10	6.53E-09	4.38E-09	3969	tags=71%	list=42%	signal=42%	Gstp2/Ldhb/Gatm/Gpx3/Stmn1/Mzt2/Ckb/Ndufc2/Psmc1/Nme4/Atp5g1/Uros/Srsf9/Eif3l/Vdac3/Erh/Prdx2/Cops6/Snrpf/Hmgn1/Atp5o/Ndufc1/Gadd45gip1/Atp5g3/Tmem97/Apex1/Echs1/Mdh1/Lcmt1/Ndufa11/Hint1/Ranbp1/Hnrnpa1/Clns1a/Timm13/Cyc1/Smarcb1/Ndufs6/Ly6e/Psmb2/Rps27l/Ndufab1/Phpt1/Ppdpf/Atp5g2/Pomp/Dut/Uqcr11/Nhp2/Atp5a1/Dbi/Tuba1b/Ndufb2/Psma4/Polr2i/Cox5a/Snrpd1/Meaf6/Banf1/Ndufa4/Psmb5/Snrpd2/Ndufb8/Rpl3/Pe…
RUBENSTEIN_SKELETAL_MUSCLE_SATELLITE_CELLS	260	0.411502733	2.158497473	1.00E-10	6.53E-09	4.38E-09	3569	tags=64%	list=38%	signal=41%	Ldhb/Apoe/Comt/Hddc2/Fosb/Atp5g1/Pdlim4/Eif3l/Rsl1d1/Vdac3/Rps18/Snrpf/Hmgn1/Atp5o/Tmem123/Gadd45gip1/Akr1b3/Atp5g3/Zfyve21/Impdh2/Cct3/Ndufa5/Cct8/Ppp1r14b/Hspd1/Eif3e/Hnrnpa1/Timm13/Rsl24d1/Ndufs6/Cst3/Rpl10a/Rnd3/Nfia/Eif2a/Hspe1/Atp5g2/Dut/Nhp2/Atp5a1/Dbi/Tuba1b/Rpl7a/Snrpd1/Fundc2/Banf1/Ndufa4/Snrpd2/Smdt1/Rpl3/Pebp1/Rpl15/Rpl35/Eif3d/Rplp1/Rpl36a/Rpl32/Rps20/Rpl4/Uqcrb/Rpl6/Wdr74/Rpl31/Eif3…
BUSSLINGER_DUODENAL_DIFFERENTIATING_STEM_CELLS	252	0.408318497	2.144425769	1.00E-10	6.53E-09	4.38E-09	3569	tags=68%	list=38%	signal=43%	Gstp2/Cenpf/Hadh/Stmn1/Prkdc/Idh2/Rcc2/Ccnd2/Mcm7/Paics/Mki67/Lrpprc/Atp5g1/Mlec/Eif3l/Rps18/Top2a/Snrpf/Hmgn1/Trim28/Atp5o/Fbl/Atp5g3/C1qbp/Apex1/Impdh2/Ei24/Hint1/Hspd1/Eif3e/Hnrnpa1/Phb2/Nop58/Cyc1/Suclg1/Ndufab1/Cct5/Rpl10a/Nono/Nucks1/Hspe1/Cdca7/Atp5g2/Ddx21/Dut/Atp5a1/Dbi/Tuba1b/Rpl7a/Cox5a/Banf1/Set/Ndufa4/Cox7b/Snrpb/Rpl3/Rpl15/Tomm40/Eef1g/Rpl35/Hsp90b1/Ybx1/Rplp1/Atpif1/Rpl32/Rps20/Rpl…
HAY_BONE_MARROW_NEUTROPHIL	379	-0.409032924	-2.036339096	1.00E-10	6.53E-09	4.38E-09	1662	tags=30%	list=18%	signal=25%	Cd300lb/Rab27a/Lcp1/Il10rb/Pten/Aldoa/Cd14/Alox5/Cmip/Fndc3b/S100a4/Hnmt/Tom1/Fosl2/Nfam1/Med13l/Qsox1/Pira2/Myadm/Mcl1/Plec/Entpd1/Jdp2/Ccnl1/1810058I24Rik/Atp6v1a/Bcl6/Stk17b/Ptgs2/Basp1/Prr13/Gca/Mgst1/Soat1/Apobr/Il1rn/Ets2/Prnp/Dmxl2/Msrb1/Rhou/Trib1/Cd33/Ereg/Zyx/Sirpb1a/Cd44/Emilin2/Ptpn12/Rab11fip1/Abhd5/Tlr4/Mettl9/Serpinb2/Plaur/Rasgrp4/Srgn/Mboat7/Spidr/Tet2/Ptafr/Pram1/Nfil3/Ccpg1/Ira…
FAN_OVARY_CL8_MATURE_CUMULUS_GRANULOSA_CELL_2	489	0.335008314	1.881756134	1.00E-10	6.53E-09	4.38E-09	3241	tags=52%	list=34%	signal=36%	Gstp2/Tmem176b/Ldhb/Gatm/Cd320/Frmd4b/Lgals3bp/Cmtm8/Tm7sf2/Cbx5/Wdr18/Qdpr/Stmn1/Prkdc/Mzt2/Eri3/Ccdc167/Tmem106c/Pycr2/Ckb/Comt/Gm1673/Hddc2/Ccnd2/Nit2/Dst/Tanc2/Ndufc2/Nme4/Mrpl23/Fdft1/Cmtm3/Atp5g1/Uros/Ckap2/Mrps34/Cks1b/Ddost/Gtf2i/Mrpl3/Srsf9/Yif1b/Pdia4/Vdac3/Lage3/Erh/Prdx2/Ube2c/Snrpf/Hmgn1/Fam78a/Atp5o/Hint2/Fdps/Ndufc1/Commd4/Snrnp25/Tmem123/Gadd45gip1/Akr1b3/Atp5g3/C1qbp/Tmem141/Parp…
FAN_EMBRYONIC_CTX_MICROGLIA_1	109	0.516072741	2.394014233	8.87E-10	4.63E-08	3.11E-08	1699	tags=49%	list=18%	signal=40%	Cenpn/Knstrn/Kif20b/Aurkb/Diaph3/Tpx2/Kif4/Cenpe/Cenpf/Pbk/Cdc20/Cep55/Kif2c/Smc2/Dlgap5/Foxm1/Tacc3/Cenpm/Ccdc18/Kif11/Tmem106c/Rad51ap1/Cdca3/Tk1/Kif15/Mki67/Clspn/Bub1b/Ccna2/Ckap2/Cks1b/Spc25/Ccnb2/Nusap1/Anp32e/Top2a/Cenpw/Ube2c/Birc5/Cdca8/Plk1/Kif20a/Ccnb1/Mrpl18/Aurka/Cenpc1/Dtymk/Nrm/Rps27l/Fbxo5/Cdkn3/Nucks1/Anln
TRAVAGLINI_LUNG_PROLIFERATING_NK_T_CELL	91	0.533933643	2.392405724	8.32E-10	4.63E-08	3.11E-08	2677	tags=66%	list=28%	signal=48%	Cenpn/Aurkb/Diaph3/Tpx2/Mcm6/Mcm5/Cenpf/Cdc20/Apobec3/Kif2c/Smc2/Mcm3/Pkmyt1/Tacc3/Stmn1/Cenpm/Ccdc167/E2f1/Tmem106c/Idh2/Rad51ap1/Tubg1/Dtl/Cdca3/Tk1/Mcm7/Mki67/Clspn/Ccna2/Cks1b/Top2a/Icam2/Ube2c/Birc5/Cdca8/Snrnp25/Ebp/Ranbp1/Hells/Cdkn3/Apmap/Gins2/Dut/Tuba1b/Cenpu/Snrpb/Nucb2/Dnajc9/Rcc1/Nudt1/Cdk1/Mcm4/Brca2/Asf1b/Atad2/Mad2l1/Ran/Hprt/Ezh2/Psmc3
GAO_LARGE_INTESTINE_ADULT_CH_MKI67HIGH_CELLS	51	0.626302169	2.481912582	1.39E-09	6.59E-08	4.42E-08	1247	tags=57%	list=13%	signal=50%	Aurkb/Diaph3/Tpx2/Kif4/Cenpf/Pbk/Apobec3/Rad51/Cep55/Kif2c/Foxm1/Pkmyt1/Tacc3/Kif11/Rad51ap1/Dtl/Cdca3/Kif15/Mki67/Bub1b/Rdm1/Ccna2/Trip13/Poc1a/Top2a/Tdrkh/Birc5/Cdca8/Kif20a
MANNO_MIDBRAIN_NEUROTYPES_HPROGBP	141	0.457859632	2.201228533	5.87E-09	2.36E-07	1.58E-07	1793	tags=44%	list=19%	signal=36%	Pou3f1/Cenpn/Knstrn/Gstp2/Aurkb/Tpx2/Lmnb2/Kif4/Cenpe/Mcm6/Mcm5/Uhrf1/Ccnd1/Cenpf/Pbk/Timeless/Kif2c/Dlgap5/Foxm1/Tacc3/Kif11/Rad51ap1/Nek2/Cdca3/Tk1/Kif15/Mcm7/Paics/Mki67/Racgap1/Clspn/Bub1b/Mid1/Ccna2/Ckap2/Cks1b/Spc25/Ccnb2/Nusap1/Anp32e/Gins1/Rnaseh2a/Top2a/Cenpw/Ube2c/Snrpf/Birc5/Cdca8/Plk1/Chek1/Tmem97/Ccnb1/Dis3l2/Aurka/Hells/Cryz/Mis18bp1/Fbxo5/Cdkn3/Anln/Gins2/Crym
FAN_EMBRYONIC_CTX_NSC_2	163	0.439755492	2.138392169	5.76E-09	2.36E-07	1.58E-07	1688	tags=39%	list=18%	signal=32%	Ska1/Cenpn/Knstrn/Kif20b/Aurkb/Diaph3/Tpx2/Kif4/Cenpe/Cenpf/Pbk/Cdc20/Cep55/Smtn/Kif2c/Smc2/Dlgap5/Foxm1/Tacc3/Cenpm/Rangap1/Ccdc18/Kif11/Tubg1/Nek2/Cdca3/Tk1/Kif15/Emc9/Mki67/Racgap1/Bub1b/Ccna2/Ckap2/Cks1b/Trip13/Spc25/Ccnb2/Nusap1/Anp32e/Lrrcc1/Gins1/Vdac3/Dcxr/Poc1a/Ppp2r5d/Top2a/Cenpw/Ube2c/Cep70/Birc5/Cdca8/Plk1/Kif20a/Ccnb1/Aurka/Dtymk/Nrm/Med19/Mis18bp1/Fbxo5/Cdkn3/Nucks1
TRAVAGLINI_LUNG_ALVEOLAR_EPITHELIAL_TYPE_1_CELL	218	-0.442800225	-2.074813469	8.89E-09	3.32E-07	2.23E-07	975	tags=22%	list=10%	signal=21%	Sdc1/Plac8/Jade1/Anks1/Rab11fip1/Hopx/Cav2/Arap2/Pgm1/Gja1/Tspan13/Rassf8/Tes/Hyal1/Gadd45b/Nbeal2/Adrb2/Dennd3/Pfkfb3/Cd9/Anxa2/Prr5l/Nedd4l/Serinc5/Vcl/Snap23/Pdlim2/Rgcc/2310022B05Rik/Atp11a/Lmtk2/Nedd9/Isg20/Slc40a1/Stx11/Cd55/Kcnn3/Cav1/Osgin1/Fas/Cystm1/Ggt1/Spint2/Rhof/Tacstd2/Sparc/Tbc1d2/Lamb3/Slc2a3
ZHONG_PFC_MAJOR_TYPES_NPCS	96	0.502871864	2.273959472	1.98E-08	6.69E-07	4.50E-07	1934	tags=54%	list=20%	signal=44%	Cenpn/Knstrn/Aurkb/Tpx2/Mcm6/Mcm5/Uhrf1/Cenpf/Pbk/Cdc20/Kif2c/Smc2/Mcm3/Dlgap5/Tacc3/Cenpm/Kif11/Cdca3/Kif15/Mcm7/Paics/Mki67/Clspn/Rcn1/Ccna2/Ckap2/Cntln/Cks1b/Spc25/Ccnb2/Nusap1/Anp32e/Rnaseh2a/Top2a/Cenpw/Ube2c/Birc5/Ccnb1/Creb5/Hells/Rrm1/Dtymk/Rps27l/Mis18bp1/Fbxo5/Cdkn3/Cdca7/Gins2/Dut/Tuba1b/Cenpu/Snrpb
MANNO_MIDBRAIN_NEUROTYPES_HPROGFPL	147	0.437767233	2.11044689	2.05E-08	6.69E-07	4.50E-07	2417	tags=52%	list=25%	signal=40%	Pou3f1/Cenpn/Knstrn/Aurkb/Tpx2/Lmnb2/Kif4/Cenpe/Mcm6/Uhrf1/Ccnd1/Cenpf/Pbk/Timeless/Kif2c/Smc2/Mcm3/Dlgap5/Foxm1/Tacc3/Chaf1a/Kif11/Rad51ap1/Nek2/Cdca3/Tk1/Kif15/Mcm7/Sfxn2/Mki67/Clspn/Bub1b/Rcn1/Mid1/Ccna2/Ckap2/Cks1b/Spc25/Ccnb2/Nusap1/Gins1/Rnaseh2a/Top2a/Cenpw/Ube2c/Birc5/Zfhx3/Cdca8/Plk1/Tmem123/Chek1/Ccnb1/Dis3l2/Aurka/Ranbp1/Hells/Igf2bp3/Slc39a8/Cryz/Mis18bp1/Fbxo5/Cdkn3/Anln/Gins2/Cenpu/…
DESCARTES_FETAL_LUNG_SQUAMOUS_EPITHELIAL_CELLS	56	-0.628001486	-2.342190517	3.72E-08	1.14E-06	7.67E-07	1126	tags=48%	list=12%	signal=43%	F3/Rnf141/Il1rn/Ier5/Ereg/Tmem80/Trp53inp2/Rab11fip1/Hopx/Abhd5/Serpinb2/Avpi1/Map1lc3b/Mospd1/Klhl21/Ypel3/Ptges/AA467197/Ceacam1/Ppp1r13l/Rragd/Osgin1/Thap1/Tacstd2/Plekhn1/S100a9/Lcn2
AIZARANI_LIVER_C23_KUPFFER_CELLS_3	185	-0.450658175	-2.072745715	7.03E-08	2.04E-06	1.37E-06	2082	tags=41%	list=22%	signal=33%	Il17ra/Sdcbp/Ckap4/Pkm/Vmp1/Hk3/Itgam/Zeb2/Rhog/Usp15/Megf9/Rab31/Igsf6/Skap2/Calm2/Sat1/Gmfg/Il1b/Tmem127/Pten/Gmeb1/Aldoa/Cd14/Alox5/S100a4/Nfkbia/Sod2/Nfam1/Jdp2/Atp6v1b2/Bcl6/C5ar1/Ptgs2/Plek/Gk/Zfp281/Basp1/Gca/Tnfaip2/Ereg/Ccr1/Sirpb1a/Cd44/Emilin2/Slc25a37/Plaur/Fgr/Srgn/Tnfrsf1b/Tet2/Ptafr/Irak3/Vcan/Thbs1/Plp2/Cd37/Cd163/S100a11/Anxa1/Nlrp12/Cdc42ep3/Il1r2/Samsn1/Cd55/Lrrk2/Clec4e/Trem1/…
ZHONG_PFC_C2_UNKNOWN_NPC	51	0.58913807	2.334638553	8.54E-08	2.35E-06	1.58E-06	1675	tags=57%	list=18%	signal=47%	Knstrn/Aurkb/Tpx2/Kif4/Cenpe/Cenpf/Cdc20/Kif2c/Dlgap5/Tacc3/Rangap1/Nek2/Cdca3/Mki67/Racgap1/Ccna2/Ccnb2/Nusap1/Dcxr/Top2a/Ube2c/Cep70/Cdca8/Plk1/Kif20a/Ccnb1/Aurka/Mis18bp1/Cdkn3
MANNO_MIDBRAIN_NEUROTYPES_HPROGFPM	177	0.404489772	1.983609564	9.18E-08	2.39E-06	1.61E-06	1360	tags=34%	list=14%	signal=30%	Pou3f1/Cenpn/Knstrn/Mmp2/Gstp2/Aurkb/Tpx2/Kif4/Cenpe/Uhrf1/Ccnd1/Cenpf/Pbk/Hadh/Kif2c/Smc2/Dlgap5/Foxm1/Tacc3/Chaf1a/Cebpa/Stmn1/Kif11/Rad51ap1/Nek2/Cdca3/Kif15/Sfxn2/Paics/Mki67/Racgap1/Clspn/Bub1b/Rcn1/Mid1/Ccna2/Ckap2/Ctnnbl1/Cks1b/Spc25/Mllt3/Ccnb2/Nusap1/Gtf2h2/Anp32e/Gins1/Rnaseh2a/Top2a/Prdx2/Cenpw/Ube2c/Snrpf/Birc5/Cdca8/Plk1/Tmem123/Chek1/Pkib/Ccnb1/Dis3l2/Aurka
DESCARTES_FETAL_EYE_CORNEAL_AND_CONJUNCTIVAL_EPITHELIAL_CELLS	82	-0.551311068	-2.210624962	2.75E-07	6.83E-06	4.59E-06	1158	tags=39%	list=12%	signal=35%	Cd82/Mgst1/F3/Ier3/Il1rn/Psd4/Cxcl2/Sdc1/Plac8/Rab11fip1/Hopx/Litaf/Serpinb2/Gadd45b/Cd9/Slpi/Tlr5/Anxa1/Ppp1r3b/Cd55/Cxcl3/S100a6/Steap4/Cldn1/Spint2/Tacstd2/Rhov/Serpinb1a/S100a9/Chil1/S100a8/Lcn2
LAKE_ADULT_KIDNEY_C12_THICK_ASCENDING_LIMB	271	0.339111025	1.782020408	7.23E-07	1.71E-05	1.15E-05	3588	tags=61%	list=38%	signal=39%	Tspan33/Zhx3/Ldhb/Itgb5/Cd81/Cadm1/Cnp/Tmem37/Itm2c/Plcl1/Nnt/Slc16a7/Gstm5/Idh2/Ckb/Cat/Ank2/Slc25a4/Guk1/Cbr1/Oxct1/Atp5g1/Acat1/Rps18/Mgat5/Atp5g3/Fmn1/Fkbp2/Mdh1/Sdc4/Ndufa5/Coa3/Usp24/Cndp2/Dnajc11/Dnajc19/Cpeb3/Cyc1/Ptpn4/Plau/Kifc3/Suclg1/Ndufs6/Cst3/Ak3/Rpl10a/Herpud1/Ssr4/Acss1/Atp5g2/Gas6/Psap/Mettl7a1/Atp5a1/Ndufb2/Rpl7a/Cox5a/Uqcrc2/Pkp4/Ndufa4/Cox7b/Ppib/Rpl3/Pebp1/Ndufb10/Rpl15/Rpl3…
TRAVAGLINI_LUNG_PROXIMAL_BASAL_CELL	441	0.29157496	1.612599033	8.55E-07	1.94E-05	1.30E-05	3573	tags=56%	list=38%	signal=37%	Gstp2/Serpinf1/Ldhb/Ccnd1/Ap1g2/Lgals3bp/Kat2a/Smc2/Zfp385a/Xrcc6/Ebpl/Ndufs2/Fcgrt/Rogdi/Nt5c/Igfbp4/Ndufa9/Npm3/Nfic/Cbr1/Tmem205/Atp5g1/Ptms/Timm9/Ddost/Tns4/Srsf9/Eif3l/Rsl1d1/Trap1/Rps18/Prdx2/Psmc5/Igbp1/Snx17/Hmgn1/Ctsc/Rab4a/Atp5o/Fbl/Gdi2/Kars/Tmem123/Atp5g3/C1qbp/Zfyve21/Apex1/Mrps26/Mdh1/Impdh2/Cct3/Trp53i13/Cct8/Tmem14c/Hint1/Chd9/Txn2/Eif3e/Ndufa10/Hnrnpa1/Clns1a/Phb2/Nudt8/Cyc1/Eprs…
DESCARTES_FETAL_MUSCLE_MYELOID_CELLS	91	0.469568537	2.104003878	1.10E-06	2.39E-05	1.61E-05	1616	tags=47%	list=17%	signal=40%	Rtn1/Dnase1l3/Fgd2/Siglec1/Ly86/Pld4/Ciita/Blnk/C1qa/C1qc/H2-Eb1/Cd74/Ms4a7/H2-Ab1/Hpgds/H2-DMa/Aif1/H2-Aa/Lacc1/Kynu/Cd83/Cmklr1/Irf8/Arhgap22/Adap2/Ms4a6c/C2/Mndal/Unc93b1/P2ry6/Csf1r/Ms4a4c/Ctss/Mertk/Ifi204/Lyz2/Renbp/Fmn1/C3ar1/Ms4a4a/Irf5/Gna15/Cst3
ZHONG_PFC_C1_MICROGLIA	200	0.373383042	1.889233321	1.27E-06	2.65E-05	1.78E-05	2770	tags=46%	list=29%	signal=33%	Kif20b/Aurkb/Diaph3/Tmem107/Tpx2/Dhcr24/Kif4/Mcm6/Uhrf1/Cenpf/Pbk/Kif2c/Mcm3/Wdhd1/Tacc3/Qdpr/Eri3/Ccdc18/Kif11/Tmem106c/Tbcd/Ipo5/Pnpt1/Idh2/Cdca3/Tk1/Mcm7/Paics/Nme4/Ccna2/Ckap2/Cks1b/Spc25/Ccnb2/Nusap1/Gins1/Rnaseh2a/Top2a/Ube2c/Birc5/Cdca8/Plk1/Vcp/Alg3/Tmem256/Slc37a4/Ccnb1/Creb5/Aurka/Ranbp1/Abce1/Hells/Mrpl42/Sec13/Pa2g4/Dtymk/Cacybp/Nrm/Cdkn3/Anapc5/Nucks1/Anln/Rnf168/Gins2/Dut/Tuba1b/Snr…
ZHONG_PFC_C8_ORG_PROLIFERATING	49	0.571024424	2.251606574	1.49E-06	2.98E-05	2.00E-05	1675	tags=53%	list=18%	signal=44%	Knstrn/Tpx2/Cenpe/Cenpf/Cdc20/Smtn/Tacc3/Nek2/Cdca3/Racgap1/Bub1b/Ckap2/Ccnb2/Nusap1/Dcxr/Cep70/Birc5/Cdca8/Plk1/Kif20a/Tmem256/Ccnb1/Aurka/Rp2/Cryz/Cdkn3
TRAVAGLINI_LUNG_BASOPHIL_MAST_2_CELL	370	-0.359339716	-1.780819077	1.59E-06	3.07E-05	2.06E-05	1595	tags=27%	list=17%	signal=23%	Nfkbid/Fxyd5/Galnt6/Alox5/Ctnnb1/Sqstm1/Nfkbiz/Siglece/Nfkbia/Fosl2/Mrpl33/Crbn/Myadm/Mcl1/Jmjd6/Rps6ka5/Ddx3x/Mapk6/Prdx6/Syap1/Tgif1/Pdlim5/Stk17b/Ptgs2/Hif1a/Crem/Cd82/Epas1/Spata13/Tspyl1/Gabpb1/Rhbdd2/Svip/Prnp/Slc43a3/Bcl3/Cd33/Trp53bp2/Ndel1/Birc3/Usp53/Taf7/Cox17/Bnip3l/Cd44/Osbpl8/Btg3/Dnajb9/Slc44a1/Acvr1b/Sik1/Ninj1/Plaur/Kmt2e/Gpbp1/Anxa11/Lif/Map3k8/Hbp1/Srgn/Plin2/Mboat7/Plekhf2/Gbe…
HAY_BONE_MARROW_PRO_B	208	0.360722983	1.840455846	1.88E-06	3.51E-05	2.36E-05	2655	tags=45%	list=28%	signal=33%	Cenpn/Wdr62/Aurkb/Wdr76/Cd72/Tpx2/Cenpf/Haus1/Paqr4/Timeless/Rad51/Cep55/Cmtm8/Foxm1/Cbx5/Tacc3/Stmn1/Incenp/Cenpm/Ccdc167/Kif11/E2f1/Tmem106c/Ift22/Rad51ap1/Kif15/Mki67/Racgap1/Clspn/Rdm1/Ikzf2/Ctnnbl1/Sae1/Cks1b/Spc25/Cdca7l/Srsf9/Lat2/Nusap1/Anp32e/Smarca4/Top2a/Ube2c/Cep70/Hmgn1/Lig1/Birc5/Gdi2/Cdca8/Akr1b3/Parp1/Mdh1/Trp53i13/Hells/Hnrnpa1/Psmb8/Nudt5/Smarcb1/Nrm/Mis18bp1/Nono/Fbxo5/Nucks1/F…
CUI_DEVELOPING_HEART_C9_B_T_CELL	115	-0.484454011	-2.05724994	2.15E-06	3.87E-05	2.60E-05	1648	tags=38%	list=17%	signal=32%	Lcp1/H2-Q7/Fxyd5/Arhgef1/Slc9a3r1/Nfkbia/Ifitm2/Ptprc/Irf1/Txnip/Btg1/Jak1/Stk17b/Zfp36l2/Gm8909/Ostf1/Clk1/Il7r/H2-Q1/Cd53/Plac8/Cd44/Hcst/Litaf/Lsp1/Srgn/Ccnd3/Il16/Ltb/Ets1/Fam107b/Cd37/Dennd2d/Ifitm1/Rgcc/Isg20/Samsn1/Tbc1d10c/Acap1/Dedd2/Satb1/Cd3d/Sell/Slc2a3
AIZARANI_LIVER_C39_EPCAM_POS_BILE_DUCT_CELLS_4	124	-0.463243716	-2.002010779	2.39E-06	4.15E-05	2.79E-05	1081	tags=25%	list=11%	signal=22%	Tnfaip2/Cxcl2/Trp53bp2/Zyx/Birc3/Alcam/Bcl2l1/Rab11fip1/Lif/Ube2b/Rassf8/Rnf19a/Pfkp/Thbs1/Anxa2/Met/Vcl/S100a11/Nedd9/Gadd45a/Cxcl3/Csf1/S100a6/Inhba/Cldn1/Sgms2/Spint2/Tacstd2/Syne2/Lamb3/Cd24a
DESCARTES_FETAL_THYMUS_ANTIGEN_PRESENTING_CELLS	115	0.427347741	1.98977288	3.12E-06	5.25E-05	3.53E-05	1501	tags=38%	list=16%	signal=33%	Tspan33/Dnase1l3/Ighm/Fgd2/Qpct/Cxcl9/Ly86/Tmem176b/Pld4/H2-DMb1/Slamf8/C1qa/H2-Eb1/C1qb/Abcc3/Cd74/Ms4a7/H2-Ab1/Tmcc3/Kynu/Cd83/Naaa/Batf3/Cmklr1/Irf8/Arhgap22/Adap2/Ms4a6c/Mndal/Unc93b1/P2ry6/Slc8a1/Ctss/Epsti1/Ifi204/Lyz2/Slc7a7/Mafb/H2-Ob/Ctsh/Itgax/Cxcl10/Rassf4/Lgmn
DURANTE_ADULT_OLFACTORY_NEUROEPITHELIUM_MONOCYTES	32	0.633252765	2.255958506	4.05E-06	6.61E-05	4.44E-05	1108	tags=53%	list=12%	signal=47%	H2-DMb1/C1qa/C1qc/H2-Eb1/Rgs10/C1qb/Cd74/Ms4a7/H2-Ab1/H2-DMa/Aif1/H2-Aa/Cd83/Ms4a6c/Mndal/Ifi30/Ifi204
CUI_DEVELOPING_HEART_VALVAR_ENDOTHELIAL_CELL	79	-0.520773794	-2.07709593	5.26E-06	8.32E-05	5.59E-05	1546	tags=38%	list=16%	signal=32%	S100a4/Sod2/Fosl2/Mcl1/Ptgs2/Gm8909/Prnp/Net1/Cxcl2/Ier5/Rhou/Cd44/Sik1/Plin2/Gja1/Nfil3/Ackr3/Vcan/Cd9/Pi16/Gadd45a/Cd55/Cxcl3/Tnfaip6/S100a6/Cystm1/Sell/Serpinb1a/F5/Optn
DESCARTES_FETAL_SPLEEN_MESOTHELIAL_CELLS	53	-0.573298156	-2.139057957	1.17E-05	0.000172997	0.000116169	2028	tags=55%	list=21%	signal=43%	Ezr/Krt18/Bhlhe40/Ndrg1/Lgals3/Dusp1/Flrt3/Ankrd50/Cgnl1/Timp1/Il6/Fzd7/F3/Ier3/Adamtsl4/Fam167a/Fabp4/Scnn1a/Olr1/Gja1/Mtmr7/Tgm1/Slpi/Anxa1/Ppp1r3b/Gpnmb/Gadd45a/Cxadr/Cystm1
DURANTE_ADULT_OLFACTORY_NEUROEPITHELIUM_MACROPHAGES	71	0.47882084	2.058377695	1.15E-05	0.000172997	0.000116169	1138	tags=39%	list=12%	signal=35%	Cx3cr1/Ly86/Pld4/H2-DMb1/C1qa/C1qc/H2-Eb1/Rgs10/C1qb/Apoe/Cd74/Ms4a7/H2-Ab1/H2-DMa/Aif1/H2-Aa/Cd83/Cxcl16/Mgl2/Ms4a6c/Mndal/Csf1r/Gpr34/Ctss/Ifi30/Trem2/Ifi204/Grn
DURANTE_ADULT_OLFACTORY_NEUROEPITHELIUM_DENDRITIC_CELLS	99	-0.477726156	-1.988648652	1.19E-05	0.000172997	0.000116169	1789	tags=40%	list=19%	signal=33%	Gmfg/Il1b/Dusp1/Lcp1/Cd14/S100a4/Nfkbiz/Nfkbia/Ifitm2/Ptprc/Sod2/Nlrp3/C5ar1/Ptgs2/Timp1/Plek/Gca/Tnfaip2/Rnf149/Ereg/Cd44/Cebpb/Plaur/Lsp1/Fgr/Srgn/Tnfrsf1b/Vcan/Ccl3/Cd37/Stx11/Samsn1/Mxd1/Clec4e/Trem1/Csf3r/Fpr1/S100a9/G0s2/S100a8
BUSSLINGER_DUODENAL_STEM_CELLS	238	0.332183742	1.718312047	1.37E-05	0.000193121	0.000129682	3529	tags=64%	list=37%	signal=41%	Gstp2/Ccnd1/Prkdc/Fcgrt/Rcc2/Itga6/Ccnd2/Mcm7/Car9/Fosb/Rgmb/Lrpprc/Rcn1/Dkc1/Mlec/Eif3l/Ergic3/Rps18/Hmgn1/Trim28/Fbl/Smarcc1/Lyz2/Tmem123/Atp5g3/Apex1/Impdh2/Sh3bp4/Hspd1/Eif3e/Hnrnpa1/Snx5/Nop58/Rpl10a/Nono/Nucks1/Nfia/Hspe1/Cdca7/Atp5g2/Ddx21/Ncoa7/Dut/Rpl7a/Banf1/Set/Snrpb/Rpl3/Rpl15/Eef1g/Ola1/Rpl35/Ybx1/Trim24/Rplp1/Nsa2/Rpl32/Pkdcc/Rps20/Rpl4/Rpl6/Rpl31/Serbp1/Gdf15/Rpl22l1/Tcf12/Rps4x/Rp…
MANNO_MIDBRAIN_NEUROTYPES_HNPROG	82	0.439086692	1.949895806	1.96E-05	0.000269313	0.000180845	1473	tags=38%	list=16%	signal=32%	Pou3f1/Tpx2/Kif4/Ccnd1/Cenpf/Pbk/Kif2c/Dlgap5/Tacc3/Stmn1/Kif11/Mfng/Nek2/Cdca3/Ccnd2/Kif15/Mki67/Racgap1/Bub1b/Ccna2/Ccnb2/Nusap1/Top2a/Chst1/Ube2c/Birc5/Cdca8/Plk1/Dis3l2/Pak1/Hnrnpa1
AIZARANI_LIVER_C24_EPCAM_POS_BILE_DUCT_CELLS_3	92	-0.47743203	-1.979835568	3.20E-05	0.000428198	0.000287537	1081	tags=23%	list=11%	signal=20%	Tnfaip2/Dstn/Birc3/Rab11fip1/Cav2/Dusp4/Anxa11/Anxa2/Slpi/S100a11/Gadd45a/S100a6/Cystm1/Cldn1/Sgms2/Spint2/Tst/Tacstd2/Lamb3/Cd24a/Lcn2
DESCARTES_FETAL_INTESTINE_MYELOID_CELLS	154	0.364182221	1.77876044	3.97E-05	0.00051754	0.000347532	1501	tags=41%	list=16%	signal=35%	Cx3cr1/Cd4/Dnase1l3/Fgd2/Cxcl9/Siglec1/Ly86/Lilra5/Pld4/Sectm1a/Ciita/H2-DMb1/Zmynd15/C1qa/C1qc/H2-Eb1/C1qb/Adgre1/Cd74/Ms4a7/H2-Ab1/Hpgds/H2-DMa/Ms4a14/Aif1/Zfp385a/H2-Aa/Tbxas1/Aoah/Nlrc4/Kynu/Cd83/Tifab/Mgl2/Cmklr1/Irf8/Adap2/Ms4a6c/Mndal/Fcgr1/Csf1r/Gpr34/Stab1/Scimp/Ms4a4c/Ctss/P2ry12/Mertk/Ifi30/Man2b1/Cd180/Ccr2/Ifi204/Tnfaip8l2/Lyz2/Fmn1/Mafb/Itgax/Cxcl10/Fcgr4/C3ar1/Ms4a4a/Lgmn
LAKE_ADULT_KIDNEY_C17_COLLECTING_SYSTEM_PCS_STRESSED_DISSOC_SUBSET	163	-0.404683301	-1.828402554	4.13E-05	0.000525746	0.000353041	1841	tags=41%	list=19%	signal=34%	Iqgap1/Herc1/Aak1/Btg2/Ube2d3/Esyt2/Vmp1/Ezr/Dnaja1/Sat1/Ndrg1/Arih1/Nos1ap/Stat3/Lgals3/Dusp1/Mapk8/0610040J01Rik/Braf/Eif2ak3/Hnrnpc/Sqstm1/Rbpms/Nfkbiz/Prkce/Atxn1/Uaca/Med13l/Kif13b/Sik2/Ccnl1/Mbd5/Cast/Hif1a/Ifrd1/Prkag2/Spag9/Abtb2/Btbd9/Rora/Zfand3/Pde4d/Mcu/Magi3/Cry1/Fnip2/Mtus1/Wsb1/Fndc3a/Rab7/Sik3/Rnf19a/Akt3/Pfkfb3/Ube2h/Nedd4l/Ddit3/Vcl/Erc1/Zfp292/Tra2a/Clmn/Ralgapa1/Macrod2/Myo1d/…
DESCARTES_FETAL_LIVER_MEGAKARYOCYTES	41	-0.596132481	-2.123876889	6.57E-05	0.000816574	0.000548334	1240	tags=41%	list=13%	signal=36%	Plek/Rgs18/Cxcl2/Zyx/Mdm1/Prkar2b/Med12l/Nbeal2/6430548M08Rik/Thbs1/Cass4/Tmem40/Dgkg/Actn1/Padi4/Selp/Lcn2
FAN_EMBRYONIC_CTX_BRAIN_NAIVE_LIKE_T_CELL	101	-0.457232169	-1.897479293	6.93E-05	0.000822122	0.00055206	1946	tags=43%	list=21%	signal=34%	Tnfaip3/Gbp2/Cnn2/Cytip/Traf3ip3/Gmfg/H2-Q7/Fxyd5/Arhgef1/Ptprc/Txnip/Add3/Stk17b/AI467606/Gm8909/Il7r/Stk38/Fgd3/H2-Q1/Plac8/Cd44/Tob1/Cyfip2/Lsp1/Tes/Ccnd3/Dgka/Il16/Ltb/Serinc5/Ets1/Fam107b/Dennd2d/Ifitm1/Rgcc/Anxa1/Isg20/Actn1/Tbc1d10c/Acap1/Satb1/Cd3d/Sell
ZHONG_PFC_MAJOR_TYPES_MICROGLIA	390	0.272960803	1.482427823	6.88E-05	0.000822122	0.00055206	2063	tags=30%	list=22%	signal=25%	Cx3cr1/Cd4/Olfml3/Fgd2/Ly86/H2-M2/Serpinf1/Pld4/Ptgs1/Axl/Plxdc2/Gatm/Ch25h/Ccnd1/Rab3il1/Slc29a3/Blnk/Hexb/C1qa/C1qc/Rgs10/C1qb/Cd81/Lair1/Apoe/Cd74/Ms4a7/Hpgds/Aif1/Tbxas1/Aoah/Itm2c/Bst2/Rps6ka1/Cd83/Cebpa/Cxcl16/Galnt1/Gaa/Abi3/Irf8/Fcgrt/Pald1/Adap2/C2/Mndal/Frmd4a/Mast3/Fcgr1/Csf1r/Gpr34/Abhd12/Pdgfb/Psmb10/Stab1/Fosb/Ctss/Tmem119/P2ry12/Pla2g15/Mertk/Ifi30/Trem2/Man2b1/Bin1/Rnf135/Lat2/Hex…
TRAVAGLINI_LUNG_IGSF21_DENDRITIC_CELL	34	0.578745625	2.084943753	0.000103619	0.001126862	0.000756695	1501	tags=50%	list=16%	signal=42%	Tmem176b/Gatm/C1qa/C1qc/C1qb/Ms4a7/Cd83/Gpx3/Cxcl16/Ms4a6c/Csf1r/Stab1/Mrc1/Slco2b1/Mafb/Ms4a4a/Lgmn
DURANTE_ADULT_OLFACTORY_NEUROEPITHELIUM_VASCULAR_SMOOTH_MUSCLE_CELLS	44	-0.554334838	-2.01400879	0.000103293	0.001126862	0.000756695	1238	tags=30%	list=13%	signal=26%	Ppp1r12a/Dstn/Arid5b/Lhfp/Map1b/Gadd45b/Thbs1/Acta2/Cav1/Cald1/Steap4/Crispld2/Sparc
LAKE_ADULT_KIDNEY_C7_PROXIMAL_TUBULE_EPITHELIAL_CELLS_S3	105	0.397155447	1.825278938	0.000100221	0.001126862	0.000756695	3742	tags=71%	list=39%	signal=44%	Ttc28/Gatm/Gpx3/Rps18/Sdc4/Hint1/Cndp2/Hspd1/Ppfibp1/Nucks1/Nfia/4931406C07Rik/Psap/Rpl7a/Rpl3/Pebp1/Rpl35/Rplp1/Rpl32/Rps20/Rpl4/Rpl6/Rpl31/Rps17/Rps4x/Rpl12/Rpl11/Rps28/Rps11/Cd63/Hsp90ab1/Rpl14/Anpep/Cox7c/Rps8/Npm1/Rpl13/Rps7/Rpsa/Eef2/Eef1a1/Rpl19/Rps19/Rpl13a/Rps21/Rpl35a/Rps6/Ptma/Itgav/Rps24/Rps23/Mt1/Rpl5/Rps15/Rpl8/Rpl18/Rpl37a/Rpl7/Rpl38/Rpl27a/Ncl/Rps14/Rplp2/Rps13/Rpl23/Rps3a1/Rpl34/…
DESCARTES_FETAL_LIVER_MYELOID_CELLS	118	0.376849537	1.764691237	0.000102773	0.001126862	0.000756695	1501	tags=38%	list=16%	signal=33%	Kcnj10/Fgd2/Cxcl9/Siglec1/Lilra5/Axl/Slc29a3/C1qa/C1qc/C1qb/Adgre1/Tmem86a/Ms4a7/Timd4/Ms4a14/H2-Aa/Vcam1/Nlrc4/Gaa/Batf3/Cmklr1/Adap2/Ifit2/P2ry6/Scn1b/Csf1r/Scimp/Ms4a4c/Ctss/Pla2g15/Mertk/Tnfrsf11a/Rnf135/Tnfaip8l2/Fmn1/Mafb/Sdc3/Itgax/Cxcl10/Epb41l3/Fcgr4/C3ar1/Ms4a4a/Rassf4/Lgmn
DESCARTES_FETAL_PLACENTA_MYELOID_CELLS	95	0.408477154	1.836568113	0.000106428	0.001133781	0.000761341	1742	tags=47%	list=18%	signal=39%	Fgd2/Cxcl9/Adamdec1/Siglec1/Ly86/Ciita/Slamf8/C1qa/C1qc/H2-Eb1/C1qb/Lair1/Cd74/Ms4a7/H2-Ab1/Hpgds/H2-DMa/H2-Aa/Lacc1/Cd83/Cxcl16/Arhgap22/Adap2/Ms4a6c/Mndal/Fcgr1/Acp5/Stab1/Scimp/Mrpl2/P2rx7/Ifi204/Tnfaip8l2/Lyz2/Slc7a7/Mafb/Cxcl10/Fcgr4/C3ar1/Rassf4/Lgmn/Slc38a6/Gna15/Cd86/Mpeg1
BUSSLINGER_GASTRIC_PARIETAL_CELLS	184	0.335694619	1.660062107	0.000113883	0.001188939	0.00079838	3195	tags=54%	list=34%	signal=37%	Dusp19/Ldhb/Tm7sf2/Gmpr/Nnt/Slc16a7/Ndufs2/Idh2/Ckb/Bckdhb/Gpr155/Ndufa9/Sdhb/Akr7a5/Slc25a4/Ndufs3/Oxct1/Atp5g1/Dbt/Acat1/Dcxr/Prdx2/Rab4a/Atp5o/Fh1/Ndufc1/Atp5g3/Tmem141/Echs1/Mdh1/Ndufa5/Coa3/Rexo2/Synj2bp/Ndufa10/Cyc1/Insig1/Suclg1/Ndufa8/Mrpl34/Ndufab1/Ak3/Tmem171/Ndufb5/Vegfb/Psap/Uqcr11/Atp5a1/Ndufb2/Cox5a/Uqcrc2/Prkacb/Ndufa4/Cox7b/Ndufb8/Eci2/Ndufb10/Ybx1/Uqcrb/Atp5k/Ndufb3/Hadhb/Atp5c1/…
TRAVAGLINI_LUNG_MESOTHELIAL_CELL	454	0.256180863	1.426708899	0.000130262	0.001333269	0.000895298	3518	tags=51%	list=37%	signal=34%	Ppil1/Tmem176a/Cfb/H2-M2/Ptgs1/Dhcr24/C1qa/C1qc/H2-Eb1/Nop16/Rgs10/C1qb/Lap3/Spsb1/Cd74/H2-Ab1/H2-DMa/H2-Aa/Vcam1/Metrn/Bmp2/Nenf/Gmpr/Stmn1/Ebpl/Mzt2/Galnt1/Cyp27a1/Tnnt1/Krt10/Gm1673/C2/Igfbp4/Tnfsf13b/Rab7b/Mrpl23/Uros/Ifi30/H2-M3/Timm9/Man2b1/Tomm5/Gtf2i/Pdlim4/Ppa2/Ergic3/Sulf2/Dapk1/Rps18/Cenpw/Igbp1/Ccl7/Snrpf/Hmgn1/Fbl/Tmem160/Lyz2/Tmed3/Tmem141/Ppa1/Tmem256/Sdc4/Erp29/Mrpl11/Cyb5a/Mrpl12…
DESCARTES_FETAL_CEREBELLUM_VASCULAR_ENDOTHELIAL_CELLS	192	-0.376571502	-1.746625622	0.000139907	0.001404453	0.000943099	1158	tags=23%	list=12%	signal=21%	Cd82/Kcnj2/Slc7a11/Epas1/Arap3/Car2/Adora2a/Itga1/Klf10/Mob2/Map4k2/Fabp4/Hopx/Cav2/Tfrc/Fgr/Slc2a1/Prrg2/Vamp5/Adm/Ets1/Iqgap2/Rgs3/Id1/Ifitm1/Rgcc/Nos2/Anxa1/Cdc42ep2/F2rl2/Zfp503/Acta2/Mmrn2/Mocs1/Gadd45a/Cav1/Clec1a/Cald1/Slfn4/4930523C07Rik/Rasip1/Sh2d3c/Sparc/Ltf/Hba-a1
DESCARTES_MAIN_FETAL_CORNEAL_AND_CONJUNCTIVAL_EPITHELIAL_CELLS	111	-0.429594037	-1.808535311	0.000155971	0.001536164	0.001031544	525	tags=14%	list=6%	signal=14%	Seh1l/Slpi/Tlr5/Dhrs9/Ceacam1/Cxcl3/Steap4/Hcar2/Spint2/Tacstd2/Rhov/Serpinb1a/S100a9/Chil1/S100a8/Lcn2
GAO_LARGE_INTESTINE_24W_C2_MKI67POS_PROGENITOR	48	0.501238014	1.962650241	0.000194284	0.001878077	0.001261141	1802	tags=50%	list=19%	signal=41%	Knstrn/Kif20b/Aurkb/Tpx2/Cenpf/Cdc20/Dlgap5/Tacc3/Nrp1/Tk1/Mki67/Ccna2/Eng/Ccnb2/Nusap1/Top2a/Cenpw/Ube2c/Birc5/Ccnb1/Lrrc8c/Cdkn3/Anln/Acvrl1
BUSSLINGER_DUODENAL_EARLY_IMMATURE_ENTEROCYTES	72	0.444775789	1.933267102	0.00020906	0.001984173	0.001332385	3880	tags=71%	list=41%	signal=42%	Gatm/Cat/Cryl1/Smim24/Cbr1/Atp5o/Tkfc/Atp5g3/Cyb5a/Cyc1/Suclg1/Akr1a1/Atp5a1/Cox5a/Uqcrc2/Dhrs11/Cox7b/Pebp1/Eef1g/Atp1a1/Rpl6/Hebp1/Ada/Atp5c1/Idh1/Maoa/Slc25a5/Anpep/Cox7c/Rps8/Atp5b/Rps7/Pycard/Rps29/Psme2/Rps15a/Prdx1/Rpl22/Slc4a7/Cox6c/Atp5j/Rpl8/Rpl26/Rpl27a/Rpl23/Cox4i1/Anxa4/Ptgr1/Hadha/Cox6a1/Cox5b
BUSSLINGER_GASTRIC_PPP1R1B_POSITIVE_CELLS	99	0.398036183	1.814516599	0.000227286	0.002086602	0.001401166	3742	tags=77%	list=39%	signal=47%	Gstp2/Gatm/Abcc3/Fosb/Rps18/Lyz2/Impdh2/Sdc4/Hnrnpa1/Rpl10a/Tuba1b/Rpl7a/Rpl3/Rpl15/Eef1g/Rpl35/Rpl32/Rps20/Rpl4/Rpl31/Serbp1/Rps4x/Rpl12/Rpl11/Rps28/Hsp90ab1/Rpl14/Rps8/Npm1/Eef1b2/Rpl13/Rps5/Eef2/Eef1a1/Rpl19/Rps19/Rps2/Rpl13a/Rps21/Rpl35a/Rps6/Ptma/Rps29/Rps15a/Rpl23a/Rpl28/Rps24/Rps23/Rpl5/Rpl36/Rpl22/Rps15/Rpl39/Fos/Rpl17/Rpl8/Rpl18/Rplp0/Rpl37a/Rpl26/Ppia/Rpl7/Rpl27a/Rps14/Rplp2/Rpl30/Rps13…
TRAVAGLINI_LUNG_EREG_DENDRITIC_CELL	496	-0.294055726	-1.498103881	0.000227847	0.002086602	0.001401166	1426	tags=23%	list=15%	signal=20%	Qsox1/Atg3/Tcn2/Mcl1/Plec/Nlrp3/Entpd1/Jdp2/Wbp1l/Cab39/Shoc2/Ddx3x/Syap1/Atp6v1b2/C5ar1/Pdlim7/Timp1/Plek/Hif1a/Rbpj/Gk/Atp6v0c/Crem/Basp1/Hmga1/Spag9/Soat1/Il13ra1/N4bp1/Epas1/Ier3/Sipa1l1/Il1rn/Ets2/Rnf149/Ccrl2/Slc43a3/Cxcl2/Bcl3/Ier5/Rhou/Ereg/Ccr1/Trp53bp2/Zyx/Usp53/Zfyve16/B3gnt5/Sema4d/Kpna4/Cd44/Alcam/Emilin2/Flot1/Ptpn12/Olr1/Cebpb/Adipor1/Tfrc/Tlr4/Slc25a37/Litaf/Ninj1/Rab7/Plaur/Slc31…
DESCARTES_FETAL_ADRENAL_SCHWANN_CELLS	11	0.763488232	1.962758363	0.000237151	0.002134357	0.001433234	398	tags=55%	list=4%	signal=52%	Kcnj10/Tmem176a/Tmem176b/Pmepa1/Cnp/Metrn
DESCARTES_FETAL_LUNG_MYELOID_CELLS	112	0.38015457	1.767102863	0.000251097	0.00218454	0.001466932	850	tags=35%	list=9%	signal=32%	Dnase1l3/Fgd2/Cxcl9/Siglec1/Lilra5/Pld4/Ciita/Slamf8/C1qa/C1qc/H2-Eb1/C1qb/Adgre1/Cd74/Ms4a7/Timd4/H2-Ab1/Hpgds/H2-DMa/Ms4a14/H2-Aa/Nlrc4/Kynu/Cd83/Arl5c/Mgl2/Htr7/Batf3/Cmklr1/Irf8/Ms4a6c/Mndal/Fcgr1/Gpr34/Scimp/Ms4a4c/Lrrk1/Tmem106a/Ifi30
DESCARTES_FETAL_EYE_MICROGLIA	115	0.375356572	1.747696911	0.000250765	0.00218454	0.001466932	1267	tags=30%	list=13%	signal=27%	Cx3cr1/Fgd2/Bank1/Ly86/Pld4/C1qa/C1qc/H2-Eb1/C1qb/Cd74/Ms4a7/Hpgds/H2-DMa/Tbxas1/Aoah/Adcy7/Cd83/Irf8/Arhgap22/Adap2/Ms4a6c/Mast3/Csf1r/Gpr34/Stab1/Lrrk1/Trmt44/P2ry12/Mertk/Tmem106a/Lat2/Slc7a7/Cysltr1/Slco2b1/Srgap2
DESCARTES_FETAL_SPLEEN_MEGAKARYOCYTES	34	-0.59261557	-2.016400366	0.000266129	0.002277364	0.001529265	1240	tags=44%	list=13%	signal=38%	Plek/Rgs18/Mdm1/Mcf2l/Prkar2b/Med12l/Nbeal2/6430548M08Rik/Thbs1/Vcl/Tmem40/Dgkg/Actn1/Selp/Slc2a3
MANNO_MIDBRAIN_NEUROTYPES_HPROGM	119	0.360634645	1.695994037	0.000308099	0.002593993	0.001741882	1288	tags=32%	list=14%	signal=28%	Mmp2/Aurkb/Serpinf1/Plxdc2/Cenpe/Mcm5/Uhrf1/Ccnd1/Cenpf/Pbk/Kitl/Cmtm8/Mcm3/Foxm1/Plcl1/Tacc3/Kif11/Cdca3/Itga6/Kif15/Bub1b/Rcn1/Mid1/Cks1b/Spc25/Ccnb2/Nusap1/Heatr5a/Rnaseh2a/Top2a/Cenpw/Gpd1l/Birc5/Cdca8/Plk1/Enpp2/Chek1/Sdc4
FAN_EMBRYONIC_CTX_BRAIN_EFFECTOR_T_CELL	83	-0.443736592	-1.784582844	0.00031457	0.002606438	0.001750239	1648	tags=41%	list=17%	signal=34%	Lcp1/H2-Q7/Slc9a3r1/S100a4/Ifitm2/Ptprc/Irf1/Txnip/Btg1/Stk17b/Plek/Gm8909/Chst12/H2-Q1/Plac8/Cd44/Hcst/Hopx/Akna/Litaf/Lsp1/Fgr/Srgn/Ccnd3/Tmem71/Arhgef3/Iqgap2/Dennd2d/Adam8/Ifitm1/Syne1/Tbc1d10c/Acap1/Il18rap
AIZARANI_LIVER_C33_STELLATE_CELLS_2	57	-0.498388689	-1.874366735	0.000349307	0.002805207	0.001883715	1111	tags=32%	list=12%	signal=28%	Rbpms/Ifitm2/Uaca/Epas1/Itga1/Tob1/Lhfp/Map1b/Impa2/Clmn/Acta2/Pag1/Pbx1/Cav1/Nudt4/Cald1/Crispld2/Sparc
DESCARTES_MAIN_FETAL_MEGAKARYOCYTES	98	-0.440337006	-1.837067768	0.000344483	0.002805207	0.001883715	1248	tags=29%	list=13%	signal=25%	Nol4l/Plek/Rgs18/P2ry1/Pigb/Gsap/Zyx/Mdm1/Lrrfip2/Tec/Diaph1/Prkar2b/Rasgrp2/Nbeal2/6430548M08Rik/Thbs1/Ttc7b/Vcl/Pstpip2/Dgkg/Cdkn2d/Gfod1/Actn1/Stxbp5/Mctp1/Padi4/Selp/Slc2a3
AIZARANI_LIVER_C6_KUPFFER_CELLS_2	193	0.312560161	1.55814151	0.000371189	0.002935768	0.001971387	2432	tags=41%	list=26%	signal=31%	Cd4/Fgd2/Ifi44l/Sectm1a/Axl/H2-DMb1/Plxdc2/C1qa/C1qc/H2-Eb1/Frmd4b/C1qb/Lair1/Ms4a7/H2-DMa/Aif1/H2-Aa/Tbxas1/Vcam1/Cd83/Cxcl16/Fcgrt/Pou2f2/Adap2/Ms4a6c/Frmd4a/Unc93b1/Tnfsf13b/Csf1r/Gpr34/Scimp/Ctss/Mertk/Nagk/Ctsc/Mrc1/Zfhx3/Grn/Lyz2/Slc7a7/Slco2b1/Mafb/Colgalt1/Sdc3/Itgax/Cln8/Epb41l3/Klf4/Fcgr4/C3ar1/Ms4a4a/Rassf4/Cnpy3/Lgmn/Cst3/Cd86/Sla/Mpeg1/Psap/Arrb2/Asah1/Tcirg1/Rnase6/Oas1g/Maf/Rgs1/Fc…
DESCARTES_MAIN_FETAL_ANTIGEN_PRESENTING_CELLS	66	0.435892446	1.839982038	0.000380107	0.002961428	0.001988618	1380	tags=38%	list=15%	signal=33%	Il12b/Fastkd5/Cxcl9/Il21r/Zmynd15/Slamf8/Elac2/Cd74/H2-Ab1/H2-Aa/Cd40/Ccr7/Tmcc3/Naaa/Tifab/Irf8/Arhgap22/Ms4a6c/Epsti1/Vac14/Tor3a/Aen/H2-Ob/Cxcl10/Ms4a6d
DESCARTES_FETAL_STOMACH_MYELOID_CELLS	61	0.455950157	1.892153832	0.000396046	0.003040236	0.002041538	850	tags=39%	list=9%	signal=36%	Cd4/Dnase1l3/Fgd2/Ly86/Pld4/Ciita/H2-DMb1/C1qa/C1qc/H2-Eb1/C1qb/Cd74/Ms4a7/H2-Ab1/H2-DMa/H2-Aa/Tbxas1/Cd83/Irf8/Adap2/Ms4a6c/Ms4a4c/Mertk/Ifi30
DESCARTES_FETAL_HEART_MYELOID_CELLS	87	0.398505694	1.771323955	0.000465763	0.003473261	0.002332317	1509	tags=44%	list=16%	signal=37%	Fgd2/Siglec1/Pld4/Ciita/H2-DMb1/Slamf8/C1qa/C1qc/H2-Eb1/C1qb/Cd74/Ms4a7/Timd4/Ms4a14/H2-Aa/Nlrc4/Mgl2/Irf8/Ms4a6c/Mndal/P2ry6/Csf1r/Gpr34/Scimp/Ms4a4c/Lrrk1/Tmem106a/Trem2/Ccr2/Clec4a3/Ifi204/Lyz2/Slco2b1/Itgax/C3ar1/Ms4a4a/Lgmn/Slc38a6
DESCARTES_FETAL_ADRENAL_MYELOID_CELLS	116	0.369509681	1.721925437	0.000459458	0.003473261	0.002332317	1501	tags=41%	list=16%	signal=35%	Cd4/Fgd2/Siglec1/Lilra5/Sectm1a/H2-DMb1/Zmynd15/Slamf8/C1qa/C1qc/H2-Eb1/C1qb/Adgre1/Ms4a7/Timd4/H2-Ab1/H2-DMa/Ms4a14/H2-Aa/Lacc1/Nlrc4/Mgl2/Cmklr1/Adap2/Ms4a6c/Mndal/Unc93b1/Fcgr1/Csf1r/Gpr34/Scimp/Ms4a4c/P2ry12/Mertk/Tmem106a/Trem2/Tnfrsf11a/Rnf135/Ifi204/Ripk3/Lyz2/Slc7a7/Slco2b1/Itgax/Cxcl10/C3ar1/Ms4a4a/Lgmn
DESCARTES_FETAL_ADRENAL_LYMPHOID_CELLS	48	-0.514889851	-1.893143875	0.000476995	0.003506918	0.002354918	1031	tags=35%	list=11%	signal=32%	Gpr18/Il7r/Birc3/Fcrl1/Plac8/Ltb/Adam8/Tmem154/Isg20/Ccdc88c/Tbc1d10c/Adgrg3/Acap1/Slfn4/Cd3d/Sell/Il18rap
FAN_EMBRYONIC_CTX_BIG_GROUPS_MICROGLIA	331	0.2695041	1.449086902	0.000505671	0.003666112	0.002461818	2059	tags=31%	list=22%	signal=25%	Cx3cr1/Cd4/Olfml3/Fgd2/Ly86/H2-M2/Serpinf1/Pld4/Ptgs1/Plxdc2/Gatm/Ch25h/Ccnd1/Rab3il1/Slc29a3/Blnk/C1qa/C1qc/Rgs10/C1qb/Cd81/Lair1/Lap3/Apoe/Cd74/Ms4a7/Hpgds/Aif1/Tbxas1/Aoah/Bst2/Cd83/Cxcl16/Gaa/Abi3/Irf8/Fcgrt/Adap2/C2/Mndal/Fcgr1/Csf1r/Gpr34/Pdgfb/Stab1/Fosb/Ctss/Tmem119/P2ry12/Pla2g15/Mertk/Ifi30/Trem2/Man2b1/Bin1/Lat2/Daglb/Hexa/Ifi204/Ctsc/Mrc1/Zfhx3/Grn/Slc7a7/Slco2b1/Ctsh/Colgalt1/Npl/Itg…
FAN_EMBRYONIC_CTX_BRAIN_ENDOTHELIAL_2	118	-0.401702801	-1.722344084	0.000594506	0.004251129	0.00285466	1604	tags=31%	list=17%	signal=26%	Pten/Itpr1/Gng12/Slc9a3r1/Mfge8/Frmd6/Uaca/Adora2b/Rnf24/Jak1/Pdlim7/Timp1/Ppp1r12a/Epas1/Pde7b/Itga1/Slc43a3/Zyx/Lhfp/Vamp5/Cd9/Anxa2/Vcl/Snrk/Pdlim2/Ifitm1/Amotl2/Actn1/Dgkh/Zeb1/Ggt1/Cald1/St3gal5/Sh2d3c/Sparc/Car4/Syne2
DURANTE_ADULT_OLFACTORY_NEUROEPITHELIUM_MAST_CELLS	56	-0.480841007	-1.793341691	0.000621661	0.004385232	0.002944711	1264	tags=34%	list=13%	signal=30%	Nfkbiz/Nfkbia/Ptgs2/Crem/Birc3/Cd44/Plaur/Alox5ap/Lif/Srgn/Plin2/Adrb2/Cd37/Ddit4/Ankrd28/Samsn1/Csf1/Kit/Hdc
MANNO_MIDBRAIN_NEUROTYPES_HDA2	126	-0.398522266	-1.728040774	0.000665516	0.004631989	0.00311041	1265	tags=29%	list=13%	signal=26%	Kif21b/Gnal/Cdk5r1/Hook1/Coro2a/Basp1/Igf1/Pde1b/Eid2b/Pde4d/Sdc1/Eno2/Prkar2b/Dusp4/Ipcef1/Blcap/Map1b/Pfkp/Amn1/Nedd4l/Arhgef3/Arg2/Cdkn2d/Usp49/Slc22a15/Pbx1/Atp9a/Cxadr/Kcnn3/L1cam/Stxbp5/Cldn1/Spint2/Rnf125/Cd24a/Optn/Hba-a1
FAN_EMBRYONIC_CTX_BRAIN_ENDOTHELIAL_1	219	-0.346402492	-1.623139621	0.000687299	0.004720659	0.003169952	1348	tags=26%	list=14%	signal=22%	Carhsp1/Utrn/Cgnl1/Flt1/Bcr/Timp1/Grpel2/Cd82/Slc7a11/Epas1/Arap3/Chst12/Car2/Dstn/Svip/Mob2/Map4k2/Hopx/Dgat1/Cav2/Tfrc/Pam/Blcap/Gja1/Svil/Slc2a1/Rell1/Vamp5/Yes1/Cd9/Adm/Serinc5/Rgs3/Id1/Sorbs1/Pdlim2/Ifitm1/Gpcpd1/Rgcc/Igf1r/Anxa1/Sntb2/Hdac7/Mmrn2/Gadd45a/Cav1/Igf2bp2/Mgst2/Rps6ka2/Hip1r/Rasip1/Dach1/Sh2d3c/Sparc/Car4/Slc2a3
FAN_EMBRYONIC_CTX_MICROGLIA_3	17	0.640572804	1.882472158	0.000702787	0.004764351	0.003199292	1787	tags=65%	list=19%	signal=53%	C1qc/C1qb/Tbxas1/Gpr34/P2ry12/Mertk/Trem2/Ctsc/Slco2b1/Lgmn/Asah1
DESCARTES_FETAL_ADRENAL_MEGAKARYOCYTES	29	-0.593982067	-1.92586419	0.000736443	0.004928506	0.003309523	1240	tags=41%	list=13%	signal=36%	Plek/Rgs18/Cxcl2/Zyx/Mdm1/Thbs1/Actn1/Mcemp1/Padi4/Selp/Serpinb1a/Ankrd33b
MANNO_MIDBRAIN_NEUROTYPES_HDA1	162	-0.361136228	-1.627295922	0.000760519	0.005025204	0.003374456	1311	tags=27%	list=14%	signal=24%	Tmem185b/Plcb1/Kif21b/Gnal/Cdk5r1/Hook1/Coro2a/Basp1/Prkag2/Necap1/Igf1/Rora/Arhgap23/Eid2b/Pde4d/Zbtb6/Nav1/Eno2/Mcf2l/Prkar2b/Dusp4/Tes/Map1b/Ypel3/Nedd4l/Arhgef3/Arg2/Mfsd6/Cdkn2d/Slc22a15/Bend4/Pbx1/Atp9a/Cxadr/Rnf144a/Kcnn3/L1cam/Stxbp5/Spint2/Rnf125/Amer2/Cd24a/Optn/Hba-a1
FAN_EMBRYONIC_CTX_BIG_GROUPS_BRAIN_IMMUNE	125	-0.401438827	-1.736582082	0.00090095	0.005878697	0.003947582	1912	tags=36%	list=20%	signal=29%	Adgre5/Cnn2/Cytip/Gmfg/Dusp1/Lcp1/H2-Q7/Fxyd5/Arhgef1/S100a4/Ifitm2/Ptprc/Irf1/Txnip/Add3/Utrn/Stk17b/Zfp36l2/Prr13/Gm8909/Rcsd1/H2-Q1/Plac8/Cd44/Hcst/Akna/Litaf/Lsp1/Anxa11/Srgn/Ccnd3/Gadd45b/Il16/Ltb/Ets1/Cd37/Dennd2d/Ifitm1/S100a11/Anxa1/Isg20/S100a6/Tbc1d10c/Acap1/Sell
BUSSLINGER_ESOPHAGEAL_EARLY_SUPRABASAL_CELLS	71	0.410833993	1.76611262	0.000919918	0.005928358	0.00398093	3440	tags=68%	list=36%	signal=43%	Cenpf/Stmn1/Prkdc/Mki67/Nfic/Top2a/Hmgn1/Fbl/Atp5g3/Ccnb1/Hspd1/Rrm1/Hnrnpa1/Cct5/Rpl10a/Nucks1/Ddx21/Dut/Tuba1b/Set/Rpl15/Ybx1/Rplp1/Rpl4/Hnrnpab/Cdk1/Slc25a5/Hsp90ab1/Rpl14/Tubb5/Npm1/Hnrnpd/Ran/Eef1a1/Rpl13a/Rps6/Ptma/Rpl5/Hspa8/Fos/Hmgb1/Tkt/Ncl/Srsf3/Prc1/Rps3a1/Cbx3/Syncrip
DURANTE_ADULT_OLFACTORY_NEUROEPITHELIUM_RESPIRATORY_SECRETORY_CELLS	13	-0.734654052	-1.985166319	0.00096073	0.006115864	0.004106842	365	tags=46%	list=4%	signal=44%	Cxcl2/Anxa1/Cd55/Cxcl3/Cd24a/Ltf
DESCARTES_FETAL_CEREBRUM_VASCULAR_ENDOTHELIAL_CELLS	162	-0.356286926	-1.605444753	0.001067511	0.006713741	0.00450832	1146	tags=24%	list=12%	signal=22%	Kcnj2/Cstb/Epas1/Arap3/Adora2a/Itga1/Cdk2ap2/Klf10/Mob2/Fabp4/Cav2/Tfrc/Sik1/Fgr/Slc2a1/Nhsl2/Vamp5/Adm/Ets1/Rgs3/Id1/Ifitm1/Rgcc/Anxa1/Cdc42ep2/F2rl2/Foxo4/Zfp503/Slc40a1/Acta2/Mmrn2/Mocs1/Cav1/Clec1a/Slfn4/Sh2d3c/Sparc/Ltf/Hba-a1
TRAVAGLINI_LUNG_TREM2_DENDRITIC_CELL	491	0.238026333	1.338071996	0.00114519	0.007116536	0.004778799	2672	tags=39%	list=28%	signal=30%	Cd4/Gstp2/Qpct/Cxcl9/Adamdec1/Tmem176a/Ly86/Tmem176b/Serpinf1/Axl/H2-DMb1/Plxdc2/Slamf8/Hexb/C1qa/C1qc/H2-Eb1/C1qb/Cd81/Vkorc1/Lair1/Lgals3bp/Lap3/Abcc3/Apoe/Cd74/Ms4a7/H2-Ab1/H2-DMa/Aif1/Zfp385a/H2-Aa/Cd40/Kynu/Gmpr/Cebpa/Gpx3/Cxcl16/Mgl2/Cyp27a1/Hsd17b4/Gaa/Gusb/Fcgrt/Dpysl2/Dhrs4/Comt/Ms4a6c/C2/Mndal/Unc93b1/Fcgr1/Tmem51/Tnfsf13b/Csf1r/Abhd12/Dst/Aco1/Sdhb/Acp5/Ctss/Cbr1/Ndufs3/Epsti1/Fuom/Tme…
MANNO_MIDBRAIN_NEUROTYPES_HPERIC	417	-0.29401551	-1.476814687	0.001173359	0.007205805	0.004838744	1619	tags=24%	list=17%	signal=21%	Map2k3/Pten/Cped1/Gng12/Stat6/Slc9a3r1/Rbpms/Fndc3b/Ifitm2/Per1/Mfge8/Frmd6/Uaca/Klf3/Irf1/Txnip/Adora2b/Myadm/Entpd1/Jak1/Cast/Pxk/Bcl6/Ptgs2/Timp1/Ppp1r12a/Crem/Ostf1/Wipi1/F3/Epas1/Arap3/Pde7b/Snx18/Car2/Rcsd1/Itga1/Bcl3/Nab1/Zyx/Gpc1/Mtus1/Cd44/Arid5b/Casp4/Fabp4/Hcst/Hopx/Cav2/Glrx/Sik1/Plaur/Map3k5/Lhfp/Ms4a8a/Rasgrp2/B4galt3/Tes/Svil/Dgka/Gadd45b/Tbc1d2b/Ankrd37/Pnrc1/Gla/Vamp5/Cd9/Anxa2/D…
MANNO_MIDBRAIN_NEUROTYPES_HGABA	373	-0.293769586	-1.456338106	0.001209581	0.007341878	0.004930118	1619	tags=25%	list=17%	signal=22%	Map2k3/Pten/Hnrnpc/Agap1/Rev3l/Pacs1/Cmip/Rusc2/Med13l/Uhrf1bp1l/Nt5dc3/Gse1/Rnf146/Tmem185b/Fmnl2/Inpp4a/Zmat1/Lsm11/Pxk/Kif21b/Gnal/Cdk5r1/Hook1/Nol4l/Scai/Basp1/Ypel2/Spata13/Pde1b/Rora/Arhgap23/Ptbp3/Cabp4/Fkbp15/Tatdn2/Eid2b/Ets2/Samd8/Prnp/Pde4d/Rapgef6/Magi3/Mtus1/Vhl/Nav1/Slco3a1/Eea1/Mcf2l/Cyfip2/Acvr1b/Kmt2e/Prkar2b/Dusp4/Blcap/Tes/Map1b/Sik3/Tbc1d2b/Ccpg1/Pfkp/Rictor/Vcan/Rb1cc1/Pcdh7/…
ZHONG_PFC_C3_UNKNOWN_INP	18	0.616274142	1.830950775	0.001369833	0.008218997	0.005519109	1146	tags=61%	list=12%	signal=54%	Ska1/Tpx2/Cenpe/Cenpf/Dlgap5/Ccna2/Spc25/Ccnb2/Ube2c/Birc5/Cdca8
DESCARTES_FETAL_HEART_MEGAKARYOCYTES	30	-0.580983536	-1.892236327	0.001468664	0.008711847	0.005850061	1351	tags=47%	list=14%	signal=40%	Zfp26/Plek/Rgs18/Car2/Ereg/Mdm1/Med12l/Nfe2/Thbs1/Pstpip2/Kit/Padi4/Slc2a3/Lcn2
MANNO_MIDBRAIN_NEUROTYPES_HRGL2C	111	0.343266883	1.595875853	0.00168759	0.009898001	0.006646571	1897	tags=35%	list=20%	signal=28%	Cenpn/Dnaaf3/Ifi44l/Atp13a4/Npnt/Gatm/Mcm5/Uhrf1/Cenpf/Itgb5/Pbk/Ncdn/Gabbr2/Foxm1/Prkca/Pkmyt1/Metrn/Gmpr/Dhx32/Etv5/Racgap1/Psat1/Nusap1/Gins1/Nfatc2/Nfix/Pea15a/Birc5/Sdc3/Creb5/Cst3/Tmbim1/Nfia/Acss1/Taok3/Mettl7a1/Dbi/Spred1/Abhd17a
CUI_DEVELOPING_HEART_C7_MAST_CELL	121	-0.392095099	-1.694221082	0.001713107	0.00993602	0.0066721	2107	tags=42%	list=22%	signal=33%	Btg2/Sdcbp/Elf1/Vmp1/Batf/Itgam/Dnaja1/Rhog/Tnfaip3/Dusp10/Gmfg/Eif5/Nabp1/Gapt/Lcp1/Fxyd5/Alox5/Sqstm1/S100a4/Nfkbiz/Nfkbia/Xbp1/Ifitm2/Unc13d/Ccnl1/Syap1/Plek/Crem/Prr13/Cd53/Cd44/Cd84/Dnajb9/Alox5ap/Lif/Srgn/Plin2/Mboat7/Adrb2/Cks2/Cd37/Adam8/Anxa1/Pag1/Samsn1/S100a6/Stxbp5/Kit/Lyst/Slc2a3/Hdc
