# Supplementary material for: Immature monocytic cells within tumors differentiate into immunosuppressive cells in resistant tumors to immunotherapy
Source: iScience. 2025 Jul 17;28(8):113141. doi: 10.1016/j.isci.2025.113141 (PMC12357114; doi:10.1016/j.isci.2025.113141)
Supplement: Table S3. Differentially expressed genes upregulated in MDP-cMOP compared to MDSC, related to Figure 1 — The table lists the differentially expressed genes upregulated in MDP-cMOP cluster and downregulated in MDSC cluster in both 4T1m and 4T1p datasets. The genes are ordered based on significance. [file mmc4.csv]

	p_val	avg_log2FC	pct.1	pct.2	p_val_adj
Cx3cr1	3.25104953135841e-196	8.85805274541766	1	0.004	3.64897799399668e-192
Ly86	2.78864082527836e-140	5.60106436083019	0.831	0.033	3.12997046229243e-136
Cxcl16	1.03620475888266e-139	4.61370290284879	0.892	0.076	1.1630362213699e-135
Gatm	2.49119620393728e-135	4.59933867674784	0.927	0.131	2.79611861929921e-131
C1qc	8.1173507475709e-134	4.89703064778813	0.938	0.181	9.11091447907358e-130
H2-DMa	1.69937644493789e-132	4.56143996102755	0.854	0.058	1.90738012179829e-128
Aif1	1.25344807035599e-130	4.2339563597329	0.908	0.119	1.40687011416756e-126
Ms4a6c	5.93283221668625e-129	3.77539175419134	0.885	0.076	6.65901088000865e-125
Sepp1	1.01044073186793e-127	5.01459146921658	0.819	0.053	1.13411867744857e-123
C1qb	3.98478993938412e-126	4.62169857006674	0.938	0.231	4.47252822796474e-122
Pmepa1	6.23870927617974e-122	5.09305521560935	0.75	0.03	7.00232729158414e-118
H2-DMb1	6.51529841689532e-120	5.0746766862945	0.738	0.028	7.3127709431233e-116
Ctss	2.07092450679815e-119	3.47671391701644	0.992	0.458	2.32440566643025e-115
C1qa	3.7305753749983e-117	4.8020450875006	0.938	0.325	4.18719780089809e-113
Axl	7.511968023946e-117	5.92882581983104	0.688	0.013	8.43143291007699e-113
Ms4a6d	2.33712636572624e-115	3.1587519138529	0.892	0.114	2.62319063289113e-111
Apoe	1.24136761896942e-114	4.58451970721186	0.992	0.644	1.39331101553128e-110
Clec4d	1.26409283253914e-114	-4.59712116133328	0.177	0.979	1.41881779524193e-110
Cd81	2.37851198096545e-114	4.5184316945023	0.742	0.039	2.66964184743562e-110
Lgmn	3.9307602565682e-114	3.346821510573	0.969	0.32	4.41188531197215e-110
Rpl10a	5.75272703352012e-113	3.06681682290337	0.977	0.398	6.45686082242298e-109
Ctsc	7.19028444064573e-112	2.93846477680231	0.981	0.337	8.07037525618076e-108
Rpl3	2.43988260046364e-111	2.78022932782924	0.992	0.455	2.73852423076039e-107
Clec4e	2.48082032746844e-111	-4.14582040705939	0.342	0.996	2.78447273555058e-107
Hexb	2.61634497953678e-111	4.56010351346474	0.727	0.037	2.93658560503208e-107
Ifi30	8.25947620489266e-111	3.7157938697897	0.85	0.119	9.27043609237152e-107
Gnb2l1	1.78151700690149e-110	2.7047190608815	0.996	0.469	1.99957468854623e-106
Cd74	4.43909783972025e-110	4.69905996591442	0.977	0.561	4.98244341530201e-106
Rps4x	6.07235643106719e-110	2.73797721147678	0.996	0.58	6.81561285822981e-106
Rpl36a	1.10131247189789e-109	2.87964529253894	0.965	0.323	1.2361131184582e-105
Psap	2.34670393265508e-108	2.84503849799238	1	0.639	2.63394049401206e-104
Csf1r	3.09084564371715e-107	3.36551975105229	0.873	0.156	3.46916515050813e-103
Rps8	1.84138658719486e-106	2.45242637590788	0.996	0.715	2.06677230546751e-102
Rgs10	1.1596379767607e-105	4.29942838050487	0.719	0.046	1.30157766511621e-101
Rps20	1.51932286928592e-105	2.51144193120675	0.996	0.675	1.70528798848651e-101
Lyz2	2.02688280786635e-105	3.3783031032096	1	0.678	2.27497326354919e-101
Srgn	3.03630079368016e-105	-2.29661528650787	0.985	1	3.40794401082661e-101
Rpl13	4.92192699520095e-105	2.42416978963535	1	0.694	5.52437085941355e-101
Mafb	6.44258948969092e-105	3.87999763784617	0.862	0.151	7.23116244322908e-101
Rpl32	2.81926589356267e-104	2.67956855251007	0.992	0.639	3.16434403893474e-100
Rpl12	4.3760231141545e-104	2.63927650987758	0.985	0.501	4.91164834332701e-100
Hsp90ab1	4.69650560150495e-104	2.52202781031154	0.988	0.45	5.27135788712915e-100
Rps24	7.08825070197093e-104	2.1827393285745	1	0.822	7.95585258789217e-100
Rps19	1.82612598477098e-103	2.41793942387533	0.992	0.634	2.04964380530695e-99
Rps11	1.93238057567779e-103	2.27399834402435	0.996	0.77	2.16890395814076e-99
Eef1a1	2.69018480837483e-103	2.24752811687233	1	0.899	3.01946342891991e-99
Rps5	4.6095070590937e-103	2.38514724228923	0.992	0.626	5.17371072312676e-99
Trem2	5.76939805655908e-103	4.39131048151235	0.7	0.043	6.47557237868191e-99
Rpsa	1.49920791833011e-102	2.58357508260404	0.992	0.586	1.68271096753372e-98
Rplp1	1.62717626266488e-102	2.53958373560804	0.996	0.608	1.82634263721506e-98
Itgb5	4.75284490071114e-102	5.00982554194453	0.646	0.024	5.33459311655818e-98
Pld4	1.26952876682413e-101	5.42348048717325	0.631	0.018	1.42491908788341e-97
Rps21	2.15756510766324e-101	2.01592472277185	0.996	0.749	2.42165107684122e-97
H2-Eb1	2.68243669422373e-101	4.49933218813494	0.892	0.298	3.01076694559671e-97
AW112010	1.06710181526e-100	4.47895483950184	0.696	0.05	1.19771507744782e-96
Hint1	2.32695968143216e-100	3.10704493684595	0.842	0.129	2.61177954643946e-96
S100a8	3.9201013519242e-100	-3.99613148179171	0.254	0.96	4.39992175739973e-96
H2-Aa	4.08477517838243e-100	4.56948942943766	0.912	0.359	4.58475166021644e-96
S100a9	6.85366527664773e-100	-4.36619519598715	0.312	0.955	7.69255390650942e-96
Calr	1.10534158622603e-99	2.84146461618974	0.923	0.254	1.2406353963801e-95
Rps23	1.57978946905467e-99	2.03013537568551	0.992	0.774	1.77315570006696e-95
Rps15a	2.35247063531814e-99	2.23645382524553	0.992	0.678	2.64041304108108e-95
Mrc1	3.88710913695912e-99	4.33328733997414	0.677	0.04	4.36289129532291e-95
Rpl19	4.12548341113712e-99	2.22008893861335	0.992	0.717	4.6304425806603e-95
Rps17	5.54282679156614e-99	2.51760114332458	0.958	0.352	6.22126879085384e-95
H2-Ab1	9.96756491115159e-99	4.25934479601069	0.908	0.35	1.11875948562765e-94
Atp5g2	1.30074502204836e-98	2.92046707438585	0.842	0.126	1.45995621274708e-94
Rpl4	1.63276698725257e-98	2.7450109669703	0.919	0.261	1.83261766649228e-94
Rpl13a	5.36686936152173e-98	2.09276984422262	0.996	0.684	6.02377417137199e-94
Rpl23	2.32299829539025e-97	1.72890848361623	1	0.921	2.60733328674601e-93
Ybx1	4.86990258658737e-97	2.48728521959822	0.973	0.399	5.46597866318567e-93
Irf8	6.77443987638851e-97	4.91697123348526	0.635	0.028	7.60363131725846e-93
Rpl14	1.08851673730298e-96	2.49829496083839	0.958	0.395	1.22175118594887e-92
Unc93b1	1.44289348289191e-96	3.06568790306724	0.842	0.159	1.61950364519788e-92
Rpl28	1.59681730389031e-96	2.15918652215812	0.985	0.648	1.79226774188648e-92
Grn	1.5984734959491e-96	3.38007390817569	0.85	0.205	1.79412665185327e-92
Dab2	1.01916678960029e-95	3.12090583671488	0.815	0.123	1.14391280464737e-91
Rpl35a	7.53279966070551e-95	2.03780405025308	0.992	0.734	8.45481433917587e-91
Prdx1	9.74945517511795e-95	3.12161917826495	0.869	0.191	1.09427884885524e-90
Gdi2	1.02961989634692e-94	2.89991853111624	0.873	0.203	1.15564537165979e-90
Itm2c	1.739479365121e-94	3.94935168291821	0.688	0.058	1.95239163941181e-90
Rpl35	2.67217727292329e-94	2.9529809461394	0.835	0.148	2.9992517711291e-90
Rpl5	6.73382951367027e-94	2.33802722997132	0.973	0.424	7.55805024614351e-90
Rpl37a	7.70783369139754e-94	1.93861124875647	0.996	0.829	8.6512725352246e-90
Rpl27a	9.79223390483645e-94	1.77853045975701	1	0.837	1.09908033347884e-89
Rpl11	2.49743329673601e-93	2.47939789834596	0.954	0.43	2.8031191322565e-89
Mxd1	3.5271586529766e-93	-3.65859061652009	0.312	0.935	3.95888287210094e-89
Sdc4	4.35863112868518e-93	3.44276834982422	0.762	0.096	4.89212757883625e-89
Msr1	5.46386119737027e-93	3.1861144489017	0.8	0.123	6.1326378079284e-89
Gm10260	1.05685155320771e-92	3.01133227319468	0.815	0.141	1.18621018332033e-88
Rpl26	7.83810764648628e-92	1.98125863317802	0.988	0.629	8.7974920224162e-88
Ctsh	1.10129310523804e-91	3.05550657322509	0.823	0.154	1.23609138131918e-87
Rpl39	1.68896562055931e-91	1.86258009920913	0.992	0.81	1.89569501251577e-87
Hspe1	4.27384632800984e-91	3.65107717351223	0.692	0.062	4.79696511855825e-87
Ms4a6b	4.77426944935144e-91	4.10956220393835	0.65	0.045	5.35864002995206e-87
Rpl22	5.49319877082507e-91	2.19652013173839	0.981	0.472	6.16556630037406e-87
Rpl17	8.89499069833503e-91	1.82202062050371	1	0.791	9.98373755981124e-87
Rpl31	1.0713787323332e-90	2.4614479642358	0.912	0.295	1.20251548917078e-86
Trf	1.66115821334887e-90	3.29992515921605	0.819	0.165	1.86448397866277e-86
Pdia3	1.96825699698461e-90	3.13915662389061	0.792	0.126	2.20917165341552e-86
Rps3a1	1.9882021466371e-90	1.80184020863129	1	0.804	2.23155808938548e-86
Npc2	3.28212479140374e-90	2.23526055500459	0.977	0.527	3.68385686587156e-86
Rps6	3.62276418527582e-90	2.14764455828767	0.985	0.499	4.06619052155358e-86
Cybb	4.50345008247392e-90	2.57574202301603	0.912	0.282	5.05467237256873e-86
C3ar1	5.15260404225936e-90	4.04049957097641	0.635	0.039	5.78328277703191e-86
Lair1	5.26552301465047e-90	4.06406858672852	0.638	0.043	5.91002303164369e-86
Rps29	7.15864024266536e-90	1.77002332476056	1	0.825	8.0348578083676e-86
Snx5	8.03021279093395e-90	3.25559247165478	0.727	0.079	9.01311083654426e-86
2810474O19Rik	2.57084182161177e-89	-4.01272722013115	0.285	0.927	2.88551286057705e-85
Erp29	2.77428455526944e-89	2.70332485461363	0.862	0.203	3.11385698483442e-85
Npm1	4.12894995012298e-89	2.42422510398508	0.95	0.381	4.63433342401804e-85
Rpl7	6.6803529815248e-89	1.99778052060291	0.992	0.604	7.49802818646344e-85
Cox7c	1.8731720895064e-88	2.49101920152925	0.908	0.226	2.10244835326199e-84
Rpl36al	4.83358184218108e-88	2.28512949431942	0.927	0.261	5.42521225966404e-84
Grina	5.05811926069815e-88	-3.37501499934063	0.292	0.915	5.6772330582076e-84
Irg1	6.4966380820168e-88	-4.25078071620187	0.365	0.939	7.29182658325565e-84
G0s2	7.2358080652069e-88	-6.09103789476536	0.088	0.849	8.12147097238822e-84
Rps15	1.14601026471214e-87	1.97321993918949	0.992	0.642	1.2862819211129e-83
Fn1	1.99824096193767e-87	3.011590666603	0.9	0.292	2.24282565567884e-83
Fcgr2b	2.87480104697615e-87	2.52604717503611	0.912	0.266	3.22667669512604e-83
Fcgr1	4.72780586292635e-87	3.57138343833074	0.662	0.055	5.30648930054854e-83
Hnrnpa1	5.88352961039181e-87	3.45912586573992	0.688	0.071	6.60367363470376e-83
Gm8730	7.96020034273785e-87	2.26122800632422	0.973	0.472	8.93452886468896e-83
Cebpb	1.25669953474386e-86	-2.22943585136757	0.946	0.997	1.41051955779651e-82
Tmem176b	3.99001517654358e-86	4.98894681226861	0.577	0.027	4.47839303415251e-82
Rps27a	7.04030324171335e-86	1.5185840999155	1	0.935	7.90203635849906e-82
Akr1a1	8.82680919482781e-86	2.73383548100682	0.835	0.181	9.90721064027474e-82
Rpl6	4.26979352144676e-85	2.6715030088065	0.838	0.178	4.79241624847184e-81
Rps7	4.46644683204007e-85	2.09564175616955	0.969	0.567	5.01313992428177e-81
Rps18-ps3	1.22340805874155e-84	3.99255806582099	0.638	0.056	1.37315320513152e-80
Rpl38	1.50034836743424e-84	1.94080629491668	0.985	0.585	1.68399100760819e-80
Rpl36	1.64014520641145e-84	2.03505322339381	0.965	0.556	1.84089897967622e-80
Rps14	2.10758695884576e-84	1.64654604838471	1	0.785	2.36555560260848e-80
Rpl8	3.29872759848091e-84	1.84571041306196	0.985	0.677	3.70249185653497e-80
Ntpcr	4.66205647703871e-84	3.96465389896667	0.6	0.037	5.23269218982825e-80
Rps10	6.85032700866876e-84	1.56829923190808	0.996	0.875	7.68880703452982e-80
Ptms	1.28821582771434e-83	3.23265049065369	0.715	0.105	1.44589344502658e-79
Rpl30	1.39839444885266e-83	1.66064854596602	0.996	0.801	1.56955792939223e-79
Rps13	3.90295951458511e-83	1.61538334955521	0.992	0.81	4.38068175917033e-79
Rpl34	4.03872526413217e-83	1.66412860177428	0.988	0.816	4.53306523646195e-79
Hcar2	4.05344789423495e-83	-3.87435645577553	0.165	0.878	4.54958991648931e-79
Rpl24	1.68753187912893e-82	1.78519329062043	0.988	0.669	1.89408578113431e-78
Pnrc1	5.82627190550513e-82	-2.59705029218607	0.65	0.976	6.53940758673895e-78
Tmem256	6.06152509809601e-82	3.80719637542951	0.615	0.047	6.80345577010296e-78
Hsp90b1	3.64294263704686e-81	2.52926775429602	0.858	0.248	4.0888388158214e-77
Lgals1	6.34691361755106e-81	2.62577573514937	0.885	0.267	7.12377584433931e-77
Rpl18	7.25815214877416e-81	1.70088747328317	0.992	0.718	8.14654997178412e-77
Plekho1	1.77658878906834e-80	4.0052118666314	0.565	0.03	1.99404325685031e-76
Cst3	1.81917831750174e-80	2.01174999092827	0.992	0.7	2.04184574356396e-76
Rpl37	1.89723263866383e-80	1.54726692553248	0.996	0.826	2.12945391363629e-76
Rgs1	2.5338705188309e-80	3.44536680423039	0.804	0.208	2.8440162703358e-76
Cox5a	2.72173907464432e-80	2.4556480937684	0.877	0.246	3.05487993738079e-76
Pim1	2.75473643928478e-80	-2.35426965847499	0.846	0.994	3.09191617945324e-76
Eef1b2	5.2316516190665e-80	1.98463290904994	0.958	0.473	5.87200577724024e-76
Ptma	5.902025709432e-80	1.9209519995176	0.996	0.671	6.62443365626648e-76
Rps16	2.45489616493434e-79	1.32190147592987	1	0.945	2.75537545552231e-75
Sdc3	2.64118379346792e-79	4.33890389504112	0.558	0.031	2.9644646897884e-75
Rps3	4.41042208269157e-79	1.66686968633511	0.985	0.745	4.95025774561302e-75
Actb	5.6220323277733e-79	1.31049978719418	1	0.985	6.31016908469275e-75
Ptgs1	6.27710556454166e-79	4.80487132248327	0.546	0.03	7.04542328564156e-75
Rpl22l1	1.08823475817015e-78	2.26446607240803	0.919	0.316	1.22143469257018e-74
Rpl41	1.66536554899061e-78	1.43045297771995	1	0.941	1.86920629218706e-74
Cd83	4.32963034993489e-78	4.53266633075789	0.565	0.039	4.85957710476692e-74
Eef1g	5.54410347056828e-78	2.76851590726545	0.735	0.116	6.22270173536584e-74
Eef2	6.43409347802503e-78	2.00289436049888	0.954	0.45	7.2216265197353e-74
Hdc	8.34514312210381e-78	-4.92661890311536	0.046	0.788	9.36658864024931e-74
H2-DMb2	3.48409170536409e-77	5.34386331910989	0.492	0.012	3.91054453010066e-73
Rtcb	8.70121399038026e-77	4.20350666663945	0.527	0.024	9.76624258280281e-73
Tmem176a	1.02945165572007e-76	5.57250659528968	0.488	0.012	1.1554565383802e-72
Atp5a1	1.54525261382512e-76	2.67801771633051	0.765	0.156	1.73439153375732e-72
Ms4a7	2.01209248972198e-76	4.72473421523754	0.531	0.027	2.25837261046395e-72
S100a11	2.20209792020747e-76	-3.16236251100635	0.358	0.915	2.47163470564087e-72
Eif3f	5.50838293230941e-76	2.45981269985948	0.804	0.175	6.18260900322408e-72
Rps28	1.48096426517245e-75	2.1933741202262	0.885	0.288	1.66223429122956e-71
Ppia	1.86715912621024e-75	1.8535954483991	0.981	0.608	2.09569940325837e-71
Bst2	2.68023262545406e-75	3.91104343071991	0.604	0.062	3.00829309880964e-71
Hspa8	3.91252914492005e-75	1.70974895806479	0.996	0.69	4.39142271225826e-71
Rplp2	4.05032748979249e-75	1.6090613542756	0.996	0.69	4.54608757454309e-71
Atp5g1	5.7183992335206e-75	3.68004539767749	0.596	0.055	6.41833129970352e-71
Fcgrt	5.92799498456979e-75	4.65627233591725	0.508	0.021	6.65358157068114e-71
S100a6	8.34162157081075e-75	-3.36470657671763	0.269	0.914	9.36263605107798e-71
Lgals3bp	1.36244136972023e-74	5.60130587669933	0.473	0.01	1.52920419337399e-70
Slamf9	6.92880255604981e-74	5.62973770130179	0.469	0.01	7.7768879889103e-70
Rps25	1.10638611204017e-73	1.53789965237019	0.992	0.746	1.24180777215389e-69
Serbp1	1.12906139562206e-73	2.66743334449745	0.738	0.134	1.26725851044621e-69
Plau	1.41556196085586e-73	3.30914193993152	0.646	0.083	1.58882674486461e-69
Ptpn18	1.6259362506856e-73	2.93983414400763	0.7	0.12	1.82495084776952e-69
Apobec1	2.77241795888147e-73	4.26905473146135	0.527	0.031	3.11176191704856e-69
Ccr2	3.22043859756495e-73	3.31741883615356	0.608	0.064	3.6146202819069e-69
Rps27l	3.23981076454274e-73	2.62216448159699	0.731	0.128	3.63636360212278e-69
Ifitm1	4.42915851557722e-73	-3.19306962494754	0.408	0.921	4.97128751788388e-69
Itm2b	6.58215161890274e-73	2.06444518072077	0.981	0.657	7.38780697705644e-69
Man2b1	7.65385660086005e-73	2.75361533522467	0.715	0.125	8.59068864880532e-69
Eif1	1.09318143485551e-72	-1.29036356797385	1	1	1.22698684248182e-68
Anxa5	1.62702444025902e-72	2.64831354477878	0.712	0.113	1.82617223174672e-68
Gusb	1.77053247137982e-72	4.25465535240073	0.504	0.024	1.98724564587671e-68
Ccl12	2.63725796151072e-72	5.2709676975417	0.546	0.045	2.96005833599963e-68
Adgre1	3.69195593444045e-72	4.50548150143166	0.496	0.022	4.14385134081596e-68
Mmp14	1.3557419477901e-71	3.481620503527	0.565	0.046	1.5216847621996e-67
AI607873	1.84120430538404e-71	3.07985320796191	0.604	0.061	2.06656771236305e-67
Mcl1	3.78859281367713e-71	-1.43341770355018	0.973	0.999	4.25231657407121e-67
Plxdc2	5.84088598665104e-71	5.7041578537943	0.435	0.004	6.55581043141713e-67
Dbi	2.86484148644287e-70	2.50228532944673	0.738	0.138	3.21549808438347e-66
Hexa	4.64344519719258e-70	2.93393271026413	0.662	0.098	5.21180288932896e-66
Mt1	8.27390500131341e-70	2.36578247322873	0.858	0.288	9.28663097347418e-66
Rps26	1.05535951149088e-69	2.17142008515372	0.912	0.355	1.18453551569737e-65
Cd24a	1.50410264961482e-69	-5.10149646281299	0.046	0.733	1.68820481392767e-65
Ctsa	1.81521599177897e-69	2.23969484477458	0.838	0.264	2.03739842917271e-65
Runx3	2.04453336214117e-69	3.66513816742014	0.531	0.039	2.29478424566725e-65
Wfdc17	2.33465464942924e-69	-3.11454717180229	0.512	0.944	2.62041637851937e-65
Csf3r	2.60130976913475e-69	-4.18900076141304	0.081	0.76	2.91971008487685e-65
Cndp2	3.40209791815795e-69	3.08959610613024	0.615	0.077	3.81851470334048e-65
Tpt1	4.01233468868188e-69	1.00308933830721	1	1	4.50344445457654e-65
Uqcr11	1.28489030773422e-68	2.60354051667465	0.692	0.119	1.44216088140089e-64
Psme1	5.93464243780856e-68	2.42896015449424	0.758	0.171	6.66104267219633e-64
Emp3	1.00308311428604e-67	2.86556439676333	0.635	0.086	1.12586048747465e-63
Rps12-ps3	1.9585669875841e-67	2.53238480181936	0.731	0.156	2.1982955868644e-63
Psmb8	2.48592665822028e-67	2.30712277229487	0.808	0.218	2.79020408118644e-63
Eif3e	4.39463483735815e-67	3.05230887326604	0.581	0.064	4.93253814145078e-63
Psmb10	5.01213485788817e-67	2.93464236463058	0.608	0.076	5.62562016449368e-63
Ndufc2	6.32704806204247e-67	3.51021463767238	0.515	0.037	7.10147874483647e-63
Tpd52	8.45511763262805e-67	-1.97795856640276	0.677	0.941	9.49002403086172e-63
Lmnb1	1.03958775731031e-66	-3.30246810119533	0.223	0.812	1.16683329880509e-62
Cd72	1.51519364620948e-66	5.6152450676572	0.431	0.01	1.70065334850552e-62
Rplp0	2.31311143242726e-66	2.0653179338279	0.869	0.282	2.59623627175636e-62
Pomp	4.82696153331043e-66	2.4079575859974	0.715	0.136	5.41778162498763e-62
Ppib	6.00956077099061e-66	2.45405704895053	0.742	0.172	6.74513100935986e-62
Acp5	8.74007759773521e-66	4.12213804000077	0.492	0.033	9.809863095698e-62
Fosb	9.76910522831852e-66	3.16155413697446	0.719	0.191	1.09648437082647e-61
Rpl7a	1.38258432990923e-65	2.54886897227324	0.696	0.135	1.55181265189012e-61
Tmsb4x	2.19564439055788e-65	1.03041237254419	1	0.999	2.46439126396216e-61
Cox6c	3.47601089289724e-65	1.97509311529696	0.865	0.285	3.90147462618786e-61
Gm10073	1.02954384160963e-64	3.12912447031687	0.562	0.061	1.15556000782265e-60
Ifi204	1.68268790603117e-64	3.40120401575367	0.523	0.046	1.88864890572938e-60
Sepw1	2.31507751430724e-64	3.26475849135491	0.565	0.065	2.59844300205845e-60
Ssr4	4.1532034624379e-64	2.59507893792645	0.685	0.132	4.66155556624029e-60
Mrpl23	5.49311641723824e-64	4.27235735413419	0.462	0.025	6.1654738667082e-60
Rnf149	6.07148606432008e-64	-2.05662020980587	0.827	0.97	6.81463595859286e-60
Aprt	7.49701483633789e-64	2.13977171451638	0.796	0.197	8.41464945230564e-60
Camk1	9.67076807949933e-64	4.77112712072199	0.431	0.015	1.085447009243e-59
Ifi44	1.3239033551889e-63	4.62546207169756	0.438	0.018	1.48594912586403e-59
Rps18	1.32609269163511e-63	4.21073823587052	0.454	0.022	1.48840643709125e-59
Trem1	1.3497401803037e-63	-4.00213891075633	0.131	0.745	1.51494837837288e-59
Ppp1r14b	2.11892539742553e-63	3.96719225962809	0.488	0.037	2.37828186607041e-59
Timm13	4.57267182704682e-63	3.32938273236914	0.535	0.055	5.13236685867735e-59
Slc29a3	5.10261410711448e-63	3.94954929884084	0.458	0.025	5.72717407382529e-59
Ccl5	5.11403513319658e-63	4.3742369681534	0.438	0.019	5.73999303349984e-59
Tgoln1	1.06543234126963e-62	-2.88187607102705	0.296	0.82	1.19584125984103e-58
Naca	1.23020776113422e-62	1.59906637493568	0.954	0.485	1.38078519109704e-58
Litaf	1.53779349640034e-62	-2.05988356195471	0.573	0.918	1.72601942035975e-58
Tbxas1	1.76291960931774e-62	4.75670660497582	0.423	0.015	1.97870096949823e-58
Cox7b	4.06805855152128e-62	2.62729356279162	0.669	0.125	4.56598891822748e-58
Lap3	7.24011195329458e-62	4.21073823587052	0.431	0.018	8.12630165637783e-58
Mpeg1	7.7582844250866e-62	2.0786023895083	0.838	0.283	8.7078984387172e-58
Slc25a4	9.47799705024644e-62	3.90475168485218	0.446	0.022	1.06381038891966e-57
Smox	9.74146156040081e-62	-3.4331179539042	0.146	0.752	1.09338164553939e-57
Ucp2	1.29766664467111e-61	1.7846430187006	0.923	0.392	1.45650104197886e-57
Cox4i1	1.58279008520105e-61	1.5544737423274	0.965	0.55	1.77652359162966e-57
Atp5b	3.26805164091701e-61	2.20090536526784	0.769	0.205	3.66806116176525e-57
Tubb5	4.72015477400051e-61	2.7427076489778	0.619	0.101	5.29790171833817e-57
Pdia6	4.96403097717532e-61	2.57007597044854	0.665	0.129	5.57162836878158e-57
Ndufc1	5.13615564092918e-61	3.57732883353092	0.492	0.042	5.76482109137891e-57
Lyst	5.70884279997525e-61	-4.98331503646468	0.046	0.68	6.40760515869222e-57
Ccr1	8.60047334444253e-61	-2.05085419578936	0.654	0.915	9.65317128180229e-57
Mef2c	1.68138911908667e-60	4.88881014098316	0.415	0.016	1.88719114726288e-56
Clta	2.10838561521216e-60	1.55199395935413	0.954	0.534	2.36645201451413e-56
Samsn1	7.19583831886111e-60	-3.42203445477518	0.165	0.751	8.07660892908971e-56
Uqcrb	7.22288486779147e-60	2.67463190149113	0.619	0.104	8.10696597560915e-56
Cd9	1.03999448312536e-59	-2.38668692374073	0.396	0.875	1.1672898078599e-55
Anxa3	1.24556944687403e-59	2.47903315816501	0.677	0.141	1.39802714717141e-55
Eif3h	1.32320080202752e-59	2.37957041245644	0.673	0.135	1.48516058019569e-55
Cebpa	3.49382151961986e-59	4.45396416062414	0.423	0.021	3.92146527362133e-55
Vcp	3.57343282954738e-59	2.87773536824566	0.573	0.083	4.01082100788398e-55
Lamp1	4.82113163333974e-59	1.45047255398049	0.981	0.568	5.41123814526052e-55
Fermt3	5.97538692415018e-59	2.79395095464172	0.585	0.089	6.70677428366616e-55
Ctsz	6.64652660580138e-59	1.38636052723589	0.996	0.761	7.46006146235147e-55
Laptm5	8.54773523223335e-59	1.35113160789061	0.988	0.694	9.59397802465871e-55
Fam105a	8.61729023199725e-59	4.56537845550541	0.404	0.015	9.67204655639372e-55
Malat1	9.90907413506357e-59	-1.14184535700522	0.923	1	1.11219448091953e-54
Slc25a5	1.1101560406209e-58	1.97929088681403	0.827	0.272	1.24603913999289e-54
Atpif1	1.15899069901961e-58	2.62598330223711	0.65	0.131	1.30085116057962e-54
Txndc17	3.64386992605274e-58	3.00077857262596	0.527	0.062	4.0898796050016e-54
Lilr4b	4.74849258283969e-58	-1.90728877267332	0.712	0.939	5.32970807497927e-54
Eif3c	8.41513380782619e-58	2.8336685867907	0.581	0.093	9.44514618590412e-54
Prdx2	1.50667266565717e-57	3.68765356318525	0.465	0.04	1.6910893999336e-53
Atp5g3	2.64389718418065e-57	2.95919946887456	0.55	0.076	2.96751019952436e-53
Atp5o	2.80046291188703e-57	3.03086045400201	0.554	0.079	3.143239572302e-53
Cd300lf	3.092316935148e-57	-2.89329882991533	0.192	0.764	3.47081652801012e-53
Atp5c1	6.01212905953492e-57	2.16229133425207	0.719	0.175	6.748013656422e-53
Gm2a	5.35931393850777e-56	1.80069564651207	0.823	0.272	6.01529396458112e-52
Fbxl5	7.45598669498513e-56	-3.8005374329503	0.146	0.717	8.36859946645131e-52
Tuba1b	8.37916239476716e-56	3.02554196370326	0.565	0.089	9.40477187188666e-52
2700060E02Rik	1.20306211996786e-55	3.13456655538512	0.504	0.059	1.35031692345192e-51
Atp5j2	1.23559361554555e-55	2.06229296183866	0.758	0.212	1.38683027408832e-51
Maf	1.88663682431425e-55	3.78086222761605	0.458	0.042	2.11756117161031e-51
Erh	2.05479335588285e-55	3.20712698231815	0.527	0.073	2.30630006264291e-51
Upp1	2.58112534085958e-55	-4.50552644943225	0.038	0.644	2.8970550825808e-51
Slfn2	3.32921573515967e-55	-1.87977814842618	0.804	0.969	3.73671174114321e-51
Rpl18a	3.97349940114051e-55	1.15733455903386	0.996	0.878	4.45985572784011e-51
Hpgds	4.25219898229175e-55	2.8107541948427	0.488	0.05	4.77266813772426e-51
Gm10709	6.80102244400687e-55	2.65533134553219	0.577	0.095	7.63346759115331e-51
Ankrd33b	8.07423391327646e-55	-4.43633466658774	0.035	0.636	9.0625201442615e-51
Set	8.35696856791934e-55	2.45277037070009	0.638	0.132	9.37986152063266e-51
Il1r2	9.79475262065616e-55	-3.79318117767833	0.108	0.691	1.09936303414245e-50
Snrpf	1.38814999585745e-54	3.40900238631408	0.473	0.049	1.5580595553504e-50
Tax1bp1	1.73120476957e-54	-2.03211990789466	0.569	0.89	1.94310423336537e-50
H3f3a	1.81348125924402e-54	-1.19215549630749	0.969	0.993	2.03545136537548e-50
Ets2	2.24320638127093e-54	-1.95870411945638	0.585	0.907	2.51777484233849e-50
Canx	3.63073098517066e-54	2.18259690247101	0.715	0.181	4.07513245775555e-50
Map1lc3b	3.77846991697092e-54	-2.19790748903463	0.462	0.856	4.24095463480816e-50
Lat2	4.21028719145506e-54	3.64171727901839	0.419	0.028	4.72562634368916e-50
Arg2	4.62834142393649e-54	-2.78808631055557	0.181	0.745	5.19485041422631e-50
Tomm5	4.67251615961823e-54	4.58068784562083	0.377	0.015	5.2444321375555e-50
Ywhae	4.78243244818298e-54	1.93689453344384	0.746	0.209	5.36780217984057e-50
Neat1	5.08497324226349e-54	-2.01620870282069	0.712	0.966	5.70737396711654e-50
Pabpc1	5.47856454860988e-54	1.39233877452871	0.954	0.568	6.14914084935973e-50
Park7	5.52701910614792e-54	3.06555145004689	0.512	0.07	6.20352624474042e-50
Rrbp1	6.91333357837311e-54	1.71363200019233	0.865	0.381	7.75952560836598e-50
Cotl1	7.09992509388232e-54	1.40247064888235	0.969	0.595	7.96895592537352e-50
Klf4	1.34704459803654e-53	3.56873999231638	0.481	0.053	1.51192285683621e-49
Hspd1	1.52141574559117e-53	3.01720507231013	0.481	0.052	1.70763703285153e-49
Pgls	1.9506079384524e-53	2.86498412725691	0.504	0.064	2.18936235011897e-49
Snx2	2.20211233157177e-53	2.89320191010032	0.55	0.092	2.47165088095616e-49
Psma7	2.23641954121615e-53	2.05313586958613	0.719	0.193	2.51015729306101e-49
Snap23	2.66645875827694e-53	-2.83669633780798	0.2	0.737	2.99283331029004e-49
Btg1	2.9646459034954e-53	-1.53417646178665	0.935	0.987	3.32751856208323e-49
Cfl1	3.43648186091324e-53	1.15517794719292	0.996	0.831	3.85710724068902e-49
Cd2ap	3.63074873994541e-53	4.95919946887456	0.362	0.012	4.07515238571472e-49
Ccr5	7.59333384438182e-53	3.18579187874029	0.442	0.04	8.52275790693415e-49
Metap2	7.9714243489363e-53	3.18159189021101	0.45	0.043	8.94712668924611e-49
Ndufb5	8.41624576906591e-53	2.74277600533236	0.508	0.065	9.44639425119957e-49
Rab3il1	8.65207878813099e-53	5.55745879220917	0.335	0.004	9.71109323179823e-49
Ccnl1	1.02903537626121e-52	-1.52867663854721	0.808	0.973	1.15498930631558e-48
Cxcl2	1.1588722519892e-52	-2.07798584662239	0.935	0.997	1.30071821563268e-48
Sash1	1.59680859433285e-52	5.0543567019149	0.354	0.01	1.79225796627919e-48
Stfa2l1	3.86948146014138e-52	-4.07255782480597	0.031	0.613	4.34310599086268e-48
Fbl	4.04176927823167e-52	3.60689772494368	0.423	0.034	4.53648183788723e-48
Ms4a4c	4.54659182622076e-52	3.60100783000043	0.415	0.031	5.10309466575018e-48
Tra2a	7.17843291236534e-52	-2.50894936686385	0.342	0.798	8.05707310083886e-48
Mrpl52	8.21737016806114e-52	2.03320005031834	0.673	0.153	9.22317627663182e-48
Galnt1	2.46724846320883e-51	3.14596798048029	0.442	0.043	2.76923967510559e-47
Eif3i	2.78211351635633e-51	3.11447769435247	0.438	0.042	3.12264421075834e-47
Hdgf	5.74043831903499e-51	3.25804395064888	0.454	0.049	6.44306796928487e-47
Emilin2	6.66107518362717e-51	-1.82243633211451	0.685	0.898	7.47639078610313e-47
Cox7a2l	7.64469227900600e-51	1.87173662762422	0.773	0.246	8.58040261395633e-47
AU020206	1.02918192782897e-50	4.04408836646107	0.377	0.021	1.15515379579524e-46
Cd44	1.036198462386e-50	-1.95418046315055	0.488	0.887	1.16302915418205e-46
Smdt1	1.26626902816421e-50	2.14272906787355	0.673	0.174	1.42126035721151e-46
Cct5	1.81072006335717e-50	3.05570744972791	0.462	0.053	2.03235219911209e-46
Rasa4	1.92144128020828e-50	3.90595744759758	0.388	0.025	2.15662569290578e-46
Tmem37	2.08161841563446e-50	4.70813770470684	0.346	0.012	2.33640850970811e-46
Rpn2	2.1101014843488e-50	3.20020756837835	0.454	0.05	2.36837790603309e-46
Nsa2	3.0762475960781e-50	2.54891549956635	0.565	0.104	3.45278030183806e-46
Lilrb4a	3.25735601791404e-50	-1.89078091344921	0.55	0.875	3.65605639450672e-46
Ddost	5.32881704762261e-50	3.67463190149112	0.392	0.028	5.98106425425162e-46
Ndufb8	6.84852020185637e-50	2.76469644471158	0.523	0.085	7.68677907456359e-46
Sdf2l1	1.1375433434173e-49	3.79646996883645	0.377	0.022	1.27677864865158e-45
Plek	1.39077373042692e-49	-1.76075310765651	0.804	0.969	1.56100443503118e-45
Dpysl2	1.41313007817165e-49	3.95919946887456	0.358	0.016	1.58609719973986e-45
Ccrl2	1.49318531473662e-49	-2.13136876229931	0.842	0.99	1.67595119726038e-45
Ppfia4	1.82277522850834e-49	5.32843327854028	0.335	0.01	2.04588291647776e-45
Ndufa4	2.42722684243855e-49	2.95919946887456	0.5	0.079	2.72431940795303e-45
Mndal	2.59432354343248e-49	3.39615174458184	0.438	0.047	2.91186874514862e-45
Asah1	2.92569269886118e-49	2.32731592076591	0.608	0.136	3.28379748520179e-45
Cfh	7.05322448190519e-49	3.89129540437276	0.358	0.018	7.91653915849039e-45
Srsf9	7.39358050505708e-49	2.70488228014188	0.512	0.08	8.29855475887607e-45
Myeov2	9.04972935303849e-49	2.58369033378235	0.55	0.101	1.01574162258504e-44
Gpx1	1.12316204410082e-48	1.26868279739528	0.962	0.599	1.26063707829876e-44
Spon1	1.21373729035234e-48	5.68166549334565	0.315	0.006	1.36229873469147e-44
Gbp4	1.50412881628861e-48	4.07056057782226	0.385	0.028	1.68823418340233e-44
Arl4c	1.70643423521669e-48	2.01364725289694	0.612	0.129	1.91530178560722e-44
Ppp1ca	1.85950589848816e-48	1.91205648547542	0.704	0.202	2.08710942046312e-44
Wfdc21	2.05562687543207e-48	-4.47313363275208	0.046	0.596	2.30723560498496e-44
Abhd12	7.57550603294345e-48	4.8190218108263	0.327	0.01	8.50274797137573e-44
Uqcrh	9.52037326916462e-48	1.5005534179348	0.881	0.378	1.06856669573104e-43
Cd38	1.04548218736291e-47	3.77182933297284	0.369	0.024	1.17344920709613e-43
Snrpb	1.07397908469549e-47	2.23353810524366	0.585	0.12	1.20543412466222e-43
Nudt4	1.78928811999296e-47	-3.61265294952033	0.077	0.617	2.0082969858801e-43
Ccl7	2.5279348666838e-47	4.37255059152552	0.45	0.064	2.8373540943659e-43
H2afy	3.54380470743072e-47	1.96512430283167	0.642	0.156	3.97756640362024e-43
Bola2	3.56443997419609e-47	3.14917041251863	0.423	0.046	4.00072742703769e-43
Tmem106a	4.09697618728535e-47	4.15559668167806	0.346	0.018	4.59844607260908e-43
Ranbp1	4.6333362052907e-47	3.34252810842607	0.435	0.052	5.20045655681828e-43
Naaa	6.67723391821457e-47	3.28782221633593	0.423	0.047	7.49452734980403e-43
Msrb1	7.49707466417775e-47	-1.81638702595674	0.685	0.899	8.41471660307311e-43
Fam46c	8.33244341945416e-47	3.06938238662498	0.392	0.033	9.35233449399535e-43
Psmb4	8.67152519515513e-47	2.13793894479174	0.627	0.153	9.73291987904212e-43
Itga9	1.15410396771691e-46	6.29706910763094	0.288	0.001	1.29536629336546e-42
Ptp4a2	2.12977364119164e-46	1.82414950871071	0.708	0.203	2.3904579348735e-42
Tmsb10	2.26727742786243e-46	2.08669759881096	0.65	0.18	2.5447921850328e-42
Stab1	2.26961303593973e-46	4.27040115716886	0.35	0.021	2.54741367153875e-42
Sorl1	2.53915183580433e-46	-3.32866678993917	0.112	0.632	2.84994402050678e-42
Ptprc	2.80132552594756e-46	-1.32149267384556	0.915	0.997	3.14420777032354e-42
Ifi203	3.89708442968065e-46	3.04011946425813	0.404	0.039	4.37408756387357e-42
Ap2s1	5.40464579367733e-46	2.57380146003559	0.527	0.098	6.06617443882343e-42
2010107E04Rik	1.28071090648082e-45	1.77730182576617	0.723	0.228	1.43746992143408e-41
Ehd4	1.92516322138789e-45	2.73923378493265	0.458	0.062	2.16080319968576e-41
Tkt	2.758968654621e-45	2.10922491287917	0.608	0.147	3.09666641794661e-41
Nrp1	3.91562853276429e-45	4.76655439093216	0.312	0.01	4.39490146517464e-41
Ier5	5.75756335593748e-45	-1.8437432449783	0.535	0.862	6.46228911070423e-41
Il1f9	6.31269129322439e-45	-5.2611077217658	0.031	0.549	7.08536470751506e-41
Ywhab	6.39142582737257e-45	2.14475512203064	0.6	0.138	7.17373634864297e-41
Atp5e	8.93030945731057e-45	1.45589874272657	0.892	0.494	1.00233793348854e-40
Cd53	1.17989913493798e-44	-1.68465672090016	0.619	0.88	1.32431878905439e-40
Rab7	1.32491719630087e-44	-2.11460183153556	0.423	0.812	1.4870870611281e-40
Igsf8	1.47471273348246e-44	3.05649667022948	0.412	0.046	1.65521757206072e-40
Sh3bgrl	1.62603408293e-44	2.40368074604589	0.504	0.088	1.82506065468063e-40
Ran	1.64783128528785e-44	2.26281568548498	0.581	0.138	1.84952583460708e-40
Suco	1.71386449533167e-44	-2.61387387706118	0.235	0.702	1.92364150956027e-40
Hivep3	1.7756171879377e-44	4.28112756376192	0.323	0.015	1.99295273174128e-40
Gadd45a	1.8344789032093e-44	-3.79332876041499	0.127	0.626	2.05901912096212e-40
B2m	2.1996244212753e-44	0.978383893543247	0.996	0.933	2.46885845043939e-40
Rpn1	2.8004507021203e-44	3.13456655538512	0.419	0.052	3.14322586805982e-40
Cdc37	3.29841501322097e-44	2.84372225145462	0.442	0.061	3.70214101083921e-40
Uqcr10	3.97225907518884e-44	2.0096044223118	0.612	0.148	4.45846358599195e-40
Psma4	5.33584841719503e-44	2.67679973817384	0.492	0.089	5.9889562634597e-40
Cct8	6.4025207138845e-44	2.60183768049261	0.481	0.077	7.18618924926397e-40
Tmem14c	6.70163161034323e-44	1.93096578814562	0.646	0.172	7.52191131944925e-40
Tma7	7.35868511303092e-44	1.8555768378004	0.677	0.203	8.25938817086591e-40
Bcl2a1b	1.0125165180883e-43	1.40526386377403	0.842	0.359	1.13644853990231e-39
Erdr1	1.06595252463404e-43	2.87408285523661	0.45	0.067	1.19642511364925e-39
Ndufab1	1.11728963254076e-43	3.11120256231961	0.381	0.036	1.25404588356375e-39
Hsd17b12	1.19741020719284e-43	3.46734637254489	0.373	0.034	1.34397321655324e-39
Ifih1	1.34055781391486e-43	2.87097228586282	0.5	0.098	1.50464209033803e-39
Atp5h	1.43405127642867e-43	2.08793278299676	0.6	0.15	1.60957915266354e-39
Aig1	1.49124536860371e-43	3.85966379532365	0.327	0.018	1.6737738017208e-39
Eprs	4.782600931443e-43	2.74160803380193	0.388	0.04	5.36799128545163e-39
Atp5d	5.10596190761672e-43	1.76289905200795	0.665	0.196	5.73093164510901e-39
Cct2	6.15331594508396e-43	2.45862915544378	0.5	0.092	6.90648181676224e-39
Akr1b3	6.57004193437371e-43	4.0746766862945	0.323	0.018	7.37421506714105e-39
Vdac2	7.54007517192989e-43	1.75458174926609	0.723	0.233	8.46298037297411e-39
Pold4	8.25628568501688e-43	2.51991442334904	0.492	0.091	9.26685505286294e-39
Ccl3	9.99834605799203e-43	-2.89486255059555	0.75	0.951	1.12221436154903e-38
Arg1	1.01991589735139e-42	1.92887493201776	0.646	0.217	1.14475360318719e-38
Slc16a3	1.03619588558128e-42	-2.80295603375295	0.2	0.678	1.16302626197642e-38
Mbnl1	1.08737699333786e-42	2.76542772547788	0.442	0.064	1.22047193732241e-38
Ptafr	1.54601885165516e-42	-2.39316857385649	0.273	0.715	1.73525155909775e-38
Eef1d	1.62256157002952e-42	2.06834708335781	0.558	0.119	1.82116310620113e-38
Pdia4	1.79808585168966e-42	3.61885933687332	0.331	0.021	2.01817155993648e-38
Gadd45b	2.03905464877656e-42	-2.43588970315425	0.492	0.823	2.28863493778681e-38
Phb2	2.14392398074792e-42	3.19366472251158	0.381	0.04	2.40634027599147e-38
Pea15a	2.32278637544553e-42	3.6152450676572	0.342	0.025	2.60709542780006e-38
Cyfip1	2.68028505052919e-42	1.91719194235298	0.608	0.148	3.00835194071396e-38
Mdh1	2.75551805642226e-42	4.00650518365292	0.315	0.016	3.09279346652835e-38
Rnase4	3.30046077784815e-42	3.27865930817117	0.396	0.047	3.70443717705676e-38
Hmgn1	5.24775705751201e-42	3.28112756376192	0.354	0.03	5.89008252135149e-38
Eif3k	5.7393468746053e-42	1.59420265209531	0.727	0.226	6.44184293205699e-38
Gna12	7.35222565940736e-42	4.60689772494368	0.292	0.01	8.25213808011883e-38
Slfn4	7.80809739869502e-42	-3.77647742932307	0.065	0.573	8.76380852029529e-38
Creb5	1.25197076027029e-41	2.88485212741448	0.45	0.076	1.40521198132738e-37
Fkbp2	1.52837583946115e-41	3.17533289973933	0.362	0.034	1.7154490422112e-37
Card19	1.54249919289861e-41	-3.13461420452817	0.162	0.636	1.7313010941094e-37
Clic4	1.72257108136065e-41	1.93339028252495	0.577	0.139	1.9334137817192e-37
Tmed3	1.7631017494974e-41	3.36216413585283	0.362	0.034	1.97890540363588e-37
Syngr2	2.52223755292463e-41	2.54670416415817	0.438	0.065	2.83095942940261e-37
Gm5483	2.88268914171346e-41	-5.22487169617517	0.035	0.524	3.23553029265919e-37
Snrpe	3.19238346184349e-41	2.35424549296594	0.519	0.11	3.58313119757314e-37
Eif4a1	3.21744448850422e-41	1.25293067193127	0.915	0.497	3.61125969389713e-37
Cct3	3.33188969990088e-41	3.25772295942698	0.338	0.025	3.73971299916875e-37
Bcl2a1d	3.49870974182355e-41	2.10431617673437	0.515	0.104	3.92695181422276e-37
Atp13a2	6.67903503125983e-41	3.85662973523401	0.308	0.016	7.49654891908603e-37
Ifi44l	7.26418434859251e-41	6.86609006448308	0.254	0.001	8.15332051286024e-37
Ero1l	7.90013609944618e-41	-3.46938344163581	0.165	0.636	8.8671127580184e-37
Atp5f1	8.24981472453427e-41	1.7108331128296	0.723	0.254	9.25959204681726e-37
Lcn2	8.57220400392086e-41	-4.67412605340799	0.019	0.509	9.62144177400077e-37
Asprv1	8.57283984176423e-41	-7.63838757071166	0.012	0.49	9.62215543839617e-37
Ndufa13	1.18255643925826e-40	1.81480955953939	0.627	0.174	1.32730134742347e-36
Atp1a1	1.39541029208266e-40	1.94519261088068	0.569	0.135	1.56620851183357e-36
Ifi202b	1.89356025504246e-40	2.84932185110219	0.381	0.043	2.12533203025966e-36
Rhov	2.07844762761546e-40	-3.69901201387723	0.046	0.542	2.33284961723559e-36
Hnrnpab	2.14112863222561e-40	1.89173650109582	0.619	0.171	2.40320277681002e-36
Rsl1d1	2.73902504034833e-40	3.42868475217578	0.338	0.028	3.07428170528697e-36
Hn1	3.15256752490773e-40	2.00412533975608	0.565	0.136	3.53844178995644e-36
Tmem160	3.79204981906035e-40	2.66111811594157	0.381	0.045	4.25619671691334e-36
Il1b	5.52629305420609e-40	-1.48928950358231	0.885	0.99	6.20271132404092e-36
Sgms2	6.63600530310467e-40	-4.53779693073107	0.031	0.509	7.44825235220469e-36
Atp5j	7.70800975361513e-40	1.80968592745521	0.654	0.202	8.65147014745762e-36
Ccl2	9.17205556943228e-40	2.10682412180904	0.538	0.126	1.02947151711308e-35
Olfm1	9.26457668350714e-40	4.0324484509052	0.296	0.015	1.03985608695684e-35
Fads1	1.18419334782778e-39	4.61370290284879	0.265	0.006	1.3291386136019e-35
Arrb2	1.22602812610139e-39	2.02737097151614	0.538	0.125	1.3760939687362e-35
Ube2b	1.44712345085755e-39	-2.38253517835501	0.269	0.687	1.62425136124252e-35
Eif3a	1.46884636963344e-39	1.63311973071673	0.7	0.227	1.64863316527657e-35
Ndufs6	1.72489541212772e-39	2.5392962144239	0.45	0.079	1.93602261057215e-35
Cd86	1.73672839128829e-39	2.49622749253201	0.454	0.08	1.94930394638198e-35
Cxcl14	1.85474477468089e-39	2.73812037948214	0.358	0.036	2.08176553510183e-35
Zfhx3	1.8879081936944e-39	2.69616506304077	0.415	0.062	2.11898815660259e-35
Cct4	2.2102705503208e-39	2.55414605816834	0.415	0.061	2.48080766568007e-35
Cxcl10	2.46146374897318e-39	2.01778119013777	0.485	0.098	2.76274691184749e-35
Sdhb	3.94913759722806e-39	2.76525758631371	0.419	0.065	4.43251203912877e-35
P2ry6	4.15572212270062e-39	3.18822498254345	0.346	0.034	4.66438251051917e-35
Retnlg	4.43885233592703e-39	-4.6832133040305	0.062	0.537	4.9821678618445e-35
Pebp1	4.94223134993126e-39	2.10850341271865	0.508	0.107	5.54716046716285e-35
2610507B11Rik	5.02071295150873e-39	3.95919946887456	0.308	0.021	5.6352482167734e-35
Dhrs3	5.56242133594953e-39	3.2711434751893	0.331	0.028	6.24326170746975e-35
Mgl2	6.45724705793502e-39	7.11570395455455	0.242	0.001	7.24761409782627e-35
Manf	6.65291147598633e-39	1.66162664433629	0.562	0.135	7.46722784064705e-35
Osbpl9	8.04872728374287e-39	-2.81626891071136	0.142	0.61	9.033891503273e-35
Pla2g16	1.07021937394151e-38	4.73178897277149	0.273	0.01	1.20121422531195e-34
Zmynd15	1.55271310125584e-38	5.12317520398569	0.258	0.006	1.74276518484956e-34
Il1rn	1.59369949026443e-38	-2.0328376254355	0.515	0.847	1.78876830787279e-34
Glud1	1.72645465816469e-38	2.14967671013425	0.527	0.125	1.93777270832404e-34
H2-T22	2.08506854129376e-38	3.18159189021101	0.35	0.037	2.34028093074811e-34
Swi5	2.57916436119043e-38	2.39386577490234	0.442	0.077	2.89485407900014e-34
Cd63	2.837622664379e-38	1.63047154188186	0.781	0.386	3.18494767849899e-34
AI662270	3.58982041375133e-38	3.53773570043628	0.331	0.031	4.02921443239449e-34
Nrip1	3.93331015053847e-38	2.56456818025755	0.365	0.042	4.41474731296438e-34
Nme1	4.25287187538034e-38	2.29706910763094	0.469	0.092	4.7734233929269e-34
Ndufs2	4.32861103085917e-38	2.64815969012993	0.408	0.062	4.85843302103633e-34
Atp5k	4.43506723200325e-38	2.78543240113785	0.381	0.049	4.97791946120045e-34
Evl	4.53181789897501e-38	3.8499703991198	0.277	0.012	5.08651240980955e-34
Ncl	4.88047903176503e-38	1.5664674189796	0.792	0.337	5.47784966525307e-34
Chil1	5.07857842736121e-38	-5.20738208949338	0.015	0.475	5.70019642687023e-34
Fam96a	5.30810523857708e-38	2.65434488734614	0.442	0.082	5.95781731977891e-34
Gm26917	5.79022818958025e-38	3.13977171451638	0.346	0.037	6.49895211998487e-34
0610012G03Rik	6.84746042877013e-38	2.70865600722396	0.388	0.053	7.68558958525159e-34
Cox6b1	6.84949660253787e-38	1.32250132359369	0.873	0.45	7.6878749866885e-34
Scd2	8.18887378032606e-38	3.31283642348926	0.327	0.03	9.19119193103797e-34
Comt	9.16948538115626e-38	2.93495192262788	0.358	0.042	1.02918303918098e-33
Tmem173	1.21060512397282e-37	4.23673344440347	0.273	0.012	1.35878319114709e-33
Pa2g4	1.37872579489863e-37	3.23673344440347	0.327	0.03	1.54748183219422e-33
Lamtor4	1.42638566238006e-37	2.26006594823409	0.465	0.092	1.60097526745538e-33
Cd14	1.9400201361351e-37	-1.49538964404238	0.858	0.981	2.17747860079803e-33
Psmb6	2.27141043073961e-37	2.38279898165683	0.458	0.091	2.54943106746214e-33
C1qbp	2.7876551928003e-37	3.89779892421042	0.288	0.018	3.12886418839906e-33
Crip1	2.80379517500767e-37	1.8410481171563	0.562	0.156	3.14697970442861e-33
Ifi27l2a	3.02927770162392e-37	1.56902038044264	0.773	0.331	3.40006129230269e-33
Sptssa	3.71531221372557e-37	2.8336685867907	0.342	0.036	4.17006642868558e-33
Nfkbia	4.56113889395291e-37	-1.4928681216797	0.915	0.987	5.11942229457274e-33
Itpripl2	4.6098663856228e-37	3.17446745577763	0.323	0.03	5.17411403122303e-33
Anp32e	6.07328839669945e-37	3.35077799532941	0.342	0.039	6.81665889645546e-33
Psma5	7.50275865498618e-37	2.8784681967617	0.385	0.056	8.42109631435649e-33
Anp32b	7.79126582093888e-37	1.73546500554283	0.646	0.211	8.7449167574218e-33
Ier3	8.80867858863865e-37	-1.84728723938384	0.646	0.944	9.88686084788802e-33
Htra3	9.55585109348684e-37	5.24213343214606	0.246	0.006	1.07254872673296e-32
Rpl6l	1.09124233543258e-36	3.31978918413103	0.323	0.031	1.22481039728953e-32
Ly6e	1.11702830413565e-36	2.20701834973341	0.531	0.142	1.25375256856185e-32
Snrpd1	1.14051070956293e-36	3.13719777085255	0.338	0.037	1.28010922041343e-32
Eif3m	1.19752965532569e-36	2.31534327909984	0.419	0.07	1.34410728513755e-32
Alox5ap	1.36922840271308e-36	-1.7618458808969	0.588	0.844	1.53682195920516e-32
Tgfbi	1.42043835140338e-36	1.73359749106222	0.769	0.412	1.59430000561515e-32
Ndufb11	1.52266558980624e-36	2.11120256231961	0.508	0.117	1.70903985799853e-32
Spred1	2.00078015725069e-36	3.22006603802564	0.331	0.034	2.24567564849818e-32
Lmna	2.13834269023385e-36	3.00132494454724	0.35	0.042	2.40007583551847e-32
Vcam1	2.40438689390549e-36	5.34943357715283	0.254	0.009	2.69868384971952e-32
Psmb2	3.70125701601385e-36	2.20335240894982	0.469	0.099	4.15429087477394e-32
Plk2	7.48530364527427e-36	2.02151467472504	0.515	0.126	8.40150481145585e-32
Acly	7.49764669592579e-36	2.5337151821606	0.419	0.076	8.4153586515071e-32
Csf1	8.46065758136149e-36	-4.0587224391227	0.05	0.497	9.49624206932014e-32
Tcp1	8.60032024154702e-36	2.49498912761401	0.408	0.068	9.65299943911237e-32
Tifab	8.63535516909728e-36	3.8706627942729	0.258	0.01	9.69232264179479e-32
Lrg1	1.05896310052679e-35	-4.76585280374815	0.038	0.478	1.18858018403127e-31
Sgk1	1.15863011959818e-35	1.78927446743225	0.7	0.286	1.300446446237e-31
Tcirg1	1.77427820080344e-35	2.24345036061805	0.438	0.082	1.99144985258178e-31
Igfbp6	1.9208898404512e-35	-4.17650981722984	0.027	0.47	2.15600675692243e-31
Mirt1	2.16218795070906e-35	-5.16664446410364	0.015	0.453	2.42683975587585e-31
Fam134b	2.55024007524806e-35	-2.63268244578639	0.196	0.616	2.86238946045842e-31
Nenf	2.79440792804034e-35	4.85228426495805	0.238	0.006	3.13644345843248e-31
Nt5c	3.00472940790872e-35	3.89779892421042	0.281	0.019	3.37250828743675e-31
Tbca	3.06052385039992e-35	2.22020333948098	0.438	0.086	3.43513196968887e-31
P2rx4	3.67694467548665e-35	2.3244839329563	0.369	0.052	4.12700270376621e-31
Arhgdib	3.8301880738896e-35	1.27366001340183	0.858	0.458	4.29900309413368e-31
Svbp	7.2771562041234e-35	2.971477798653	0.338	0.042	8.1678801235081e-31
Gpr171	8.48268622959551e-35	4.0746766862945	0.246	0.009	9.520967024098e-31
Ndufa5	9.61991295897832e-35	3.31283642348926	0.292	0.024	1.07973903051573e-30
Cxcr2	1.06478015287003e-34	-4.93501199266321	0.019	0.45	1.19510924358132e-30
Krtcap2	1.09769636857748e-34	2.40526386377403	0.404	0.068	1.23205440409136e-30
Fxyd5	1.10394817400705e-34	-1.08187046689133	0.923	0.955	1.23907143050552e-30
Bmyc	1.40224142218784e-34	4.32419628565381	0.254	0.012	1.57387577226363e-30
Tmed9	1.63648410399759e-34	1.97597518162539	0.508	0.126	1.83678975832689e-30
Dnajc3	1.81114340221396e-34	2.31104314166621	0.412	0.074	2.03282735464494e-30
Psmb5	1.8185871506698e-34	2.22223387470835	0.462	0.101	2.04118221791179e-30
Frmd4b	1.96961499555277e-34	5.41863108751186	0.227	0.004	2.21069587100843e-30
Trib1	2.12021601937986e-34	-2.0143419320853	0.435	0.749	2.37973046015196e-30
Sec61b	2.29529330953465e-34	1.51753944618595	0.735	0.301	2.57623721062169e-30
Pigt	2.32013397550277e-34	4.77633541172475	0.242	0.009	2.6041183741043e-30
Cyba	2.72127827005205e-34	0.952286083634777	0.973	0.81	3.05436273030642e-30
Cct7	3.23499347940541e-34	2.60556251425986	0.358	0.05	3.63095668128464e-30
Ubl3	3.7163103620315e-34	1.88119695687329	0.527	0.141	4.17118675034416e-30
Eif3b	4.32304946633112e-34	3.22509352884759	0.312	0.033	4.85219072101005e-30
Atp2a2	5.23424408436145e-34	2.16700435398796	0.373	0.056	5.87491556028729e-30
Macf1	5.61378499991613e-34	2.17966444163989	0.462	0.101	6.30091228390587e-30
Ptger4	5.698130650321e-34	2.66266815105268	0.369	0.056	6.39558184192029e-30
Hp	6.8481054013353e-34	-4.17727904947461	0.031	0.458	7.68631350245874e-30
Mrpl12	7.72510529985733e-34	4.54416196959572	0.235	0.007	8.67065818855986e-30
Cysltr1	8.23079885572661e-34	3.11616881521296	0.304	0.03	9.23824863566754e-30
Ndufa8	8.26661268380314e-34	2.42004065776653	0.408	0.076	9.27844607630064e-30
Abcf1	8.8427293777975e-34	2.60100783000043	0.358	0.05	9.92507945363991e-30
Mrps14	1.12543800887046e-33	2.3742369681534	0.377	0.058	1.2631916211562e-29
Ndufb7	1.26633557973077e-33	1.73155896957596	0.538	0.147	1.42133505468981e-29
Ccnd2	1.29290709427211e-33	2.75038545403865	0.331	0.04	1.45115892261102e-29
Rab5c	1.4004607304589e-33	1.41786390055366	0.677	0.236	1.57187712386707e-29
Ybx3	1.42927996493704e-33	3.41526423641346	0.296	0.028	1.60422383264533e-29
C4b	1.94121565073524e-33	4.43313065720697	0.242	0.01	2.17882044638524e-29
Ccl4	1.94226055914844e-33	1.37129619246373	0.9	0.688	2.17999325158821e-29
Dad1	2.27538559162104e-33	1.91561020032688	0.481	0.111	2.55389278803546e-29
Sep15	2.938118876792e-33	1.84372225145462	0.531	0.144	3.29774462731134e-29
Nono	3.32113075283954e-33	2.22448984864872	0.4	0.071	3.7276371569871e-29
Tnfrsf23	3.4760004305585e-33	-4.4770956509648	0.038	0.458	3.90146288325886e-29
Scpep1	4.97797725015647e-33	4.05606100812715	0.254	0.015	5.58728166557562e-29
mt-Co2	6.05207218759481e-33	0.708603835983427	0.996	0.999	6.79284582335642e-29
Clec4n	6.09633726482774e-33	1.28064416786499	0.7	0.246	6.84252894604266e-29
Nfkbiz	6.32611891926448e-33	-1.52312298971699	0.781	0.951	7.10043587498245e-29
Idh2	8.29637317808069e-33	4.03720198087583	0.235	0.009	9.31184925507777e-29
Ccnd1	8.45599021124865e-33	3.98304621082893	0.277	0.024	9.49100341310549e-29
Psmd1	9.89097147653575e-33	2.87173662762422	0.308	0.034	1.11016263852637e-28
Ddrgk1	1.01915271619724e-32	2.73269093906588	0.335	0.045	1.14389700865979e-28
Hectd1	1.29429335469732e-32	-2.84868112090279	0.138	0.553	1.45271486131227e-28
Eid1	1.39839682633086e-32	1.95088420066256	0.469	0.11	1.56956059787376e-28
Fgd2	1.67787429890149e-32	5.23221796328098	0.215	0.004	1.88324611308703e-28
Adgrg5	1.70430429828974e-32	6.28112756376192	0.204	0.001	1.91291114440041e-28
Rab7b	2.00245257474089e-32	4.18159189021101	0.254	0.016	2.24755276988917e-28
Slamf8	2.02395723834595e-32	5.02958879676596	0.215	0.004	2.2716896043195e-28
Stra13	2.13191781582005e-32	3.42053062042734	0.288	0.028	2.39286455647642e-28
Snrpd2	2.14007728332881e-32	2.41730569004529	0.392	0.073	2.40202274280825e-28
Cebpzos	2.38394150913165e-32	4.00226819076645	0.231	0.009	2.67573594984936e-28
Nktr	2.52325877712614e-32	-2.42647375315097	0.454	0.743	2.83210565144638e-28
2810428I15Rik	2.6768704431283e-32	2.81312120938662	0.338	0.047	3.0045193853672e-28
1500011K16Rik	2.76716179501093e-32	3.0702307812633	0.262	0.018	3.10586239872027e-28
Ndufa11	3.1596025768813e-32	2.7278739227681	0.35	0.053	3.54633793229157e-28
Cxcl3	4.64032330773885e-32	-4.10680937321969	0.15	0.559	5.20829888060608e-28
Mefv	5.85417199583264e-32	-3.84447040637519	0.065	0.475	6.57072264812256e-28
Ddx5	7.12855722349203e-32	-0.926793785840693	0.95	0.987	8.00109262764745e-28
Eif4g3	7.19187386936747e-32	2.15742557908026	0.423	0.091	8.07215923097804e-28
C6	7.30300726716889e-32	6.58369033378235	0.2	0.001	8.19689535667036e-28
Psmb3	7.44180267205985e-32	2.00966453585755	0.469	0.114	8.35267931911997e-28
Tbc1d15	8.66048117226049e-32	-2.86998181563622	0.085	0.504	9.72052406774517e-28
Nedd8	9.13921119863406e-32	1.427429907319	0.604	0.185	1.02578506493469e-27
Tsn	1.17007769280328e-31	2.67762911160334	0.346	0.053	1.3132952024024e-27
Mertk	1.56012589509286e-31	5.74347077781912	0.204	0.003	1.75108530465223e-27
Ifnb1	1.59010297177355e-31	4.91339577926144	0.215	0.006	1.78473157551864e-27
Cmtm3	1.73966433980414e-31	4.35405908621577	0.235	0.012	1.95259925499617e-27
Smarca4	1.78073377421995e-31	3.71662916560048	0.258	0.019	1.99869558818447e-27
Bcl2a1a	1.78406729463692e-31	1.20663701965734	0.615	0.199	2.00243713150048e-27
Tmem123	2.27612493959068e-31	3.01634337597817	0.312	0.04	2.55472263219658e-27
Ckb	2.4554119712019e-31	4.28984478086303	0.238	0.013	2.75595439647701e-27
Mrpl42	2.86589202743702e-31	2.8336685867907	0.281	0.027	3.21667721159531e-27
Tmem86a	3.04519138530464e-31	3.80719637542951	0.235	0.012	3.41792281086593e-27
Ifrd1	3.20826309046503e-31	-1.77367345184963	0.792	0.92	3.60095449273795e-27
Gm6377	3.64479960047733e-31	2.20070071315871	0.35	0.053	4.09092307157576e-27
Cln8	4.24783862607993e-31	3.45396416062414	0.269	0.024	4.76777407391211e-27
Iqsec1	6.44100788792052e-31	-4.31506219238249	0.023	0.42	7.22938725340199e-27
Hsbp1	6.47348265124634e-31	1.83158527229021	0.504	0.136	7.26583692775889e-27
Tmcc3	6.51502879932697e-31	4.39215887615067	0.227	0.01	7.31246832436459e-27
Ndufs3	9.82850838914239e-31	3.3742369681534	0.254	0.019	1.10315178159734e-26
Abracl	1.32840984940254e-30	1.59420265209531	0.558	0.169	1.49100721496941e-26
Psme2	1.33747214303691e-30	1.76790081663968	0.523	0.156	1.50117873334463e-26
Larp1	1.39924632272512e-30	3.35405908621577	0.25	0.018	1.57051407262667e-26
Gabarap	1.45564098633368e-30	-0.949711001114851	0.935	0.954	1.63381144306092e-26
Rcan1	1.69298001152416e-30	3.00650518365292	0.296	0.036	1.90020076493472e-26
Clec4a3	1.81989330925739e-30	2.61750811916577	0.331	0.05	2.04264825031049e-26
Spag9	1.82088229480854e-30	-1.88474912343485	0.412	0.715	2.04375828769311e-26
Sfpq	2.00960281898475e-30	1.62552036829484	0.581	0.199	2.25557820402848e-26
Reep5	2.07496818450348e-30	1.69422725879927	0.535	0.153	2.32894429028671e-26
Snx17	2.85100951795784e-30	2.90475168485218	0.281	0.03	3.19997308295588e-26
Plin2	3.08295846917209e-30	-1.93812626269842	0.473	0.77	3.46031258579876e-26
Fcgr4	3.24676837016385e-30	1.61127616545425	0.65	0.266	3.64417281867191e-26
H2-K1	3.47555713254153e-30	0.94693273898067	0.988	0.869	3.90096532556461e-26
Mdfic	4.10788570981689e-30	2.92313021416704	0.269	0.025	4.61069092069848e-26
Minos1	5.70332094161674e-30	1.55692926566959	0.592	0.2	6.40140742487063e-26
Psmb1	6.08701573649676e-30	1.54891549956635	0.592	0.196	6.83206646264397e-26
Arhgap31	6.13427249605194e-30	3.38983382320442	0.265	0.025	6.8851074495687e-26
Cacybp	6.50935016958383e-30	2.34002125281549	0.354	0.061	7.30609463034089e-26
Polr1d	6.82908525025039e-30	1.6908447311075	0.542	0.169	7.66496528488103e-26
Ccdc50	8.33219625999918e-30	3.11674074586104	0.281	0.031	9.35205708222308e-26
Csk	8.35006234692791e-30	2.36129791244591	0.354	0.062	9.37210997819189e-26
Colec12	8.63469708273914e-30	3.40398431154746	0.258	0.022	9.69158400566642e-26
Plaur	9.0503196754313e-30	-2.27020795659823	0.469	0.733	1.01580788037041e-25
mt-Atp6	1.12602778942411e-29	0.655059533000863	0.996	1	1.26385359084962e-25
Vwa5a	1.13702505145085e-29	3.54416196959572	0.238	0.016	1.27619691774843e-25
Bscl2	1.15257558293269e-29	3.77633541172475	0.246	0.019	1.29365083428365e-25
Arhgdia	1.15903680620885e-29	1.16935936787667	0.796	0.383	1.30090291128881e-25
Irf5	1.27814675402999e-29	2.70318549071854	0.323	0.049	1.43459191672326e-25
Amica1	1.35947295476879e-29	1.80846803266556	0.523	0.162	1.52587244443249e-25
Adamdec1	1.39179756866948e-29	5.25338257327902	0.208	0.007	1.56215359107463e-25
BC100530	1.46847685829254e-29	-4.99416555653346	0.019	0.402	1.64821842574755e-25
Bag1	1.47480733169622e-29	1.60824847275669	0.535	0.165	1.65532374909584e-25
Romo1	1.49145835314464e-29	2.25224644377479	0.4	0.086	1.67401285556954e-25
Ccl8	1.50598875040364e-29	3.667544385101	0.285	0.036	1.69032177345305e-25
Gas7	1.72022154020456e-29	2.3742369681534	0.327	0.049	1.93077665672559e-25
Marc2	1.72824148754003e-29	3.41605714384803	0.235	0.015	1.93977824561493e-25
Ndufa10	1.82571313622627e-29	3.03720198087583	0.296	0.039	2.04918042410037e-25
Ndufb10	2.15373875235938e-29	2.27545881367523	0.385	0.079	2.41735637564816e-25
Ninj1	2.25550922318563e-29	-2.12793693385399	0.335	0.672	2.53158355210356e-25
Nfic	2.31733689000584e-29	3.47109850740599	0.242	0.018	2.60097892534255e-25
Tpr	2.34787362096428e-29	1.3742369681534	0.577	0.184	2.6352533521703e-25
Psmc5	2.57433758335055e-29	2.97514101274358	0.292	0.037	2.88943650355266e-25
Tulp4	2.88961570332532e-29	3.71662916560048	0.227	0.013	3.24330466541234e-25
Pglyrp1	2.98178479297276e-29	-6.41366559123803	0.004	0.374	3.34675525163262e-25
Ywhaq	3.38669684144827e-29	2.0032546489525	0.415	0.093	3.80122853484154e-25
Nudc	3.73832672980464e-29	2.42973208074511	0.331	0.052	4.19589792153273e-25
Ndufa6	3.92881010570263e-29	1.62468133339699	0.581	0.196	4.40969646264064e-25
Rlf	4.00596363811335e-29	-3.49724829132392	0.062	0.448	4.49629358741842e-25
Psmg4	4.14181642364288e-29	2.9202053372587	0.246	0.019	4.64877475389677e-25
Cd48	4.64155528690995e-29	4.29177480796143	0.215	0.01	5.20968165402773e-25
Sell	4.79399309613827e-29	-3.75504604879156	0.023	0.407	5.38077785110559e-25
Kcnq1ot1	5.0945087509821e-29	3.87673730868259	0.258	0.025	5.71807662210231e-25
Blnk	5.19959172999583e-29	4.49761938365869	0.2	0.006	5.83602175774732e-25
Psma2	5.46381244154397e-29	1.71326105686407	0.531	0.163	6.13258308438895e-25
Slc2a1	5.84688591643769e-29	-2.3211495222614	0.227	0.599	6.56254475260967e-25
Rexo2	6.07818877231838e-29	2.94192147744272	0.273	0.03	6.82215907805015e-25
Stx11	6.67637245202279e-29	-3.60095964084602	0.073	0.453	7.49356044015038e-25
Ctsb	7.6289403198041e-29	0.996618193844658	0.977	0.901	8.56272261494812e-25
Twf2	8.53389574241991e-29	2.50888649484819	0.331	0.055	9.57844458129211e-25
Lcp1	9.50806761104832e-29	-1.06371291150617	0.892	0.958	1.06718550866406e-24
Blvrb	9.61674630335849e-29	2.38450530360723	0.385	0.083	1.07938360508896e-24
Hif1a	1.05832693261986e-28	-1.52296746248518	0.569	0.812	1.18786614917253e-24
Rap2a	1.17249336230573e-28	2.26234408808251	0.365	0.071	1.31600654985195e-24
Glo1	1.39434852762684e-28	2.97830829182226	0.25	0.022	1.56501678740837e-24
Ifit2	1.49504161966743e-28	5.39215887615067	0.212	0.01	1.67803471391472e-24
Emc10	1.5836443131785e-28	2.90857339580459	0.273	0.031	1.77748237711155e-24
Ddx39b	1.73492465004709e-28	2.77416757504204	0.296	0.04	1.94727942721286e-24
Adcy7	1.81451417772474e-28	4.25688001751525	0.212	0.01	2.03661071307825e-24
Rbx1	2.17151414844237e-28	1.48971418557334	0.531	0.157	2.43730748021171e-24
Lilra5	2.2318706027874e-28	3.93495192262788	0.212	0.01	2.50505156456857e-24
Btf3	2.31930606152953e-28	0.966467469338599	0.904	0.591	2.60318912346074e-24
Nlrp3	2.4231715432091e-28	-1.78682805636868	0.735	0.89	2.7197677400979e-24
Ptbp3	2.47993588014594e-28	-1.52290565090355	0.504	0.779	2.7834800318758e-24
Mcemp1	2.97077884979931e-28	-3.52576724186987	0.062	0.439	3.33440218101474e-24
Ece1	3.25899113319061e-28	3.39309599540472	0.246	0.022	3.65789164789314e-24
Gns	3.26939729240611e-28	1.658029934154	0.508	0.157	3.66957152099662e-24
Lmo2	3.99786595097718e-28	2.42053062042734	0.304	0.045	4.48720474337679e-24
Col14a1	4.09936043494315e-28	5.3742369681534	0.188	0.004	4.60112215218019e-24
H2afz	4.3604813768865e-28	1.25064302309026	0.835	0.436	4.89420429741741e-24
Srp9	4.39294249538469e-28	1.3674796019781	0.592	0.197	4.93063865681978e-24
Pnp	4.89071343312366e-28	1.89876361501259	0.462	0.126	5.489336757338e-24
Ergic3	5.17312811120118e-28	2.90857339580459	0.273	0.033	5.8063189920122e-24
Kpna4	6.26080878463527e-28	-1.87706132962942	0.438	0.714	7.02713177987463e-24
Lamtor2	6.33761031667809e-28	1.86327504887602	0.454	0.123	7.11333381943949e-24
Nop10	6.5645728359911e-28	2.05230887326604	0.365	0.071	7.36807655111641e-24
Lrp1	6.87572877004787e-28	2.32769438221637	0.319	0.05	7.71731797150173e-24
Cmc1	9.20818066283802e-28	4.06229296183866	0.208	0.01	1.03352619759694e-23
Cnbp	9.7815812233077e-28	1.51452830927496	0.608	0.226	1.09788467650406e-23
Clec4a2	9.99512810191491e-28	1.83720894449595	0.438	0.114	1.12185317815893e-23
Spp1	1.02818141226168e-27	2.18371506210398	0.704	0.392	1.15403081712251e-23
Pag1	1.05513195708314e-27	-3.60761568513634	0.062	0.433	1.18428010863011e-23
Zfp263	1.21662152982009e-27	-3.19865270026718	0.1	0.475	1.36553600507007e-23
Cmklr1	1.23866448443981e-27	3.23483391148799	0.227	0.016	1.39027701733524e-23
Hspa4	1.32831645498864e-27	1.79849299746163	0.435	0.111	1.49090238907925e-23
Ssr2	1.4484283505413e-27	2.59662938948985	0.281	0.036	1.62571598064756e-23
Nol7	1.45050176905968e-27	2.21445652411663	0.338	0.061	1.62804318559259e-23
Hfe	1.56667723647313e-27	4.23221796328098	0.196	0.007	1.75843853021744e-23
Nucks1	1.62227717847595e-27	3.03475050188174	0.273	0.034	1.8208439051214e-23
Rpl15	1.82261558875995e-27	2.4225999897148	0.288	0.04	2.04570373682416e-23
Sfr1	1.87175340913968e-27	1.60435675151446	0.465	0.126	2.10085602641838e-23
Npepps	2.16878879645951e-27	-2.69019490444159	0.154	0.522	2.43424854514616e-23
Cyp51	2.55252719898296e-27	3.91028986839361	0.227	0.018	2.86495652813847e-23
Gbp7	2.753202238741e-27	1.57619579723543	0.488	0.15	3.0901941927629e-23
Chchd2	3.47433192027945e-27	0.980863012891768	0.908	0.555	3.89959014732166e-23
Ssbp4	3.7721289108777e-27	2.8499703991198	0.281	0.039	4.23383748956913e-23
Rcc2	4.06937879983295e-27	3.51174049190334	0.231	0.019	4.5674707649325e-23
Lrrc59	4.39019275409275e-27	2.34448962475935	0.319	0.053	4.9275523471937e-23
Dst	4.5754247084574e-27	3.95919946887456	0.188	0.006	5.13545669277259e-23
Tcf4	4.58503037329212e-27	2.58068784562083	0.281	0.037	5.14623809098308e-23
Lacc1	4.59892869384423e-27	3.26176223889499	0.235	0.021	5.16183756597077e-23
Pcbp2	5.48003240983582e-27	1.11850736294284	0.75	0.334	6.15078837679972e-23
Colgalt1	5.58281621794782e-27	2.67121870591054	0.281	0.039	6.26615292302464e-23
Mlec	6.01559125549947e-27	3.98304621082893	0.212	0.013	6.7518996251726e-23
Slc7a11	6.13687771873535e-27	-1.92841206423908	0.358	0.694	6.88803155150856e-23
Gas6	6.71649375400724e-27	4.41376533234004	0.192	0.007	7.53859258949772e-23
Ndufa2	6.86317526166828e-27	1.24126310288398	0.665	0.261	7.70322791369647e-23
Sirpa	6.88810499373142e-27	1.35092959466134	0.658	0.282	7.73120904496415e-23
Myof	7.04221388421468e-27	3.31909541396094	0.238	0.022	7.90418086364256e-23
mt-Nd1	7.35838441457124e-27	0.722248120259437	0.985	0.97	8.25905066691477e-23
Rgs2	8.93834009234533e-27	1.54770232730096	0.608	0.24	1.00323929196484e-22
Ccl9	9.54444164605647e-27	1.19931128565273	0.431	0.108	1.07126813035338e-22
Pycard	9.71600064616758e-27	1.8964637135266	0.4	0.095	1.09052391252585e-22
Zfp292	9.9041604602387e-27	-2.65594329198535	0.15	0.513	1.11164297005719e-22
Sumo3	1.19466327637083e-26	2.74927639950033	0.265	0.033	1.34089006139862e-22
Spcs1	1.29576553675132e-26	1.85269984757388	0.412	0.102	1.45436723844968e-22
Glrx3	1.33466538247344e-26	2.47857362796814	0.285	0.04	1.49802842528819e-22
Adap2	1.46232500261355e-26	3.44952509545764	0.215	0.015	1.64131358293345e-22
Casp4	1.5780169594491e-26	-2.30181050738254	0.215	0.567	1.77116623528567e-22
Pcbp1	1.597143378993e-26	1.243767036258	0.635	0.239	1.79263372858175e-22
Fpr2	1.59816074181925e-26	-3.60195207057553	0.054	0.415	1.79377561661793e-22
Tanc2	1.77966728368107e-26	3.35151689165332	0.2	0.01	1.99749855920364e-22
Mtdh	1.86815331616844e-26	1.69197726607733	0.473	0.139	2.09681528206746e-22
Uqcrc2	2.48949088310197e-26	2.80165819188808	0.273	0.037	2.79420456719365e-22
Scp2	2.53304335304716e-26	1.57292096257714	0.492	0.15	2.84308785946014e-22
Arpc1b	2.55597280521176e-26	0.747984596849598	0.981	0.76	2.86882387656968e-22
Tep1	2.72969157369374e-26	4.20712698231815	0.188	0.007	3.06380582231385e-22
Rbm3	2.77178886931643e-26	0.953745038782452	0.908	0.549	3.11105582692077e-22
Adam10	2.80108976632995e-26	1.88284858274445	0.404	0.099	3.14394315372874e-22
Uqcc2	2.96047321110585e-26	2.64432613152115	0.281	0.04	3.32283513214521e-22
Cuedc2	3.01944813500572e-26	2.61370290284879	0.277	0.039	3.38902858673042e-22
Sf3b1	3.05718058840683e-26	-1.26213606275067	0.681	0.862	3.43137949242783e-22
Prdx4	3.27382494107656e-26	3.85966379532365	0.188	0.007	3.67454111386433e-22
Cd40	3.29898631877386e-26	5.95919946887456	0.165	0.001	3.70278224419178e-22
Fth1	3.30318300871918e-26	-0.808530796450716	1	1	3.70749260898641e-22
Ehmt2	3.97318142095418e-26	4.95919946887456	0.165	0.001	4.45949882687897e-22
Irak2	4.37265400825928e-26	-2.51247574551748	0.135	0.503	4.90786685887022e-22
Dusp1	4.54384429475132e-26	-1.26266493758175	0.662	0.905	5.10001083642888e-22
Nhp2	5.07600395338877e-26	2.31534327909984	0.304	0.05	5.69730683728356e-22
Ptbp1	6.00851646409789e-26	2.49976785023726	0.304	0.052	6.74395887930347e-22
Igfbp4	6.38995624195251e-26	3.30023638670963	0.212	0.015	7.1720868859675e-22
Gla	6.59594075021041e-26	-2.30069274277585	0.192	0.545	7.40328389803616e-22
Slc7a8	7.02603958128658e-26	3.3742369681534	0.215	0.016	7.88602682603606e-22
Dusp3	7.13999190759321e-26	2.91265688293753	0.215	0.016	8.01392691708262e-22
Scimp	7.42012746285035e-26	2.3742369681534	0.304	0.052	8.32835106430323e-22
Slfn1	7.78831852878906e-26	-2.97709204317452	0.077	0.439	8.74160871671284e-22
Ypel3	8.66102949232235e-26	-2.62776538475774	0.131	0.49	9.72113950218261e-22
Ecm1	8.93040779520811e-26	2.97369903856968	0.265	0.036	1.00234897093416e-21
Mrpl18	9.25152849502862e-26	2.77112712072199	0.238	0.025	1.03839155828201e-21
Epsti1	9.7672364989615e-26	3.21073823587052	0.238	0.025	1.09627462464344e-21
Ndufa1	1.01254457031301e-25	1.80134729973282	0.45	0.129	1.13648002571932e-21
Pim3	1.06897612354791e-25	2.44823754959718	0.327	0.064	1.19981880107017e-21
Ndufs7	1.07875390701263e-25	2.16011216280056	0.323	0.059	1.21079338523098e-21
Slpi	1.11050446371112e-25	-3.46522569993482	0.115	0.475	1.24643021006936e-21
Ighm	1.23760423016735e-25	5.3742369681534	0.173	0.004	1.38908698793984e-21
Ostf1	1.24300390788414e-25	-1.50801789472933	0.646	0.792	1.39514758620916e-21
Arl5c	1.24924749226738e-25	3.40398431154746	0.227	0.021	1.4021553853209e-21
Oxct1	1.35787194302382e-25	3.16273286295969	0.227	0.021	1.52407546884993e-21
Gm15247	1.41098602574077e-25	3.60870222179043	0.185	0.007	1.58369071529144e-21
Igbp1	1.55078990061236e-25	2.89779892421042	0.235	0.024	1.74060658444731e-21
Sec61g	1.58366237450928e-25	0.991597459276997	0.769	0.364	1.77750264914922e-21
Ap1b1	1.60468213943918e-25	3.35151689165332	0.204	0.013	1.80109523330654e-21
Acaa1a	1.63886407706285e-25	3.61127616545425	0.208	0.015	1.83946104009534e-21
Hnrnpa3	1.71581331268089e-25	1.15835051067637	0.642	0.257	1.92582886215303e-21
mt-Nd3	1.80013454909217e-25	0.918841731258419	0.931	0.687	2.02047101790105e-21
Idi1	1.81503656090562e-25	4.24870608606955	0.188	0.009	2.03719703596047e-21
Ddx6	1.85397379126737e-25	-2.01278615495584	0.365	0.66	2.0809001833185e-21
Oasl1	1.86275823206248e-25	1.88619261070803	0.565	0.233	2.09075983966693e-21
Sh3pxd2b	2.10934062518766e-25	3.95919946887456	0.188	0.009	2.36752391771063e-21
Sept2	2.168675038261e-25	2.21617212192115	0.315	0.058	2.43412086294415e-21
Tmem50a	3.18724922290958e-25	1.35377286559369	0.581	0.215	3.57736852779371e-21
Cops6	3.71404789910408e-25	3.22667977973955	0.231	0.024	4.16864736195442e-21
Cttnbp2nl	3.82048673507999e-25	2.95919946887456	0.212	0.016	4.28811431145378e-21
Mrfap1	3.94806301397067e-25	1.28837623149957	0.596	0.221	4.43130592688068e-21
Lrpap1	4.04208428981664e-25	2.11120256231961	0.331	0.065	4.5368354068902e-21
Pmvk	4.04679029222422e-25	3.22667977973955	0.223	0.021	4.54211742399246e-21
Uqcrfs1	5.52637231733582e-25	1.66248193678448	0.427	0.117	6.20280028897772e-21
AA467197	6.12986959407398e-25	-3.06266381711924	0.077	0.432	6.88016563238863e-21
Mmp13	7.62958157207916e-25	4.74647014488883	0.223	0.022	8.56344235650165e-21
Psmc3	7.71305785534567e-25	2.40818430007674	0.277	0.042	8.65713613683998e-21
Ddx21	9.80099198401552e-25	2.46615945759444	0.254	0.033	1.1000633402859e-20
Taf10	9.88965018380735e-25	1.70544287662878	0.388	0.095	1.11001433663054e-20
Eif3l	1.11428109958414e-24	2.69616506304077	0.273	0.042	1.25066910617324e-20
Srsf3	1.19550452415865e-24	1.1616923327733	0.638	0.258	1.34183427791566e-20
Tor3a	1.1998711736056e-24	2.29438366046419	0.338	0.074	1.34673540525493e-20
Baiap2	1.26237991182597e-24	3.40986087788413	0.219	0.021	1.41689521303347e-20
Hivep2	1.32446249409735e-24	2.56186397132918	0.246	0.03	1.48657670337487e-20
Slc7a7	1.4079701223191e-24	3.93495192262788	0.192	0.012	1.58030566529096e-20
Abcc3	1.63273336922585e-24	4.48971418557334	0.177	0.007	1.8325799336191e-20
Acp2	1.6932381911022e-24	3.16083333004421	0.219	0.021	1.90049054569311e-20
Lamtor5	1.69798719626742e-24	2.43836730557312	0.3	0.055	1.90582082909055e-20
Cd302	1.73807969984295e-24	3.00226819076645	0.238	0.028	1.95082065510372e-20
Cox5b	1.78145616135976e-24	1.24961031363966	0.642	0.277	1.99950639551019e-20
S100a10	2.11419602264635e-24	1.15082963644032	0.4	0.101	2.37297361581827e-20
Ola1	2.16431080327023e-24	2.82003672120293	0.25	0.033	2.4292224455905e-20
Itgax	2.30790126389034e-24	2.73680704753811	0.269	0.042	2.59038837859052e-20
Pianp	2.3972085987647e-24	5.8336685867907	0.154	0.001	2.6906269312535e-20
Psma6	2.41598996975417e-24	1.85966379532365	0.381	0.095	2.71170714205208e-20
Cpq	2.70706772601912e-24	4.66701871738125	0.165	0.004	3.03841281568386e-20
Snrpd3	2.72476163072564e-24	2.93063031667779	0.265	0.04	3.05827245432646e-20
Dynll1	2.72533871792081e-24	0.934657284611769	0.692	0.288	3.05892017699431e-20
Havcr2	2.72935206179284e-24	1.82674917285091	0.362	0.082	3.06342475415628e-20
Olfml3	2.837087905982e-24	5.01809315792813	0.154	0.001	3.1843474656742e-20
Mybbp1a	2.86969969432549e-24	4.12912447031687	0.181	0.009	3.22095093691093e-20
Renbp	3.02968614669608e-24	4.0466623101249	0.181	0.009	3.40051973105168e-20
Diaph1	3.70549348893774e-24	-1.71555970219724	0.273	0.604	4.15904589198372e-20
Gaa	3.75185761842077e-24	4.1021574227166	0.185	0.01	4.21108499091547e-20
Cxcl9	3.78916250484861e-24	5.68409223074019	0.192	0.013	4.25295599544208e-20
Rab1b	4.14927070573534e-24	2.44638675390924	0.269	0.042	4.65714144011735e-20
Pitpna	4.32795125856196e-24	1.08793278299676	0.7	0.304	4.85769249260995e-20
Cyc1	4.3412935718455e-24	2.70544287662878	0.262	0.039	4.87266790503939e-20
Txn1	4.76499538380828e-24	-1.2966283419543	0.812	0.908	5.34823081878641e-20
Atox1	4.84295065965729e-24	0.875986100625579	0.835	0.444	5.43572782039934e-20
mt-Co1	4.84570671257556e-24	0.586985499006619	0.996	1	5.43882121419481e-20
Glmp	4.88151840941495e-24	2.35973739845829	0.308	0.059	5.47901626272734e-20
H2-M3	4.93065722856527e-24	3.15850827709797	0.212	0.019	5.53416967334165e-20
Ndufb3	5.03951299997465e-24	1.85422990927302	0.342	0.074	5.65634939117155e-20
Nufip1	5.89973448355131e-24	2.9217247634559	0.231	0.027	6.62186198433799e-20
Gpr65	6.0901854152934e-24	2.79508008911345	0.25	0.034	6.83562411012531e-20
Limd2	6.35619192509462e-24	2.87673730868259	0.262	0.04	7.1341898167262e-20
Fam173a	7.24268996483124e-24	2.89779892421042	0.238	0.03	8.12919521652658e-20
Capns1	7.92869347343892e-24	1.76724816110225	0.412	0.114	8.89916555458785e-20
Luzp1	8.22272976577127e-24	3.54416196959572	0.192	0.013	9.22919188910167e-20
Pdcd5	8.59264084433596e-24	2.30584999317315	0.315	0.064	9.64438008368269e-20
Samm50	8.8231728988407e-24	3.64725546255982	0.192	0.013	9.9031292616588e-20
Snx18	9.03421818408545e-24	-1.78320789455557	0.365	0.639	1.01400064898175e-19
Cadm1	9.82000600796599e-24	5.95919946887456	0.15	0.001	1.1021974743341e-19
Rnd3	1.08602469574537e-23	3.74620574554036	0.2	0.016	1.21895411850461e-19
Rwdd1	1.159919046782e-23	2.28850709412752	0.315	0.065	1.30189313810811e-19
Tbcb	1.17275473424532e-23	2.8336685867907	0.223	0.024	1.31629991371695e-19
Paics	1.18067560746215e-23	4.0116668887687	0.177	0.009	1.32519030181552e-19
Nap1l1	1.20958757351522e-23	1.40594582788074	0.481	0.156	1.35764109251349e-19
Vps4b	1.22478442593442e-23	-2.15663801700545	0.231	0.553	1.37469803966879e-19
Tmem261	1.25349687858643e-23	3.35286331736084	0.2	0.016	1.4069248965254e-19
Socs2	1.30474735435856e-23	3.95919946887456	0.177	0.009	1.46444843053205e-19
Adipor1	1.33553400083091e-23	-1.92094627150143	0.273	0.591	1.49900336253261e-19
Eif2s1	1.4481566424854e-23	2.55584377464335	0.262	0.04	1.62541101552561e-19
Phf11b	1.49504322745575e-23	3.41605714384803	0.204	0.018	1.67803651849633e-19
Cox7a2	1.58930009237163e-23	1.00471412812693	0.742	0.349	1.78383042367791e-19
Bnip3	1.80360605131676e-23	-2.26961922162132	0.235	0.555	2.02436743199793e-19
2310001H17Rik	1.85590747339427e-23	-4.46586653624391	0.019	0.335	2.08307054813773e-19
Srp72	2.01644154522174e-23	1.81480955953939	0.365	0.091	2.26325399035688e-19
Rftn1	2.05374770850999e-23	3.64272580407931	0.181	0.01	2.30512642803161e-19
Fnbp1	2.08431880079498e-23	2.32938273236914	0.304	0.061	2.33943942201229e-19
Gnas	2.14036787886971e-23	1.32079770919194	0.565	0.212	2.40234890724336e-19
Etfb	2.29948118042677e-23	2.89577408873293	0.242	0.033	2.58093767691101e-19
Guk1	2.30029007559256e-23	3.72216027157371	0.185	0.012	2.58184558084509e-19
Chchd1	2.49721657675858e-23	2.55356066759797	0.254	0.037	2.80287588575384e-19
Agpat9	2.52971329054013e-23	-3.31308725019743	0.046	0.375	2.83935019730224e-19
Hnrnpd	2.59822514252982e-23	1.60590720307786	0.481	0.163	2.91624789997548e-19
Nmt1	2.71858351730072e-23	2.64885934826241	0.25	0.036	3.05133813981833e-19
Dedd2	2.84370734914229e-23	-4.2599690515876	0.031	0.347	3.1917771286773e-19
G3bp1	2.89908206713327e-23	1.34726992055313	0.473	0.151	3.25392971215038e-19
Gpcpd1	2.90962705537254e-23	-3.26436349616983	0.073	0.401	3.26576540695014e-19
Eif2s2	2.93742204768158e-23	1.32579661309565	0.527	0.185	3.29696250631781e-19
Zfp644	3.04765877771037e-23	2.52804230423244	0.269	0.045	3.42069221210212e-19
Gbp3	3.11392024796848e-23	1.75815194993647	0.327	0.07	3.49506408631982e-19
Mydgf	3.5865601924695e-23	2.50463360540908	0.273	0.046	4.02555516002777e-19
Anxa2	3.63084204306607e-23	-1.82739689301625	0.238	0.58	4.07525710913736e-19
Tgfb1	3.6334357753353e-23	1.32411348872757	0.512	0.178	4.07816831423634e-19
Sh2d3c	3.97413846274473e-23	-4.90746128194542	0.008	0.316	4.46057301058468e-19
Serpina3g	3.98009775357476e-23	6.65963918701565	0.146	0.001	4.46726171861232e-19
Dhcr24	4.07700531828871e-23	5.92882581983104	0.146	0.001	4.57603076924725e-19
Ipo5	4.53528394127742e-23	4.18159189021101	0.173	0.009	5.09040269568978e-19
Abi3	4.67071036633481e-23	3.30023638670963	0.192	0.015	5.24240531517419e-19
Prkcsh	5.04603168928425e-23	3.32843327854028	0.2	0.018	5.66366596805265e-19
Psmd2	5.05767520850845e-23	2.18496661699166	0.304	0.061	5.67673465402989e-19
Eif4b	5.4913122038786e-23	1.90475168485218	0.358	0.088	6.16344881763334e-19
Rabgef1	6.0578588520402e-23	-2.13398608928404	0.2	0.53	6.79934077552992e-19
Npm3	6.37942480788828e-23	3.34998942190673	0.2	0.018	7.1602664043738e-19
Rps9	6.50167944901004e-23	0.495271718695184	1	0.987	7.29748501356886e-19
Snx6	6.51559162434708e-23	1.72001180499513	0.446	0.145	7.31310003916716e-19
Ddx3x	6.74847261098939e-23	-1.63584864359162	0.481	0.714	7.57448565857449e-19
Steap4	7.11087863795705e-23	-3.76369791904447	0.031	0.35	7.98125018324299e-19
Mrpl36	7.64270051739328e-23	2.64102350884831	0.242	0.034	8.57816706072222e-19
Taok3	7.96121683735136e-23	1.83919969276393	0.315	0.065	8.93566977824317e-19
Eif3d	8.16207391993121e-23	2.39215887615067	0.265	0.043	9.16111176773079e-19
Pld3	8.25378042006879e-23	3.93223242127429	0.181	0.012	9.26404314348521e-19
Dusp16	8.27582692105776e-23	-2.91253468132034	0.081	0.409	9.28878813619523e-19
Tubb6	8.9880036011463e-23	1.45171572083112	0.438	0.131	1.00881352419266e-18
Hilpda	9.44256322596674e-23	-2.21037802081348	0.485	0.73	1.05983329648251e-18
Igf1r	9.60593987082713e-23	-3.43087600311753	0.073	0.398	1.07817069110164e-18
Sppl2a	1.14838633652932e-22	1.3742369681534	0.515	0.187	1.28894882412051e-18
Ndufb4	1.4022351539565e-22	1.9976736166892	0.338	0.08	1.57386873680078e-18
Pfkp	1.44941858336584e-22	-2.48947280369124	0.146	0.475	1.62682741796982e-18
Ndufa9	1.73442263384342e-22	4.26732176423689	0.169	0.009	1.94671596422586e-18
Il1rap	1.79236702952643e-22	-4.18035188352423	0.019	0.326	2.01175275394047e-18
Odc1	1.99114495038847e-22	1.69284470474916	0.423	0.126	2.23486109231602e-18
Keap1	2.04363085168158e-22	3.98894681226861	0.169	0.009	2.29377126792741e-18
Mbd3	2.0795600130127e-22	3.28112756376192	0.192	0.016	2.33409815860546e-18
Sumo2	2.15361068910387e-22	1.42927833171137	0.504	0.18	2.41721263745018e-18
Rab20	2.31326642524146e-22	-1.47654852556996	0.5	0.714	2.59641023569102e-18
Banf1	2.46684005053542e-22	3.13977171451638	0.219	0.027	2.76878127272096e-18
Sla	2.61235275598719e-22	1.52008783461686	0.442	0.141	2.93210473332002e-18
Ndufs5	2.62674610530222e-22	2.02112721801776	0.358	0.093	2.94825982859121e-18
Btg2	2.64295087913977e-22	-0.975123254013694	0.508	0.794	2.96644806674648e-18
Fem1b	2.88911681115858e-22	3.25688001751525	0.196	0.018	3.24274470884439e-18
Nckap1l	2.899315890654e-22	1.52329277754812	0.458	0.151	3.25419215567005e-18
Ifitm2	2.96589784031802e-22	-1.34535551862498	0.865	0.923	3.32892373597294e-18
Echs1	3.00183140021213e-22	3.08050576509669	0.204	0.021	3.3692555635981e-18
Cd274	3.07490002166862e-22	-2.25589813452642	0.304	0.582	3.45126778432086e-18
Alg5	3.31792088355131e-22	4.34386331910989	0.158	0.006	3.72403439969799e-18
Cyb5a	3.45733745807631e-22	3.05230887326604	0.196	0.018	3.88051556294485e-18
Tomm40	3.45992267768451e-22	3.84816815648582	0.177	0.012	3.88341721343309e-18
Dbnl	3.48150261616985e-22	1.7468958651617	0.392	0.111	3.90763853638904e-18
Dnajc2	3.65013564517329e-22	2.45669912834538	0.238	0.034	4.0969122481425e-18
Tnfaip8l2	3.69956195870392e-22	2.77759266238461	0.215	0.025	4.15238834244928e-18
Sde2	3.76675183818665e-22	-2.72237135564599	0.127	0.447	4.22780226318069e-18
Zbp1	3.81162336085694e-22	1.49976785023726	0.408	0.12	4.27816606022583e-18
Cdkn1b	3.90295714216045e-22	-2.69976361329037	0.112	0.433	4.38067909636089e-18
Sdhc	4.12691629110136e-22	2.54416196959572	0.238	0.034	4.63205084513216e-18
Nxpe5	4.16171589760957e-22	4.51719492199545	0.162	0.007	4.67110992347698e-18
Psma3	4.41819467250048e-22	1.32602787511078	0.55	0.214	4.95898170041454e-18
Snrpb2	4.45175851580538e-22	2.57777036223854	0.238	0.034	4.99665375813996e-18
Txn2	5.0220446412039e-22	2.19366472251158	0.288	0.058	5.63674290528725e-18
Anapc5	5.12486025038733e-22	2.48276142493157	0.223	0.028	5.75214314503474e-18
Plbd2	5.29277547173603e-22	3.74769536368085	0.185	0.015	5.94061118947652e-18
2610001J05Rik	5.41168276849037e-22	2.6372713739872	0.235	0.033	6.07407273935359e-18
Ppp1r2	6.49594590768231e-22	-2.55924783746683	0.146	0.463	7.29104968678262e-18
Ccdc88a	6.68550640164867e-22	2.31765343978704	0.227	0.03	7.50381238521046e-18
Basp1	6.87732814182542e-22	-1.48904885814146	0.804	0.859	7.71911310638485e-18
Mrps33	7.04500681957822e-22	2.23673344440347	0.3	0.064	7.90731565429459e-18
Fmn1	7.55463796790067e-22	3.45515696353697	0.188	0.016	8.47932565517171e-18
mt-Cytb	7.67567891550822e-22	0.599531754985402	0.992	0.987	8.61518201476643e-18
Pdcl3	7.88029752534082e-22	2.22903905261347	0.288	0.058	8.84484594244254e-18
Aes	8.0228455325529e-22	1.91265688293753	0.362	0.095	9.00484182573738e-18
Uqcrc1	8.31085038784529e-22	2.4501858213867	0.25	0.04	9.32809847531756e-18
Aup1	8.47820544945132e-22	1.8709129364566	0.335	0.08	9.51593779646416e-18
Ahr	8.61245014368584e-22	2.64013102812644	0.242	0.037	9.66661404127299e-18
Dync1h1	9.11453626872891e-22	2.00500315848769	0.3	0.062	1.02301555080213e-17
Gpx4	9.83021990171091e-22	1.12692691461263	0.608	0.249	1.10334388176803e-17
Emg1	9.99439486460766e-22	2.09412904896067	0.269	0.049	1.12177087960356e-17
Eif6	1.02418987394059e-21	1.91737929317993	0.315	0.07	1.14955071451091e-17
Dnajc19	1.06257204742248e-21	3.21751146446595	0.196	0.019	1.19263086602699e-17
Gngt2	1.08837317751526e-21	1.58480395409306	0.415	0.125	1.22159005444313e-17
Ube2f	1.11742445009852e-21	1.73851135375036	0.385	0.111	1.25419720279058e-17
P2ry14	1.16244359974187e-21	3.50668726417705	0.165	0.009	1.30472669635028e-17
Sdhd	1.18767117401404e-21	1.67762911160334	0.365	0.096	1.33304212571336e-17
Man1a	1.19312675070045e-21	2.42607589967302	0.262	0.046	1.33916546498618e-17
Mbnl2	1.20502137743812e-21	-1.78555492725271	0.335	0.602	1.35251599403655e-17
Vdac3	1.22734281220803e-21	3.0570467922727	0.192	0.018	1.37756957242229e-17
Gng2	1.23602123255665e-21	1.54416196959572	0.408	0.12	1.38731023142159e-17
Ccl24	1.30750607465139e-21	1.87854180552934	0.25	0.04	1.46754481818872e-17
Frmd4a	1.37956336889095e-21	4.21553922213435	0.154	0.006	1.5484219252432e-17
Nubp1	1.40960626351452e-21	3.75890081838873	0.173	0.012	1.5821420701687e-17
Necap2	1.4608799711273e-21	1.74769536368085	0.362	0.095	1.63969167959329e-17
Insig1	1.57074890451595e-21	2.63410409490851	0.262	0.047	1.7630085704287e-17
Traf1	1.65520289914599e-21	-3.28682851165354	0.069	0.38	1.85779973400146e-17
Bak1	1.66111192289222e-21	2.56406152703342	0.246	0.04	1.86443202225422e-17
Rnf187	1.84281180155093e-21	2.74769536368085	0.204	0.022	2.06837196606076e-17
Ldlr	1.90372995196762e-21	3.74769536368085	0.181	0.015	2.13674649808846e-17
Gtf2h5	1.93298711271192e-21	1.71819136937077	0.338	0.083	2.16958473530786e-17
B4galnt1	2.05033039156409e-21	2.6045345875752	0.208	0.024	2.30129083149153e-17
Hmox1	2.11193062610813e-21	-2.05181131193791	0.285	0.593	2.37043093474377e-17
Ldhb	2.12601782460097e-21	3.98894681226861	0.158	0.007	2.38624240633213e-17
Stx4a	2.46555581541819e-21	2.21858609769321	0.262	0.046	2.76733984722538e-17
Ndufv2	2.467568887453e-21	2.18920507432088	0.296	0.064	2.76959931927725e-17
Srsf6	2.49003543915612e-21	1.62642399175021	0.354	0.091	2.79481577690883e-17
Cstb	2.73316845022642e-21	-1.62711492484655	0.75	0.828	3.06770826853414e-17
Mki67	2.94392764941917e-21	2.29623445615213	0.235	0.036	3.30426439370808e-17
Eva1b	3.76985317446425e-21	3.06813384042772	0.185	0.016	4.23128320301867e-17
Spcs2	3.81994909838826e-21	1.3150411756455	0.496	0.184	4.28751086803099e-17
Rsrc2	3.86514947948044e-21	-2.22605718632374	0.231	0.527	4.33824377576885e-17
Lman1	3.87119756635734e-21	3.05230887326604	0.208	0.025	4.34503214847948e-17
March7	3.97651771275454e-21	-1.71322587309694	0.292	0.599	4.4632434807957e-17
Pid1	4.02397938282003e-21	2.24299243487515	0.235	0.034	4.5165144592772e-17
Mat2a	4.18129154883717e-21	1.84486679339557	0.285	0.056	4.69308163441484e-17
Slirp	4.37572608942951e-21	2.71819136937077	0.219	0.03	4.91131496277568e-17
Cyp4f18	4.53663787477522e-21	-2.75821332787025	0.092	0.405	5.09192235064771e-17
Myo1e	5.47322345364394e-21	2.77477489773713	0.212	0.027	6.14314600436995e-17
Vimp	5.61742768787263e-21	1.31582028192808	0.388	0.108	6.30500083686824e-17
Siglec1	5.96216618913317e-21	5.11120256231961	0.138	0.003	6.69193533068307e-17
Etf1	6.3651882460411e-21	-1.35900553997008	0.508	0.706	7.14428728735653e-17
Ddb1	6.39535384048302e-21	2.77278634464368	0.2	0.022	7.17814515055814e-17
Rab12	6.48950691688158e-21	2.53862378605429	0.219	0.03	7.28382256350788e-17
Selk	7.3210085087891e-21	-1.4201788981967	0.519	0.711	8.21709995026488e-17
Trp53	8.037840517411e-21	2.74347077781912	0.2	0.022	9.02167219674211e-17
Serinc3	9.08034274260431e-21	0.971589449393361	0.812	0.488	1.01917766942991e-16
Ndel1	9.37245859785014e-21	-2.00343367866095	0.288	0.568	1.0519647530227e-16
Psmd14	9.38906861032036e-21	2.49976785023726	0.238	0.039	1.05382906082236e-16
Ada	9.87453418395676e-21	3.08695501607293	0.169	0.012	1.10831771680731e-16
Supt16	1.04706616961359e-20	2.28496963005632	0.285	0.061	1.17522706877429e-16
Dnajb11	1.04766647037197e-20	1.90475168485218	0.323	0.079	1.17590084634549e-16
Smarcc1	1.1147252346348e-20	2.93063031667779	0.169	0.012	1.2511676033541e-16
Gnai2	1.18708302770268e-20	0.543489227666581	0.962	0.794	1.33238199029349e-16
Rb1cc1	1.2167698974516e-20	-2.15519358599275	0.162	0.475	1.36570253289968e-16
Stfa2	1.26912531079415e-20	-4.03951183515687	0.008	0.289	1.42446624883535e-16
Tnfaip2	1.52819583972762e-20	-1.96958884488785	0.362	0.629	1.71524701051028e-16
Nr4a2	1.81129899423113e-20	3.8336685867907	0.162	0.01	2.03300199112503e-16
Epb41l2	1.8758596779589e-20	1.43789560537572	0.435	0.144	2.10546490254107e-16
Tpp1	1.88331927811445e-20	1.65036137342764	0.423	0.141	2.11383755775566e-16
Nus1	2.00358356289214e-20	2.12147089777344	0.288	0.062	2.24882219099013e-16
Lsm4	2.09988004504168e-20	2.30208718239757	0.254	0.046	2.35690536255478e-16
Fkbp1a	2.20496305917389e-20	1.38582494242862	0.381	0.107	2.47485053761677e-16
Rgl1	2.28546747949051e-20	2.78927446743225	0.204	0.025	2.56520869898015e-16
Vamp8	2.30215862255785e-20	0.986955135271942	0.731	0.38	2.58394283795893e-16
Tnfrsf11a	2.3560634744654e-20	3.66374358534839	0.165	0.012	2.64444564373997e-16
Bcap29	2.44043436319073e-20	3.25875975073347	0.165	0.012	2.73914352924528e-16
Hmgb2	2.56476542124349e-20	-1.19849923023449	0.577	0.769	2.87869270880369e-16
Atp6v1g1	2.58314151059734e-20	-1.1003015428741	0.738	0.81	2.89931803149445e-16
Rps6ka1	2.65985245147518e-20	3.80719637542951	0.169	0.013	2.98541839153574e-16
Cat	2.74166742029471e-20	4.73178897277149	0.135	0.003	3.07724751253879e-16
Ywhah	2.81582051004874e-20	1.22739557982413	0.462	0.166	3.16047694047871e-16
Ptgs2	2.81656419193131e-20	-1.35783786226425	0.415	0.703	3.1613116490237e-16
Etv3	3.33046248628248e-20	2.47153416950832	0.238	0.04	3.73811109460346e-16
Nfil3	3.43110449280447e-20	-2.16512866612764	0.2	0.5	3.85107168272374e-16
Parp1	3.50345781307704e-20	2.42154268293176	0.208	0.027	3.93228104939767e-16
Egln3	3.9278742317737e-20	-3.84228844615105	0.023	0.306	4.4086460377428e-16
Hsd17b4	4.21442428988349e-20	3.16778609068598	0.173	0.015	4.73026982296523e-16
Mrps26	4.48239936519418e-20	3.28850709412752	0.177	0.016	5.03104504749395e-16
Psmc1	4.75590031732479e-20	3.03720198087583	0.185	0.019	5.33802251616535e-16
Tapbp	4.92565238419387e-20	0.963499606308186	0.65	0.298	5.5285522360192e-16
Itga6	5.10433881815415e-20	4.28112756376192	0.138	0.004	5.72910988949622e-16
Gpr34	5.12057853668211e-20	4.4446262960448	0.138	0.004	5.747337349572e-16
Polr2e	5.50189145917405e-20	3.12912447031687	0.188	0.021	6.17532297377696e-16
Trappc2l	5.84937920881953e-20	1.86522332066555	0.331	0.088	6.56534322397904e-16
Rpl9-ps6	5.86695732202271e-20	2.24870608606954	0.265	0.053	6.58507289823829e-16
Iigp1	6.55276723592822e-20	5.47857362796814	0.142	0.006	7.35482594560583e-16
Gpr183	6.59631868262994e-20	2.85536365789002	0.181	0.018	7.40370808938384e-16
Tspan13	6.92885208498268e-20	-2.21317701156185	0.115	0.427	7.77694358018456e-16
Plxnb2	7.12583107122992e-20	2.86456259473648	0.196	0.024	7.99803279434846e-16
Syk	7.18036995773542e-20	-1.70283925486524	0.338	0.604	8.05924724056224e-16
Mapre2	8.09258698437325e-20	1.62456032223764	0.354	0.098	9.08311963126054e-16
S100a1	8.46308181854762e-20	3.69616506304077	0.158	0.01	9.49896303313785e-16
C5ar1	8.71743541977698e-20	-1.66455828201731	0.381	0.619	9.78444951515768e-16
Plod3	8.76554247794829e-20	2.68543865644771	0.208	0.028	9.83844487724916e-16
Gde1	9.07385691199929e-20	2.39470107071312	0.238	0.042	1.0184496998028e-15
Idh1	9.8380241855103e-20	2.78927446743225	0.185	0.019	1.10421983458168e-15
Tet2	9.92540364541475e-20	-2.25230463631915	0.185	0.473	1.11402730516135e-15
Adam15	1.02031439549379e-19	2.23673344440347	0.238	0.042	1.14520087750223e-15
Pi4k2a	1.03215952011773e-19	2.41605714384803	0.231	0.039	1.15849584538014e-15
Mrpl34	1.17203285055876e-19	2.53773570043628	0.192	0.022	1.31548967146716e-15
Mmp9	1.22287544204849e-19	-2.41086514705707	0.054	0.352	1.37255539615523e-15
Hspa9	1.26395352625286e-19	1.51625597302583	0.365	0.104	1.41866143786621e-15
Tmem141	1.34628502471272e-19	4.0263136647331	0.146	0.007	1.51107031173756e-15
Sulf2	1.46895128596239e-19	3.294802500659	0.165	0.013	1.64875092336419e-15
Tsc22d1	1.47809608500921e-19	3.57587082932305	0.177	0.018	1.65901504581433e-15
2410015M20Rik	1.48040296494631e-19	1.58883101892944	0.388	0.122	1.66160428785574e-15
Llph	1.56254380378321e-19	1.60934044123941	0.385	0.12	1.75379916536627e-15
Aco2	1.56536760037228e-19	2.39808371010777	0.227	0.037	1.75696859465785e-15
Irak1	1.56992140469188e-19	2.4861298482243	0.223	0.036	1.76207978462617e-15
Srsf2	1.6251381987595e-19	1.21213147117039	0.477	0.177	1.82405511428766e-15
Siva1	1.63689973300657e-19	1.86900165990298	0.312	0.079	1.83725626032658e-15
Bin1	1.71440208692816e-19	3.39977206026054	0.177	0.018	1.92424490236816e-15
Ebp	1.77521822826723e-19	2.69616506304077	0.231	0.04	1.99250493940713e-15
Pltp	1.82655892633937e-19	3.78927446743225	0.15	0.009	2.05012973892331e-15
Caprin1	1.86148498183502e-19	1.40461061719692	0.435	0.15	2.08933074361163e-15
Nudt19	1.93683596808851e-19	5.50351998509837	0.123	0.001	2.17390469058254e-15
Eif5b	1.96452569486067e-19	1.53003164076083	0.354	0.099	2.20498363991161e-15
Tarm1	1.9940716708655e-19	-3.9793999864613	0.027	0.301	2.23814604337944e-15
Usp14	2.00137864242342e-19	2.79646996883645	0.2	0.027	2.24634738825605e-15
Nudt16	2.0949431308839e-19	2.55866153929083	0.169	0.015	2.35136417010409e-15
Adam8	2.09720067661804e-19	-2.30608738869061	0.123	0.429	2.35389803943609e-15
Dnase2a	2.20946865386949e-19	2.27865930817117	0.242	0.045	2.47990761710312e-15
Mrps36	2.24496570782695e-19	2.95919946887456	0.169	0.015	2.51974951046496e-15
Hadh	2.29446071976478e-19	4.24870608606954	0.135	0.004	2.57530271186399e-15
Sntb2	2.34013025152231e-19	-2.9883331112313	0.058	0.347	2.62656219430864e-15
BC028528	2.39112541285669e-19	2.90475168485218	0.173	0.016	2.68379916339035e-15
Ptges3	2.39416467580617e-19	1.35829542428438	0.485	0.187	2.68721043212485e-15
Oser1	2.6455982887844e-19	-2.04633871466687	0.219	0.5	2.96941951933161e-15
Grasp	2.91998367591668e-19	4.75274859140713	0.138	0.006	3.27738967784889e-15
Lars	2.93123214648787e-19	2.79873479668131	0.185	0.021	3.29001496121799e-15
Impdh2	2.94193537688307e-19	1.95919946887456	0.25	0.047	3.30202826701355e-15
Birc3	3.0967270120748e-19	-2.07922074943926	0.185	0.481	3.47576639835276e-15
Ndufa12	3.09857356177122e-19	1.65434488734614	0.396	0.134	3.47783896573201e-15
Usp32	3.1345435788319e-19	-3.91116525070884	0.027	0.3	3.51821171288093e-15
Pik3r1	3.31026501559308e-19	1.6914271440341	0.373	0.114	3.71544145350167e-15
Tomm20	3.51874906413021e-19	0.863172581100784	0.658	0.304	3.94944394957975e-15
Aimp1	3.8490728422089e-19	2.76126009126265	0.215	0.034	4.32019935809527e-15
Tagln2	3.97671547821047e-19	1.19605725214928	0.485	0.184	4.46346545274343e-15
Immt	4.24380853740292e-19	2.53773570043628	0.196	0.025	4.76325070238104e-15
Coa3	4.30713567219861e-19	2.40900238631408	0.254	0.052	4.83432907847571e-15
Gm4951	4.38694063033125e-19	4.8005017228555	0.127	0.003	4.92390216348379e-15
Polr2g	5.11303877245984e-19	2.33470860396677	0.231	0.04	5.73887471820892e-15
G3bp2	5.5391550305345e-19	1.44900473655538	0.327	0.086	6.21714760627193e-15
1810022K09Rik	5.58644761299601e-19	2.41271111596804	0.238	0.045	6.27022880082673e-15
Il18rap	6.72694335939689e-19	-3.96363267060298	0.023	0.291	7.55032122658707e-15
Lsm6	6.81495293114548e-19	2.21811776623612	0.223	0.037	7.64910316991769e-15
Zdhhc21	7.33594094952082e-19	4.76655439093216	0.131	0.004	8.23386012174217e-15
Ccdc47	7.35633887812729e-19	2.41605714384803	0.215	0.034	8.25675475681008e-15
Mrps15	7.48002835615614e-19	2.18715141555291	0.223	0.037	8.39558382694966e-15
Rnf213	7.54122831783598e-19	1.51719492199545	0.308	0.077	8.4642746639391e-15
Hprt	7.61034922366081e-19	1.60605264337648	0.369	0.114	8.54185596863689e-15
Nrp2	7.69400364158279e-19	2.19589972689489	0.227	0.039	8.63574968731253e-15
Tmem258	7.77622313934141e-19	1.51911059754035	0.431	0.154	8.7280328515968e-15
Fpr1	7.81538870824224e-19	-4.66650937418991	0.008	0.266	8.77199228613109e-15
Pxdc1	7.85457334560585e-19	5.50351998509837	0.119	0.001	8.81597312310801e-15
Rab11fip1	7.89532764402162e-19	-2.0529342867613	0.169	0.469	8.86171574764986e-15
Eps8	8.23062914224471e-19	1.4679514029756	0.4	0.132	9.23805814925546e-15
Ccdc126	8.2426245231844e-19	-3.02701357939536	0.031	0.304	9.25152176482217e-15
Ncln	8.24785956172838e-19	2.95919946887456	0.169	0.016	9.25739757208394e-15
Slc2a3	8.31340978745136e-19	-4.93864598713095	0.015	0.276	9.33097114543541e-15
Ccdc86	8.40608975932187e-19	1.90645800680259	0.288	0.07	9.43499514586287e-15
Mlf2	8.40703612732082e-19	1.78927446743225	0.288	0.068	9.43605734930489e-15
Pacsin2	8.57100670861188e-19	1.87380797764392	0.277	0.062	9.62009792974598e-15
Rbpj	8.6360271549404e-19	-1.53553613598824	0.481	0.675	9.69307687870511e-15
Dcun1d5	8.81815120570546e-19	2.03863393636897	0.277	0.064	9.89749291328381e-15
Ophn1	8.82764476390669e-19	4.91855748437721	0.119	0.001	9.90814848300887e-15
Tnfrsf1b	8.83700779594776e-19	-2.15035291458827	0.177	0.467	9.91865755017177e-15
Aph1a	8.89966199807537e-19	2.25875975073347	0.25	0.05	9.9889806266398e-15
Cd33	9.27745278973126e-19	-1.84762417163004	0.281	0.547	1.04130130111944e-14
Tex261	9.42586537918224e-19	2.58836177350625	0.204	0.03	1.05795913015941e-14
Psmd3	9.58461670251429e-19	2.53773570043628	0.188	0.024	1.0757773786902e-14
S100a13	9.78461168262067e-19	1.75695674715952	0.323	0.088	1.09822481525734e-14
Polr2i	1.11649418157927e-18	2.69616506304077	0.181	0.021	1.25315306940457e-14
AI504432	1.15669552987242e-18	2.53862378605429	0.204	0.03	1.29827506272881e-14
Xrn2	1.17399048032686e-18	1.61727989879973	0.373	0.117	1.31768691511887e-14
Timp2	1.20064380186454e-18	1.21939392292339	0.477	0.185	1.34760260321276e-14
Ccnl2	1.23714556562673e-18	-2.23567188969798	0.123	0.42	1.38857218285944e-14
Xist	1.39584978764135e-18	0.910480461569251	0.796	0.546	1.56670180164866e-14
Rapgef2	1.42556279818322e-18	2.14682647205033	0.285	0.07	1.60005168468085e-14
Slc38a1	1.50956558901017e-18	1.36477663890434	0.408	0.138	1.69433641710502e-14
Cpne2	1.5312686103377e-18	-3.15627774854538	0.042	0.318	1.71869588824303e-14
Cdc42ep2	1.66060927218423e-18	-3.06433604558623	0.062	0.338	1.86386784709958e-14
Hormad1	1.68538853428946e-18	2.95919946887456	0.2	0.03	1.89168009088649e-14
Tmbim1	1.76963649529186e-18	2.20917772188291	0.231	0.042	1.98624000231558e-14
Dennd1a	1.84091748372148e-18	3.31765343978704	0.154	0.012	2.06624578372899e-14
AF251705	2.11226696331924e-18	0.7767638289635	0.796	0.438	2.37080843962952e-14
Rasgef1b	2.18563345904979e-18	2.45669912834538	0.25	0.053	2.45315499443748e-14
Anapc13	2.20249068208886e-18	3.00650518365292	0.192	0.027	2.47207554157653e-14
Xylt1	2.2506691701927e-18	-2.73196243567852	0.081	0.365	2.52615107662429e-14
Dip2c	2.33659852809906e-18	3.25875975073347	0.162	0.015	2.62259818793838e-14
Atraid	2.34394690785319e-18	3.21073823587052	0.173	0.019	2.63084600937442e-14
Por	2.5328315473405e-18	-2.88400783627569	0.058	0.337	2.84285012873497e-14
Hint2	2.57425719868532e-18	3.6152450676572	0.138	0.007	2.8893462798044e-14
Uqcrq	2.67079539376178e-18	0.927436906489773	0.688	0.338	2.99770074995822e-14
Mrpl51	2.72937559038227e-18	2.84554268707899	0.192	0.027	3.06345116264506e-14
Yif1b	2.80531026109188e-18	3.0466623101249	0.165	0.016	3.14868023704953e-14
Prpf19	2.92176238133968e-18	2.53650839705228	0.158	0.013	3.27938609681566e-14
Hnrnpul2	2.96922055580799e-18	1.47463886511124	0.373	0.119	3.33265315183889e-14
Cd84	3.1061055849256e-18	-1.94306710020851	0.342	0.573	3.4862929085205e-14
Fos	3.14072692453872e-18	1.37636326926179	0.731	0.515	3.52515190010226e-14
Sh2d1b1	3.17684351518055e-18	5.58369033378235	0.115	0.001	3.56568916143865e-14
Uhrf2	3.36293219777724e-18	2.39261549746826	0.238	0.047	3.77455509878518e-14
Tnf	3.39253423544241e-18	0.774627691467846	0.608	0.303	3.80778042586056e-14
Baz2b	3.64909922147656e-18	-2.09847107890957	0.188	0.467	4.09574896618529e-14
Mvb12b	3.67076505794413e-18	3.8005017228555	0.146	0.01	4.12006670103649e-14
Clk1	4.16981419601573e-18	-1.76992493722383	0.323	0.576	4.68019945360806e-14
Tln1	4.20542231365038e-18	0.9144207846622	0.696	0.362	4.72016600484119e-14
Arl6ip5	4.27801652567451e-18	1.40461061719692	0.435	0.16	4.80164574841707e-14
Itgb1	4.65055375558526e-18	0.935944116574257	0.546	0.224	5.21978153526889e-14
Cfp	4.66792317096456e-18	1.6593282948604	0.385	0.132	5.23927696709063e-14
Vma21	4.69356166472159e-18	3.78927446743225	0.15	0.012	5.26805361248351e-14
Eif4g1	4.94372462603424e-18	1.51928730095669	0.358	0.108	5.54883652026083e-14
Psma1	5.3781812675825e-18	1.61173628188006	0.35	0.107	6.03647065473459e-14
Klrk1	5.38274358802294e-18	6.32843327854028	0.108	0	6.04159140319695e-14
Atp13a1	5.38274358802294e-18	6.3742369681534	0.108	0	6.04159140319695e-14
Ube2h	6.22731548225502e-18	-2.76654168762939	0.081	0.358	6.98953889728303e-14
Traf5	6.47506623791937e-18	4.95919946887456	0.119	0.003	7.2676143454407e-14
Prmt1	7.1080602073588e-18	3.2393073880673	0.158	0.015	7.97808677673952e-14
Nolc1	7.35625746614221e-18	2.47377264170432	0.185	0.024	8.25666337999801e-14
Smim10l1	8.18538685315942e-18	3.34622259198381	0.165	0.018	9.18727820398614e-14
Zfos1	8.49665593980432e-18	1.55547728282355	0.369	0.12	9.53664662683636e-14
Slc25a3	9.01765461830867e-18	0.710189837481905	0.885	0.553	1.01214155435896e-13
Nop58	9.04118643830895e-18	2.18579187874029	0.246	0.052	1.0147827658358e-13
Gpbp1	1.05854606094956e-17	-2.2404728759618	0.127	0.408	1.18811209880978e-13
Fundc2	1.06228535270119e-17	1.91480534951611	0.219	0.039	1.19230907987182e-13
mt-Co3	1.08069915546145e-17	0.434762043039711	0.996	1	1.21297673208993e-13
Atic	1.17839293087871e-17	3.63057672141319	0.138	0.009	1.32262822561826e-13
Eif5	1.18338594323932e-17	-1.11722981272587	0.692	0.801	1.32823238269181e-13
Ap2m1	1.18930834212308e-17	1.52338040745921	0.346	0.105	1.33487968319895e-13
1810043H04Rik	1.21042204559446e-17	2.42486304122337	0.2	0.031	1.35857770397523e-13
Rabl6	1.21526931933012e-17	2.74101929882503	0.165	0.018	1.36401828401613e-13
Nudcd2	1.22041895627785e-17	3.69616506304077	0.138	0.009	1.36979823652626e-13
Dctn2	1.30350676900319e-17	1.90293124922781	0.277	0.068	1.46305599752918e-13
Pla2g15	1.37350358087704e-17	2.63203472562105	0.181	0.024	1.5416204191764e-13
Atg2a	1.40798020338227e-17	-2.32818311411593	0.15	0.433	1.58031698027626e-13
Dhx9	1.49166711601396e-17	1.84630541246863	0.258	0.058	1.67424717101407e-13
Tmem219	1.53264875696759e-17	1.75080031961761	0.262	0.059	1.72024496482043e-13
Mrpl15	1.54280139225482e-17	3.30712277229487	0.138	0.009	1.73164028266681e-13
Chchd3	1.61781445649655e-17	3.47857362796814	0.142	0.01	1.81583494597172e-13
Serp1	1.66855277844823e-17	0.920205337258697	0.658	0.343	1.87278363853029e-13
Erbb2ip	1.67971859490414e-17	-1.70925478597397	0.3	0.546	1.88531615092041e-13
Fem1c	1.68948039760902e-17	-1.82507184007	0.227	0.503	1.89627279827636e-13
Ssrp1	1.70818066246359e-17	2.48115217206992	0.181	0.024	1.91726197554914e-13
Psmd7	1.78896773401938e-17	2.19137291100359	0.235	0.047	2.00793738466335e-13
P2rx7	1.79022712841292e-17	2.45223948015468	0.169	0.019	2.00935092893067e-13
Tomm7	1.81819207654175e-17	0.976395084137082	0.577	0.26	2.04073878671046e-13
Tmed10	1.88053030672957e-17	0.943257925005539	0.669	0.331	2.11070721627327e-13
Paox	1.89360825228293e-17	4.3742369681534	0.127	0.006	2.12538590236236e-13
Pf4	1.9133002120141e-17	2.22739557982413	0.273	0.068	2.14748815796463e-13
Ssb	1.97473444321552e-17	1.48971418557334	0.373	0.125	2.2164419390651e-13
Gipc1	2.01384628336386e-17	3.28112756376192	0.146	0.012	2.26034106844759e-13
Acadm	2.0485422756796e-17	3.28112756376192	0.146	0.012	2.29928385022278e-13
Tmco1	2.19271750005634e-17	2.18715141555291	0.208	0.036	2.46110612206324e-13
Htatsf1	2.28014479112325e-17	3.31283642348926	0.146	0.012	2.55923451355673e-13
Tcerg1	2.46180753300035e-17	2.10358937820973	0.219	0.04	2.7631327750396e-13
Ndufs4	2.66524605261252e-17	2.02373972106927	0.254	0.058	2.99147216945229e-13
Atp5l	2.9932923775964e-17	0.632218146260912	0.892	0.611	3.3596713646142e-13
Higd1a	3.16985782964389e-17	-2.31995460232251	0.215	0.481	3.5578484279923e-13
Lrrc58	3.21298230352649e-17	1.30086378182318	0.385	0.126	3.60625133747813e-13
Cnpy2	3.22516314306498e-17	2.92677799118218	0.15	0.013	3.61992311177613e-13
Scamp2	3.22799051798057e-17	1.45140482867586	0.323	0.092	3.62309655738139e-13
Prok2	3.27134389414166e-17	-5.76531438424539	0.008	0.245	3.6717563867846e-13
Commd1	3.45571315695959e-17	2.68356502626113	0.185	0.027	3.87869244737144e-13
Pfdn1	3.51873966642786e-17	2.32693125337505	0.196	0.031	3.94943340159863e-13
Anxa4	3.6178484123449e-17	1.95919946887456	0.25	0.055	4.06067305801592e-13
Irf2bpl	3.81848629889811e-17	2.9931468007979	0.154	0.015	4.28586902188323e-13
Tram1	4.01409074375665e-17	1.53293471417246	0.312	0.088	4.50541545079246e-13
Ahnak	4.3688497347891e-17	1.28026081994439	0.319	0.091	4.90359694232729e-13
Slc38a6	4.37024683562559e-17	3.77633541172475	0.135	0.009	4.90516504830616e-13
Idh3g	4.3720020749053e-17	2.53177824513988	0.185	0.027	4.90713512887371e-13
Gapvd1	4.67883570735612e-17	1.84372225145462	0.246	0.053	5.25152519793651e-13
Glul	4.72831480202608e-17	2.31534327909984	0.25	0.058	5.30706053379408e-13
Eif4g2	4.78838071349363e-17	0.837483560474868	0.777	0.475	5.37447851282525e-13
Ch25h	5.11176508641368e-17	5.69616506304077	0.108	0.001	5.73744513299072e-13
Snhg6	5.14713640788177e-17	2.68356502626113	0.173	0.022	5.7771459042065e-13
Anpep	5.15621994250095e-17	5.32843327854028	0.108	0.001	5.78734126346306e-13
Jtb	5.35833215425418e-17	2.26058018635784	0.215	0.04	6.01419200993489e-13
Mapkapk2	5.39331387976854e-17	-1.33848107976612	0.519	0.668	6.05345549865221e-13
Il10	5.79166330212633e-17	1.80886519579013	0.204	0.036	6.5005628903066e-13
Srgap2	5.99643125328922e-17	2.52310035406789	0.173	0.022	6.73039443869182e-13
Hspa4l	6.40998434532672e-17	-3.0099754049883	0.104	0.366	7.19456642919471e-13
Vdac1	6.49485634749842e-17	0.894429213484322	0.415	0.142	7.28982676443222e-13
Cd180	6.74342174114318e-17	3.13977171451638	0.119	0.004	7.56881656225911e-13
Ankrd12	6.89773247268352e-17	-3.06594009340395	0.069	0.329	7.74201492733999e-13
Pgd	6.97134705718652e-17	1.16072269816341	0.473	0.191	7.82463993698615e-13
Cenpb	7.44735181314595e-17	1.87543111118196	0.277	0.071	8.35890767507501e-13
Trmt112	7.75646949263134e-17	1.80945234936988	0.296	0.083	8.70586135852942e-13
Sfxn1	7.86418829378183e-17	3.4446262960448	0.142	0.012	8.82676494094073e-13
Nop16	8.54511544919031e-17	4.03720198087583	0.123	0.006	9.5910375801712e-13
Gbp8	9.45672289478838e-17	3.81480955953938	0.123	0.006	1.06142257771105e-12
Adam9	9.62859857338795e-17	2.39889902238767	0.196	0.033	1.08071390387706e-12
Ppa1	9.63711698521994e-17	3.40665844584578	0.146	0.013	1.08167001042109e-12
Spcs3	9.66269329079459e-17	3.3742369681534	0.15	0.015	1.08454069495879e-12
Gtf2i	1.05418909030064e-16	4.8336685867907	0.112	0.003	1.18322183495344e-12
Sra1	1.07741545148009e-16	-1.71869063357375	0.154	0.438	1.20929110274126e-12
Zfp703	1.15338013032377e-16	1.52107835648268	0.35	0.114	1.2945538582754e-12
Sept9	1.17360077604229e-16	2.73680704753811	0.181	0.027	1.31724951102986e-12
Stip1	1.33837411459819e-16	2.30268370712837	0.196	0.033	1.50219110622501e-12
Gsto1	1.51529690743104e-16	2.78927446743225	0.162	0.019	1.7007692489006e-12
RP24-330M21.1	1.54113406035168e-16	2.72001180499513	0.181	0.027	1.72976886933872e-12
Copz1	1.54515030002033e-16	2.45440731683739	0.219	0.045	1.73427669674282e-12
Shisa5	1.5703110356898e-16	1.15983733757049	0.492	0.209	1.76251710645823e-12
Cp	1.57999096447465e-16	4.15559668167806	0.131	0.009	1.77338185852635e-12
Tigd2	1.58957985014847e-16	2.53177824513988	0.181	0.027	1.78414442380664e-12
Fcrls	1.67341725570086e-16	5.12912447031687	0.115	0.004	1.87824352779864e-12
Cuta	1.86320137071982e-16	1.49241839450172	0.3	0.083	2.09125721849592e-12
Rassf4	1.91202991387905e-16	2.24870608606955	0.181	0.027	2.14606237533784e-12
Cyth4	1.94029418495369e-16	1.50068530339434	0.385	0.139	2.17778619319202e-12
Syncrip	1.99639723926641e-16	1.48869569273832	0.342	0.111	2.24075626135262e-12
Mfsd1	1.99797032864974e-16	1.06421563995022	0.446	0.169	2.24252189687646e-12
Nars	2.09371994547681e-16	1.5392962144239	0.342	0.11	2.34999126680317e-12
Optn	2.1587480804504e-16	-5.47751207326265	0.004	0.227	2.42297884549753e-12
Dek	2.18053976031392e-16	1.3410701042182	0.362	0.12	2.44743782697634e-12
Phc2	2.27939274455967e-16	2.40526386377403	0.173	0.024	2.55839041649378e-12
Glrx	2.38189008417518e-16	-1.79744849115335	0.235	0.493	2.67343343047822e-12
Psmd13	2.42506484100597e-16	1.75450904927157	0.277	0.074	2.7218927775451e-12
Sat1	2.48065474518313e-16	-1.02580781664997	0.8	0.89	2.78428688599354e-12
Ppp1r3b	2.51366117757122e-16	-3.25803124734611	0.035	0.28	2.82133330570594e-12
Ap1s1	2.54217502254252e-16	2.11120256231961	0.162	0.019	2.85333724530173e-12
Lsp1	2.72644272768628e-16	-2.00358945202837	0.223	0.478	3.06015931755508e-12
Dhx40	2.74992869547318e-16	-2.65652528561728	0.062	0.313	3.0865199677991e-12
Tes	2.76873731024658e-16	-2.11514787258552	0.181	0.441	3.10763075702076e-12
Mcts1	2.9188889765062e-16	2.61934946598994	0.192	0.033	3.27616098723056e-12
Mcm3	3.0590059463015e-16	4.18159189021101	0.119	0.006	3.4334282741288e-12
Ssr1	3.38068469031348e-16	1.55979262130948	0.35	0.119	3.79448049640785e-12
Rock2	3.44175262656842e-16	1.45396416062414	0.304	0.086	3.86302314806039e-12
Psmb9	3.65632047081162e-16	0.920947100132303	0.546	0.248	4.10385409643896e-12
Bccip	3.93912627936779e-16	3.13322886864961	0.146	0.015	4.4212753359624e-12
Myo1g	4.01411769822855e-16	3.18159189021101	0.146	0.015	4.50544570449173e-12
Gars	4.04969030597274e-16	3.11120256231961	0.142	0.013	4.5453723994238e-12
Ctsl	4.12718427098422e-16	0.439474738538351	0.858	0.552	4.63235162575269e-12
Zfp945	4.15526311961404e-16	4.8336685867907	0.108	0.003	4.6638673254548e-12
Lrrc8c	4.61342099760989e-16	3.09044400215281	0.15	0.016	5.17810372771734e-12
Mrps16	4.6284783138594e-16	2.51174049190334	0.181	0.028	5.1950040594758e-12
Mid1	4.69578846784424e-16	4.28112756376192	0.108	0.003	5.27055297630838e-12
Naa10	4.79465593369209e-16	3.02193522422252	0.15	0.016	5.381521819976e-12
Acbd6	4.80497392307549e-16	2.92677799118218	0.142	0.013	5.39310273125993e-12
Pkib	4.84104139893555e-16	2.07725523039627	0.219	0.046	5.43358486616527e-12
Suclg1	4.86605804816138e-16	2.85966379532365	0.165	0.022	5.46166355325634e-12
Elk3	4.98264065814139e-16	1.91676420255416	0.215	0.043	5.5925158746979e-12
Psmd6	5.18670146316968e-16	2.294802500659	0.185	0.03	5.82155372226165e-12
Tnfaip3	5.42925997708858e-16	-1.22578390735977	0.692	0.829	6.09380139828423e-12
Fnip1	5.45926780182655e-16	-1.78446077786565	0.242	0.5	6.12748218077012e-12
Sdcbp	5.46791675814545e-16	-0.75901358664002	0.946	0.918	6.13718976934246e-12
Kmt2a	5.72271332493105e-16	2.51719492199545	0.169	0.024	6.42317343590261e-12
Tcof1	5.75000672026364e-16	2.82489837716297	0.154	0.018	6.45380754282391e-12
Ptp4a1	6.26164698715748e-16	-1.23558072125403	0.512	0.684	7.02807257838555e-12
Tomm70a	6.51917968454316e-16	2.66969285167958	0.165	0.022	7.31712727793124e-12
Npepl1	6.71011262039092e-16	3.8005017228555	0.127	0.009	7.53143040512677e-12
Pes1	7.15060406893596e-16	3.41376533234004	0.127	0.009	8.02583800697372e-12
Pdap1	7.3797513572459e-16	1.57217634576531	0.258	0.064	8.2830329233728e-12
Mrgpra2b	7.9970542223765e-16	-5.19054765063012	0.004	0.221	8.97589365919538e-12
Mrpl3	7.99871135158951e-16	3.73178897277149	0.131	0.01	8.97775362102407e-12
Emp1	8.09172895261928e-16	1.54901136925711	0.273	0.073	9.08215657641987e-12
Mospd2	8.23597792441337e-16	1.55202408736869	0.238	0.053	9.24406162236157e-12
Drap1	8.57456590560358e-16	1.46483951693431	0.362	0.128	9.62409277244945e-12
Pou2f2	8.60241048866014e-16	2.13096581714104	0.154	0.018	9.65534553247214e-12
Eea1	8.81513347586477e-16	-2.24467286449109	0.158	0.412	9.89410581331062e-12
Sec31a	9.38412934224292e-16	1.86404223583422	0.208	0.04	1.05327467737335e-11
Rpl10-ps3	9.51204932070698e-16	2.68235926351574	0.181	0.03	1.06763241575615e-11
Gltscr2	1.00568819373394e-15	1.52107835648267	0.304	0.091	1.12878442864698e-11
Vps41	1.08897225757488e-15	2.23221796328098	0.192	0.034	1.22226246190205e-11
Bst1	1.10178455136094e-15	-2.20038358834629	0.092	0.35	1.23664298044752e-11
Polr2f	1.11906627333305e-15	1.97909902631226	0.223	0.047	1.25603998518901e-11
Gorasp2	1.12531605989131e-15	2.48526828054215	0.185	0.031	1.26305474562201e-11
Mrpl21	1.23046305369809e-15	3.06611467279107	0.135	0.012	1.38107173147073e-11
Glrx5	1.27788944064954e-15	2.18715141555291	0.208	0.042	1.43430310818504e-11
Rybp	1.33433322631203e-15	-2.73882569633323	0.054	0.3	1.49765561321262e-11
Ostc	1.35678611468321e-15	1.25559247165478	0.342	0.114	1.52285673512043e-11
Il21r	1.39456571033605e-15	6.18159189021101	0.092	0	1.56526055328118e-11
Clns1a	1.39568027307161e-15	3.23673344440347	0.142	0.015	1.56651153849557e-11
Eif3g	1.42014706304866e-15	1.99236633280976	0.223	0.049	1.59397306356582e-11
Ppp2r4	1.4382866153444e-15	2.62577573514937	0.173	0.027	1.61433289706256e-11
Acat1	1.45914343968878e-15	3.11120256231961	0.138	0.013	1.63774259670669e-11
Etfa	1.46409480058163e-15	2.55644029937415	0.177	0.028	1.64330000417282e-11
Abce1	1.51338063408486e-15	2.43082049651977	0.173	0.027	1.69861842369685e-11
Zcchc6	1.62359869615127e-15	-1.98190684207187	0.169	0.426	1.82232717656019e-11
Ndufv3	1.62527128136381e-15	0.886571668787163	0.496	0.208	1.82420448620274e-11
Gltp	1.67561269476986e-15	1.88613600668484	0.246	0.061	1.8807076886097e-11
Vps37b	1.67976482666273e-15	-2.59114927676526	0.088	0.34	1.88536804144625e-11
Cfdp1	1.796683567375e-15	2.39808371010777	0.196	0.037	2.0165976360217e-11
Emilin1	1.84280799687334e-15	4.3742369681534	0.104	0.003	2.06836769569064e-11
Pdgfa	1.84581187399938e-15	4.0967029926245	0.104	0.003	2.0717392473769e-11
Ddt	1.89810084398254e-15	2.3742369681534	0.173	0.027	2.130428387286e-11
RP23-6I17.1	1.90410334693306e-15	-4.75504604879156	0.012	0.228	2.13716559659767e-11
Gm6483	1.92165464814547e-15	1.86362180889233	0.246	0.061	2.15686517707847e-11
Gda	1.94471956825644e-15	-1.59293163937922	0.231	0.503	2.18275324341103e-11
Gspt1	1.95225109435289e-15	1.91676420255416	0.219	0.047	2.19120662830168e-11
Nudt3	2.03900476214303e-15	2.55866153929083	0.165	0.024	2.28857894502933e-11
Daglb	2.08159376150554e-15	2.53650839705228	0.162	0.022	2.33638083791381e-11
Ktn1	2.29588104911956e-15	2.22838610168995	0.162	0.022	2.57689688953179e-11
Mrpl28	2.32846563599258e-15	2.25875975073347	0.162	0.022	2.61346982983807e-11
Rufy3	2.36030899976964e-15	2.25875975073347	0.169	0.025	2.64921082134145e-11
Dynll2	2.45754519891228e-15	2.18981239701598	0.154	0.019	2.75834873125914e-11
Dpm3	2.68718817748092e-15	2.18782384392252	0.196	0.037	3.01610001040459e-11
Fh1	2.90790042175422e-15	3.41376533234004	0.123	0.009	3.26382743337694e-11
Snd1	2.91122725356306e-15	2.28496963005632	0.162	0.022	3.26756146939918e-11
Bzw2	2.94394779229008e-15	4.41863108751186	0.108	0.004	3.30428700206639e-11
Mrpl11	2.9606214864106e-15	3.3742369681534	0.123	0.009	3.32300155634726e-11
Shtn1	2.99504670334959e-15	3.26176223889499	0.123	0.009	3.36164041983958e-11
Ciita	3.00023723532064e-15	4.28112756376192	0.108	0.004	3.36746627292388e-11
Mospd3	3.02935576462719e-15	3.65963918701565	0.127	0.01	3.40014891021755e-11
Wdr83os	3.06893632227739e-15	2.18782384392252	0.188	0.034	3.44457412812415e-11
Api5	3.07440942603338e-15	1.85155874568659	0.242	0.061	3.45071713977987e-11
Mtch1	3.0934243512945e-15	1.99572534489967	0.212	0.045	3.47205949189294e-11
Camk1d	3.13975767101209e-15	1.66546826581785	0.285	0.083	3.52406400994397e-11
Eif4e	3.35672502588538e-15	1.14835556073708	0.454	0.191	3.76758816905375e-11
Stmn1	3.4134504926092e-15	3.8706627942729	0.142	0.016	3.83125683290457e-11
Tnfsf12	3.45958092993212e-15	3.26176223889499	0.127	0.01	3.88303363575582e-11
Smim15	3.53039692994674e-15	1.93495192262788	0.196	0.037	3.96251751417222e-11
Srp14	3.53345123432119e-15	0.945652937036612	0.485	0.208	3.9659456654021e-11
Imp3	3.63357843125634e-15	2.2711434751893	0.185	0.033	4.07832843124212e-11
Acvrl1	3.88070741377671e-15	3.30712277229487	0.131	0.012	4.35570600122298e-11
Wwp1	4.12005748729834e-15	3.20020756837836	0.131	0.012	4.62435252374365e-11
Ccdc109b	4.25304585862972e-15	2.29761568655049	0.185	0.033	4.773618671726e-11
Cxcl1	4.42285670692608e-15	0.529536922438854	0.638	0.398	4.96421436785384e-11
Guca1a	4.62145698617234e-15	4.13977171451638	0.112	0.006	5.18712332127983e-11
Ssna1	4.64478894394455e-15	3.18159189021101	0.135	0.013	5.21331111068336e-11
H1f0	4.71197626263905e-15	2.16643208304	0.181	0.031	5.28872215718607e-11
Ftsj3	4.7969758815417e-15	4.05230887326604	0.112	0.006	5.3841257294424e-11
Fam46a	4.86505051244256e-15	1.56475887420283	0.277	0.08	5.46053269516553e-11
Ncor2	4.9347745596908e-15	3.20020756837836	0.135	0.013	5.53879096579695e-11
Nfix	5.0890400258858e-15	2.9987278330612	0.135	0.013	5.71193852505423e-11
2700094K13Rik	5.09290464610924e-15	3.16565034634199	0.135	0.013	5.71627617479301e-11
Tm2d2	5.10048558654722e-15	1.64488455809707	0.269	0.074	5.7247850223406e-11
H2afj	5.28467730642952e-15	0.708323576244139	0.665	0.349	5.93152180873649e-11
Arid4b	5.41102469566655e-15	-2.28772860217305	0.115	0.364	6.07333411841614e-11
Galnt7	5.41395537670802e-15	2.43082049651977	0.173	0.028	6.07662351481708e-11
Pald1	5.58579585398286e-15	5.95919946887456	0.088	0	6.26949726651037e-11
Dok2	5.6067936901746e-15	2.26259161232449	0.219	0.05	6.29306523785197e-11
Dse	5.76978772499099e-15	3.18159189021101	0.112	0.006	6.47600974252989e-11
Pfkfb3	5.78434694267503e-15	-2.31132947350616	0.104	0.356	6.49235100845845e-11
Coro1b	6.20655740053442e-15	1.11930761195667	0.385	0.141	6.96624002635984e-11
Ddx18	6.28714408317529e-15	2.9217247634559	0.142	0.016	7.05669051895595e-11
Srrt	6.47406925294996e-15	2.73178897277149	0.15	0.019	7.26649532951103e-11
Arpc2	6.56031243947145e-15	0.473193827236819	0.988	0.858	7.36329468206275e-11
Mtss1	6.59992174312593e-15	2.40526386377403	0.169	0.027	7.40775216448455e-11
Ccdc22	6.6459859772749e-15	4.69616506304077	0.1	0.003	7.45945466089335e-11
Nudt21	6.77556038639433e-15	2.71303888160516	0.15	0.019	7.604888977689e-11
Tmem147	6.91208423058641e-15	2.8005017228555	0.15	0.019	7.75812334041019e-11
Man2a1	7.02815643263529e-15	1.35077799532942	0.338	0.116	7.88840277998985e-11
Npl	7.04543509024153e-15	4.58369033378235	0.1	0.003	7.90779634528709e-11
Magt1	7.34808510177914e-15	1.66374358534839	0.277	0.08	8.24749071823691e-11
Tmem119	7.40397321457986e-15	3.41376533234004	0.115	0.007	8.31021953604443e-11
Chd9	7.44804253018497e-15	2.28112756376192	0.15	0.019	8.35968293587961e-11
Dapk1	7.51127715841302e-15	3.65434488734614	0.115	0.007	8.43065748260277e-11
Rpl9	7.61244187994488e-15	1.34936229951437	0.362	0.132	8.54420476605013e-11
Qdpr	7.90718745132943e-15	3.87673730868259	0.1	0.003	8.87502719537216e-11
Arsb	8.11569564822884e-15	3.30023638670963	0.115	0.007	9.10905679557205e-11
Snrpa1	8.46255489189912e-15	2.46939420119374	0.146	0.018	9.49837161066757e-11
Rnf130	8.64439614477394e-15	0.911105180673515	0.523	0.237	9.70247023289427e-11
Tmem109	9.35075406863511e-15	3.65434488734614	0.119	0.009	1.0495286366636e-10
Dock10	9.54015459298163e-15	0.934148096819193	0.404	0.157	1.07078695151626e-10
Taf7	1.0333785666885e-14	-2.18375848496748	0.192	0.427	1.15986410325117e-10
Sec11a	1.06738229826086e-14	1.7486324829349	0.223	0.052	1.19802989156798e-10
Ndufb2	1.07725341978139e-14	2.06938238662498	0.215	0.049	1.20910923836264e-10
Kmt2e	1.09321829171333e-14	-2.09825080330934	0.146	0.395	1.22702821061904e-10
Erlec1	1.16325556395749e-14	3.0967029926245	0.119	0.009	1.30563804498589e-10
Glb1	1.16808039500269e-14	4.28112756376192	0.104	0.004	1.31105343535102e-10
Etv5	1.16808039500269e-14	4.32843327854028	0.104	0.004	1.31105343535102e-10
Extl3	1.18742319571922e-14	3.54416196959572	0.123	0.01	1.33276379487525e-10
Kpnb1	1.19387390466505e-14	1.85536365789002	0.223	0.052	1.34000407059605e-10
Prelid1	1.20000734658287e-14	0.948263991193405	0.585	0.292	1.34688824580461e-10
Il15	1.2003246720716e-14	-2.96204641971103	0.035	0.26	1.34724441193317e-10
Adrbk2	1.2031464611051e-14	4.18159189021101	0.104	0.004	1.35041158794437e-10
Rsad2	1.21255071127869e-14	1.08787519152988	0.446	0.193	1.3609669183392e-10
Tmem189	1.21490961132361e-14	-1.69243407149188	0.331	0.539	1.36361454774962e-10
Psmc4	1.23577059956099e-14	2.16941717626491	0.196	0.04	1.38702892094725e-10
Fas	1.2713767527356e-14	-4.56827753718584	0.012	0.218	1.42699326727043e-10
Cnp	1.28407597823803e-14	3.95919946887456	0.104	0.004	1.44124687797436e-10
Hebp1	1.31315859907558e-14	1.17555297372967	0.415	0.168	1.47388921160243e-10
Src	1.3177278651667e-14	5.12912447031687	0.092	0.001	1.47901775586311e-10
Rrp1	1.31995127409981e-14	1.55568383949094	0.323	0.111	1.48151331004963e-10
Spty2d1	1.35131160827719e-14	-1.94506565732713	0.181	0.426	1.51671214913032e-10
Tmem208	1.3652029033645e-14	2.06813384042772	0.185	0.034	1.53230373873632e-10
Zfp91	1.39927572615111e-14	1.25190142522935	0.346	0.12	1.570547075032e-10
Gm15726	1.4249083505662e-14	4.87673730868259	0.092	0.001	1.5993171326755e-10
Wasf2	1.44119159206357e-14	1.07033028090408	0.435	0.182	1.61759344293215e-10
Rrp7a	1.481646956613e-14	3.00226819076645	0.123	0.01	1.66300054410243e-10
5031439G07Rik	1.48396326803386e-14	1.56186397132918	0.277	0.082	1.6656003720412e-10
Slc50a1	1.52385059679263e-14	3.29177480796143	0.127	0.012	1.71036990984005e-10
Folr2	1.55162275456527e-14	3.13977171451638	0.127	0.012	1.74154137972406e-10
Chst11	1.57713354706808e-14	-3.49475701969659	0.019	0.231	1.77017469322921e-10
Ltb4r1	1.67914540273086e-14	-3.23457227452212	0.023	0.239	1.88467280002512e-10
Slc39a1	1.80593906534871e-14	1.69616506304077	0.254	0.07	2.0269860069474e-10
Ccdc53	1.81067961225217e-14	3.12425871514506	0.131	0.013	2.03230679679184e-10
Bub3	1.82373018405457e-14	2.81033608296008	0.154	0.022	2.04695475858285e-10
Tlk1	1.84247753421799e-14	2.40665844584578	0.165	0.027	2.06799678440627e-10
Tmem205	1.86385701796763e-14	3.95919946887456	0.108	0.006	2.09199311696687e-10
Epn1	1.90125988319704e-14	1.42546229150858	0.281	0.083	2.13397409290036e-10
Dhx58	1.91422152023665e-14	2.95919946887456	0.146	0.019	2.14852223431362e-10
Itgav	1.93132081943027e-14	1.2794587434013	0.377	0.142	2.16771448772854e-10
Slc35b1	1.95229115665086e-14	2.4653848562116	0.162	0.025	2.19125159422492e-10
Slc7a2	1.96821381869548e-14	3.30023638670963	0.138	0.016	2.20912319010381e-10
Dnajc1	1.97785918445074e-14	2.07167419813297	0.192	0.039	2.21994914862751e-10
Ppdpf	1.98609921778897e-14	2.53470164034665	0.131	0.013	2.22919776204634e-10
Ebna1bp2	2.04483810471966e-14	2.09246599973802	0.173	0.03	2.29512628873735e-10
Lrmp	2.06595619158127e-14	2.53650839705228	0.162	0.025	2.31882922943082e-10
Anxa1	2.06785105839977e-14	-2.26267761220247	0.192	0.43	2.3209560279479e-10
Fam3c	2.13173234397341e-14	2.64432613152115	0.135	0.015	2.39265638287575e-10
Mrps17	2.17700391051038e-14	2.95919946887456	0.138	0.016	2.44346918915685e-10
Gm26853	2.18127910534325e-14	2.66374358534839	0.154	0.022	2.44826766783727e-10
Nucb2	2.18484199815966e-14	2.53650839705228	0.158	0.024	2.4522666587344e-10
Hpse	2.21071037802965e-14	3.0967029926245	0.108	0.006	2.48130132830047e-10
Panx1	2.21512739040339e-14	6.12912447031687	0.085	0	2.48625898298876e-10
Mrps21	2.2490223385887e-14	1.465659995917	0.342	0.123	2.52430267283195e-10
Ddit3	2.24936643843282e-14	-2.94020954536451	0.085	0.319	2.524688890497e-10
Adh5	2.26183364856606e-14	2.25224644377479	0.2	0.043	2.53868208715055e-10
Sf3a3	2.27949483725775e-14	2.6372713739872	0.131	0.013	2.5585050053381e-10
Sbno1	2.33262962311001e-14	-1.97278210769679	0.169	0.414	2.61814348897868e-10
Dusp6	2.3517546098228e-14	2.00650518365292	0.235	0.061	2.63960937406511e-10
0610007P14Rik	2.41920721214727e-14	4.28112756376192	0.112	0.007	2.7153181749141e-10
Fubp1	2.57725296527692e-14	1.22076248749169	0.304	0.095	2.89270872822682e-10
Map3k8	2.66002748607357e-14	-2.2861947778235	0.135	0.374	2.98561485036897e-10
Mpp6	2.66811448240964e-14	2.52951519363131	0.154	0.022	2.99469169505657e-10
Ndufs8	2.68869701209646e-14	2.27470129460249	0.185	0.036	3.01779352637706e-10
Tubb2a	2.72832617439332e-14	2.47377264170432	0.142	0.018	3.06227329813907e-10
Uap1l1	2.74316882103577e-14	2.40665844584578	0.142	0.018	3.07893268473054e-10
Jak1	2.74917522898459e-14	-1.60831789738719	0.338	0.537	3.0856742770123e-10
Acads	2.88944656629114e-14	3.26176223889499	0.112	0.007	3.24311482600518e-10
Txndc15	2.8966290825238e-14	2.56186397132918	0.142	0.018	3.25117648222471e-10
Whsc1l1	3.0334243143315e-14	-2.00823266866901	0.188	0.426	3.40471545040568e-10
Bcl2l11	3.11599505692907e-14	-1.37486238164866	0.335	0.577	3.49739285189719e-10
Tgif1	3.15127425552406e-14	-1.77507775361362	0.288	0.503	3.5369902244002e-10
Cdv3	3.2069503160425e-14	0.949549298840841	0.438	0.181	3.5994810347261e-10
Eif2s3x	3.21179275212699e-14	1.72216027157371	0.231	0.058	3.60491618498733e-10
Nr4a1	3.23899576796728e-14	1.04351575480804	0.431	0.184	3.63544884996647e-10
Emc6	3.35314458181668e-14	1.74262437413343	0.231	0.058	3.76356947863104e-10
B4galt1	3.55916217229416e-14	1.3742369681534	0.304	0.098	3.99480362218296e-10
Marcks	3.56677102226343e-14	-0.969110110368864	0.765	0.834	4.00334379538847e-10
Lbh	3.69883150498764e-14	2.11120256231961	0.154	0.022	4.15156848119813e-10
Rpl23a-ps3	3.88274946843761e-14	2.22223387470835	0.173	0.031	4.35799800337437e-10
Themis2	3.91299725545398e-14	-2.37072141676633	0.081	0.315	4.39194811952155e-10
Cdc42se2	4.00573652446265e-14	1.67379725001231	0.269	0.08	4.49603867505688e-10
Pkig	4.04550965069892e-14	1.87673730868259	0.219	0.053	4.54068003194447e-10
Ndufb9	4.37338007978043e-14	0.916386385335587	0.515	0.237	4.90868180154556e-10
Bad	4.65851778812712e-14	2.0746766862945	0.177	0.033	5.22872036539389e-10
Tnfrsf13b	4.75591969668171e-14	2.32361089508344	0.169	0.03	5.33804426755556e-10
Ube3a	4.79053063970324e-14	1.81784361962902	0.231	0.059	5.37689159000292e-10
Bnip2	4.83685604892463e-14	1.04988621099919	0.392	0.148	5.428887229313e-10
Rilpl2	4.85803941982593e-14	1.21553922213435	0.412	0.178	5.45266344481262e-10
Acp1	4.86171800016415e-14	2.11897991291133	0.192	0.04	5.45679228338424e-10
Tmem38b	4.90812411710978e-14	-2.61754252504163	0.062	0.289	5.50887850904401e-10
mt-Nd4	4.94512321659972e-14	0.426852307463339	0.988	0.982	5.55040629831153e-10
Lpcat1	5.30296655016854e-14	4.95919946887456	0.088	0.001	5.95204965590917e-10
Rars	5.45627625948227e-14	2.52951519363131	0.162	0.027	6.1241244736429e-10
Pdcd6ip	5.47070919616432e-14	0.924789438088729	0.458	0.193	6.14032400177484e-10
Pbrm1	5.50219322276734e-14	1.05914090674847	0.385	0.147	6.17566167323406e-10
Ctla2b	5.5762839383105e-14	2.82489837716297	0.119	0.01	6.25882109235971e-10
Hcfc1r1	6.13950307506439e-14	1.624780429804	0.235	0.061	6.89097825145227e-10
Chd7	6.20396170001024e-14	-1.61781427873111	0.265	0.491	6.96332661209149e-10
Timm17a	6.2579086422331e-14	1.95919946887456	0.196	0.042	7.02387666004244e-10
Stx8	6.36363933712842e-14	2.89779892421042	0.146	0.021	7.14254879199294e-10
Fam96b	6.4972807834835e-14	3.12425871514506	0.131	0.015	7.29254795138188e-10
Tars	6.53361634338116e-14	2.50351998509837	0.119	0.01	7.33333098381101e-10
Plbd1	6.97816190841736e-14	1.46169980940374	0.335	0.123	7.83228892600765e-10
Cox6a1	7.00080246713778e-14	0.968110522781956	0.527	0.255	7.85770068911544e-10
Efr3a	7.03621502694669e-14	2.01809315792813	0.162	0.027	7.89744774624496e-10
Tiparp	7.0494960457959e-14	-1.09401381042287	0.562	0.746	7.91235436180132e-10
Ube2r2	7.07087551340828e-14	1.45119894996829	0.258	0.073	7.93635067624945e-10
Clec4a1	7.27007823654305e-14	2.68089830638746	0.15	0.022	8.15993581269592e-10
Rai14	7.32663452980947e-14	2.64987141076683	0.15	0.022	8.22341459625815e-10
Trim30d	7.4136738928845e-14	3.87673730868259	0.104	0.006	8.32110757737356e-10
2210016F16Rik	7.60876118058703e-14	2.73178897277149	0.142	0.019	8.54007354909089e-10
Sys1	7.68352139158139e-14	1.0583748739654	0.427	0.178	8.62398440991095e-10
Mxd4	7.74449978964042e-14	2.3742369681534	0.154	0.024	8.69242656389241e-10
Sfmbt1	7.86574469031929e-14	3.69616506304077	0.104	0.006	8.82851184041437e-10
Rgcc	8.17751951559596e-14	-2.98624436750335	0.077	0.301	9.1784479043049e-10
Cmpk1	8.42688157678864e-14	1.34509062249389	0.308	0.102	9.45833188178757e-10
Fam107b	8.56926317672312e-14	-2.16605648323402	0.092	0.325	9.61814098955403e-10
Arhgef3	8.63149885779969e-14	-2.57995934223347	0.062	0.285	9.68799431799437e-10
Nsun2	8.68227117850334e-14	2.3742369681534	0.154	0.024	9.74498117075215e-10
Gm21092	8.76607155268537e-14	1.54416196959572	0.265	0.079	9.83903871073406e-10
Prmt5	8.79433832638543e-14	6.0746766862945	0.081	0	9.87076533753501e-10
Ptpn7	8.9585234693264e-14	2.47377264170432	0.146	0.021	1.0055046741972e-09
Fam120a	9.45438255636087e-14	2.02276459765203	0.196	0.043	1.06115989812594e-09
Trappc4	9.8641246395344e-14	1.72690858647187	0.262	0.079	1.10714934954134e-09
Dhrs9	9.98288825219488e-14	-3.89878152625301	0.019	0.22	1.12047937742635e-09
Rasgrp1	1.02746406530906e-13	3.74347077781912	0.108	0.007	1.15322566690289e-09
Tns3	1.02929774879177e-13	2.11120256231961	0.154	0.024	1.15528379324389e-09
Cdc42bpb	1.04354483131259e-13	4.48971418557334	0.092	0.003	1.17127471866525e-09
Eif1ax	1.07228754540821e-13	1.78141234965928	0.212	0.05	1.20353554096617e-09
Rdh12	1.07742982705446e-13	-4.67561158129716	0.008	0.2	1.20930723788593e-09
Rab8b	1.11477029089048e-13	-1.22228697427639	0.35	0.58	1.25121817449548e-09
Commd4	1.1153034388665e-13	2.30268370712837	0.188	0.04	1.25181657978376e-09
Abhd17a	1.25840385843089e-13	2.15559668167806	0.188	0.04	1.41243249070283e-09
Ap2a2	1.38852034833554e-13	1.93611585576152	0.192	0.042	1.55847523897181e-09
Arid5b	1.45745319598813e-13	-2.27510476070505	0.131	0.362	1.63584546717708e-09
Plod1	1.56125501111671e-13	2.34726992055313	0.162	0.028	1.75235262447739e-09
Mrpl20	1.593495760577e-13	1.34028963623007	0.277	0.086	1.78853964167163e-09
Naa15	1.61567459628385e-13	2.19735920606932	0.165	0.03	1.813433166869e-09
1810011H11Rik	1.64943367601396e-13	3.46169980940374	0.115	0.01	1.85132435795807e-09
Edf1	1.6707224889002e-13	1.18413408477346	0.415	0.178	1.87521892154159e-09
Smarce1	1.71087536916872e-13	2.0263136647331	0.188	0.04	1.92028651435497e-09
BC005537	1.78629075922053e-13	0.842884935679008	0.604	0.318	2.00493274814912e-09
Coa5	1.87475542835086e-13	1.9484730622815	0.2	0.046	2.10422549278101e-09
Ifngr2	1.90617111756753e-13	1.01668496353532	0.338	0.119	2.13948646235779e-09
Arl5b	1.93056737967285e-13	-2.21822006911468	0.088	0.318	2.1668688269448e-09
Dctn3	1.9998589236476e-13	1.33320969989335	0.331	0.12	2.24464165590206e-09
Art2b	2.06973807234871e-13	5.0746766862945	0.085	0.001	2.32307401240419e-09
Samd9l	2.10285468876935e-13	-2.84447040637519	0.065	0.282	2.36024410267472e-09
Tor1b	2.16231506415978e-13	2.55480921379523	0.115	0.01	2.42698242801293e-09
Chd2	2.2885394330637e-13	-1.70178089869137	0.204	0.438	2.56865665967069e-09
Mrpl2	2.33405729595394e-13	2.87673730868259	0.119	0.012	2.6197459089787e-09
Fus	2.39396904695218e-13	-1.31010169536159	0.527	0.659	2.68699085829913e-09
Zmiz2	2.42593200693942e-13	2.5668820460958	0.119	0.012	2.72286608458881e-09
Dpy30	2.4458121731523e-13	3.0746766862945	0.123	0.013	2.74517958314614e-09
Ak2	2.45274929442215e-13	1.49856510315561	0.327	0.123	2.75296580805943e-09
Dhps	2.53190785389431e-13	1.79744839887795	0.2	0.046	2.84181337521097e-09
Tgfbr2	2.54231771034181e-13	0.941277560877298	0.385	0.148	2.85349739808765e-09
N6amt2	2.67384949350652e-13	4.05230887326604	0.1	0.006	3.00112867151172e-09
Tmem51	2.67386671885302e-13	4.13977171451638	0.1	0.006	3.00114800524063e-09
Ptov1	2.73999682021564e-13	2.95919946887456	0.127	0.015	3.07537243101003e-09
Eif4e2	2.76704445537719e-13	1.41565689553338	0.327	0.12	3.10573069671535e-09
Commd8	2.83975401660736e-13	1.58369033378235	0.254	0.076	3.18733990824011e-09
Brd2	2.93303236535078e-13	1.14533123985828	0.473	0.224	3.29203552686971e-09
Got1	3.02259173141989e-13	1.70865600722396	0.192	0.043	3.39255695934568e-09
Tlr4	3.02389947311578e-13	-1.72128564289089	0.073	0.297	3.39402476862515e-09
2510009E07Rik	3.03241036919644e-13	2.7278739227681	0.127	0.015	3.40357739838608e-09
Slc40a1	3.03720904368852e-13	-3.30007301816303	0.031	0.234	3.40896343063599e-09
Ino80e	3.06305654996941e-13	3.54416196959572	0.1	0.006	3.43797467168567e-09
Wdr1	3.13121828245805e-13	1.02225163940986	0.45	0.202	3.51447940023091e-09
Mycbp2	3.28912591969547e-13	0.876058233574314	0.465	0.208	3.6917149322662e-09
Pik3cd	3.33393181621229e-13	1.65177094368231	0.246	0.073	3.74200507051667e-09
Hcst	3.36406860424681e-13	-1.71133876355267	0.123	0.362	3.77583060140662e-09
Pepd	3.42529972097515e-13	2.4838614593279	0.135	0.018	3.8445564068225e-09
Ppig	3.45518572156163e-13	1.07234662650259	0.354	0.134	3.87810045388077e-09
Pcyox1	3.48507169870228e-13	6.01809315792813	0.077	0	3.91164447462344e-09
Cfb	3.48507169870228e-13	5.89779892421042	0.077	0	3.91164447462344e-09
Tcea1	3.58311607387312e-13	1.54641794353608	0.254	0.076	4.02168948131519e-09
Nab1	3.7413478272444e-13	-2.26961922162132	0.1	0.323	4.19928880129911e-09
Tcf12	3.78486508055763e-13	3.74347077781912	0.104	0.007	4.24813256641788e-09
Rp2	3.85348301697162e-13	2.07167419813297	0.185	0.04	4.32514933824894e-09
Trim30b	3.95705323116167e-13	-4.36047265207243	0.012	0.199	4.44139654665586e-09
Sema4d	4.05833325162253e-13	-2.20470174493998	0.135	0.359	4.55507324162112e-09
Amz1	4.07663310091445e-13	4.64725546255982	0.088	0.003	4.57561299246638e-09
Dhx15	4.13845021986607e-13	1.41076284417852	0.273	0.086	4.64499652677768e-09
As3mt	4.1894016235117e-13	3.47377264170432	0.104	0.007	4.70218438222953e-09
Ap3s1	4.21043051648127e-13	-2.47375993840155	0.088	0.307	4.72578721169858e-09
Man2a2	4.26879518948382e-13	2.13719777085256	0.169	0.033	4.79129572067664e-09
Scarb1	4.40307713975764e-13	3.41863108751186	0.104	0.007	4.94201378166397e-09
Cystm1	4.79425740663781e-13	-3.49612775143	0.019	0.212	5.38107451321028e-09
Tob2	4.92972469231127e-13	1.47659868578308	0.242	0.07	5.53312299465017e-09
Efhd2	5.05330346275012e-13	0.529813905437017	0.881	0.552	5.67182780659074e-09
Rnf11	5.06106827080548e-13	-2.39975935695777	0.085	0.304	5.68054302715207e-09
Hmgb1	5.62131884420851e-13	1.19137291100359	0.342	0.129	6.30936827073963e-09
Zcchc17	5.79297970694114e-13	2.06813384042772	0.162	0.03	6.50204042307073e-09
Osgep	5.92184426957348e-13	2.19735920606932	0.162	0.03	6.64667800816928e-09
H2-D1	6.27516866418139e-13	0.485541803159498	0.996	0.982	7.04324930867719e-09
Chd4	6.34247171343325e-13	0.930889072851183	0.465	0.214	7.11879025115748e-09
Eif2ak2	6.49057867207292e-13	2.47377264170432	0.15	0.025	7.28502550153464e-09
Hsd17b10	6.79210581720378e-13	3.00650518365292	0.112	0.01	7.62345956922952e-09
Pon3	6.7973998172085e-13	4.3742369681534	0.092	0.004	7.62940155483482e-09
Txndc5	6.7973998172085e-13	4.28112756376192	0.092	0.004	7.62940155483482e-09
Cyb5r3	6.83870183888986e-13	2.59662938948985	0.146	0.024	7.67575894396998e-09
Vars	6.92885076224919e-13	4.12912447031687	0.092	0.004	7.77694209554849e-09
Dnase1l3	7.31649378113032e-13	3.69616506304077	0.092	0.004	8.21203261994067e-09
Fam43a	7.40628627498044e-13	3.23673344440347	0.115	0.012	8.31281571503805e-09
Lactb	7.48397946695966e-13	3.30023638670963	0.115	0.012	8.40001855371552e-09
Noc2l	7.80231381505206e-13	3.27235735413419	0.123	0.015	8.75731702601443e-09
Gpr108	7.86736546735343e-13	2.78927446743225	0.115	0.012	8.83033100055749e-09
Ube2e1	7.99435560100227e-13	1.77278634464368	0.192	0.045	8.97286472656495e-09
Slc25a39	8.01179699539794e-13	2.10121847374699	0.173	0.036	8.99244094763464e-09
Pdgfb	8.10593345973374e-13	5.18159189021101	0.081	0.001	9.09809971520515e-09
Cep290	8.17007584743789e-13	2.91480534951611	0.092	0.004	9.17009313116429e-09
Fam49b	8.21621140857279e-13	0.654653452215434	0.727	0.438	9.2218756849821e-09
Col4a3bp	8.38419301260358e-13	-2.55650036940948	0.065	0.277	9.41041823734626e-09
Smc6	8.66601242615457e-13	1.22613832916427	0.254	0.076	9.72673234711589e-09
Cmip	8.69826259944171e-13	-1.40238482636459	0.365	0.556	9.76292994161337e-09
Sec13	8.70313041807121e-13	2.78927446743225	0.131	0.018	9.76839358124312e-09
Vps13c	8.8598615667916e-13	1.39215887615067	0.25	0.074	9.94430862256689e-09
Vkorc1	8.92083517145152e-13	4.31283642348926	0.081	0.001	1.00127453964372e-08
Pdlim4	8.95435557318367e-13	3.89779892421042	0.081	0.001	1.00503686953414e-08
Evi2a	9.10159901342572e-13	1.02947816488516	0.442	0.205	1.0215634732669e-08
Hipk2	9.23243889160644e-13	2.52624006159845	0.138	0.021	1.03624894119391e-08
Entpd1	9.34515615048278e-13	-1.48615696455101	0.273	0.485	1.04890032633019e-08
Atp11b	9.38518321802884e-13	-2.16802108161351	0.127	0.35	1.05339296439156e-08
Tnip3	9.43840813916321e-13	3.08695501607293	0.123	0.015	1.05936692953968e-08
U2af1	9.98320693088715e-13	1.3742369681534	0.304	0.11	1.12051514592277e-08
Ctnna1	1.00274120664491e-12	2.12759700057028	0.192	0.046	1.12547673033825e-08
Mmp12	1.03012744712891e-12	4.13074274871526	0.169	0.037	1.15621504665749e-08
Ech1	1.04608789705408e-12	2.03028256693604	0.169	0.034	1.1741290556535e-08
Herc2	1.05486187630761e-12	2.0313492546304	0.146	0.024	1.18397696996766e-08
Naa38	1.05804577048538e-12	2.69616506304077	0.131	0.018	1.18755057279279e-08
Arhgap30	1.06278903586705e-12	0.934253111744329	0.388	0.159	1.19287441385717e-08
Mocs2	1.10210171871216e-12	1.84372225145462	0.165	0.033	1.23699896908253e-08
Churc1	1.1268376715785e-12	2.65963918701565	0.127	0.016	1.26476260257971e-08
Ufc1	1.12982153380267e-12	1.86805158081636	0.223	0.062	1.26811168954011e-08
Eif2a	1.13491614541954e-12	2.8336685867907	0.127	0.016	1.27382988161889e-08
Rnpep	1.136295180292e-12	1.46981462813563	0.254	0.079	1.27537771035974e-08
Zfp706	1.14295917439191e-12	1.45119894996829	0.258	0.08	1.28285737733748e-08
Eny2	1.18493403953017e-12	2.17393831766757	0.165	0.033	1.32996996596867e-08
Fkbp3	1.20014576768807e-12	1.5668820460958	0.177	0.037	1.34704360965309e-08
Id2	1.20162444744662e-12	0.681055942290277	0.785	0.55	1.34870327981408e-08
Noct	1.21947169382611e-12	-2.26517331659013	0.119	0.338	1.36873502915042e-08
Gtpbp4	1.26564036345997e-12	1.78086222761605	0.185	0.042	1.42055474394747e-08
Nucb1	1.28556894564743e-12	1.42800822459438	0.277	0.092	1.44292258459468e-08
Mapk14	1.29735541342807e-12	1.55979262130948	0.208	0.053	1.45615171603166e-08
Zfp36l2	1.32151918733533e-12	-1.57784978271789	0.519	0.669	1.48327313586518e-08
Dgat2	1.35846270774202e-12	-3.55987509619014	0.019	0.206	1.52473854316965e-08
Gsdmd	1.37198588523464e-12	1.64987141076683	0.235	0.068	1.53991695758736e-08
Tlr12	1.38093162524331e-12	6.01809315792813	0.073	0	1.5499576561731e-08
Heatr3	1.38291299181607e-12	5.69616506304077	0.073	0	1.55218154201436e-08
Bend4	1.39558460820811e-12	-3.48994917650088	0.023	0.212	1.56640416425278e-08
Erp44	1.43179342564627e-12	1.58574107334712	0.227	0.064	1.60704494094537e-08
Cdk4	1.44021391549947e-12	2.0570467922727	0.181	0.04	1.6164960987566e-08
Dnmt3a	1.47177738971289e-12	3.59662938948985	0.1	0.007	1.65192294221375e-08
Sh3bp1	1.47255616379947e-12	1.98304621082893	0.2	0.05	1.65279703824853e-08
Ywhag	1.49199470733797e-12	1.34726992055313	0.315	0.117	1.67461485951614e-08
Tgm2	1.56432744447452e-12	0.730565160133788	0.604	0.318	1.7558011236782e-08
Nmd3	1.62238822877133e-12	3.32176954825927	0.1	0.007	1.82096854797295e-08
Hbp1	1.71280565921511e-12	-2.24591496103005	0.081	0.295	1.92245307190304e-08
Arhgef2	1.72238455307429e-12	1.3372427606712	0.262	0.083	1.93320442237059e-08
Oaz1	1.73282803897634e-12	0.44688226998517	0.973	0.82	1.94492619094705e-08
Lrrk1	1.74623434872771e-12	3.6372713739872	0.085	0.003	1.95997343301198e-08
Rin2	1.74944491105882e-12	2.77016564448454	0.146	0.025	1.96357696817242e-08
Tspan4	1.76176921966385e-12	2.42868475217578	0.1	0.007	1.9774097721507e-08
Rnf19b	1.76838841468002e-12	0.95919946887456	0.546	0.303	1.98483915663686e-08
Sptbn1	1.88654895250908e-12	1.73680704753811	0.158	0.03	2.11746254429619e-08
Mrpl27	1.93480110713251e-12	3.46169980940374	0.104	0.009	2.17162076264553e-08
Nhp2l1	1.99143596784788e-12	1.13031138526731	0.342	0.132	2.23518773031246e-08
Ell	2.01576761286688e-12	-2.64960977380096	0.035	0.23	2.26249756868179e-08
Aldoa	2.03607385896857e-12	-0.875756161603856	0.846	0.874	2.28528929930632e-08
Zcchc24	2.10268164046821e-12	2.87673730868259	0.104	0.009	2.36004987326152e-08
Smim3	2.13313571298481e-12	1.04016831039383	0.4	0.172	2.39423152425415e-08
Atp6v0e	2.21238999812069e-12	-0.965205090421734	0.646	0.742	2.48318653389067e-08
Aamp	2.38095980613874e-12	1.47733046111751	0.273	0.092	2.67238928641013e-08
Blmh	2.53699103867145e-12	3.48971418557334	0.112	0.012	2.84751874180483e-08
Fosl2	2.59731035826267e-12	-1.487056761015	0.269	0.479	2.91522114611402e-08
Idh3b	2.60785683004279e-12	2.24870608606955	0.146	0.025	2.92705850604003e-08
Limd1	2.61133838928844e-12	2.69616506304077	0.135	0.021	2.93096620813735e-08
Picalm	2.64252951729897e-12	-0.897876731591252	0.819	0.859	2.96597513021636e-08
Trap1	2.65506363265251e-12	4.12912447031687	0.088	0.004	2.98004342128917e-08
Fdps	2.70601060380631e-12	1.92525213695122	0.169	0.036	3.0372263017122e-08
Fam213b	2.7640396655578e-12	2.65434488734614	0.108	0.01	3.10235812062207e-08
Pbx1	2.91638182638022e-12	-3.88629058206982	0.019	0.2	3.27334696192916e-08
Dcxr	2.91892808428963e-12	3.48971418557334	0.088	0.004	3.27620488180668e-08
Aco1	2.91893466363113e-12	3.12912447031687	0.088	0.004	3.27621226645958e-08
Gm10263	2.92193362677608e-12	2.95919946887456	0.123	0.016	3.27957830269348e-08
Mdn1	2.92444707338521e-12	2.69616506304077	0.108	0.01	3.28239939516756e-08
Pygl	2.94905074710162e-12	-2.17492481113991	0.108	0.32	3.31001455854686e-08
Ppfibp1	2.99505331652538e-12	3.00226819076645	0.115	0.013	3.36164784246809e-08
Zfp451	3.05481053252022e-12	1.77699613765381	0.212	0.058	3.4287193417007e-08
Rbbp7	3.14008978482918e-12	2.3742369681534	0.138	0.022	3.52443677449228e-08
Plscr3	3.16541806857443e-12	2.88325061564126	0.119	0.015	3.55286524016794e-08
Nasp	3.23350549460827e-12	1.86900165990298	0.192	0.047	3.62928656714832e-08
Tlr13	3.24755303444778e-12	-1.74550227612069	0.158	0.38	3.64505352586419e-08
Prkacb	3.26641872998537e-12	2.3742369681534	0.135	0.021	3.66622838253557e-08
Galk1	3.30385401046811e-12	2.61127616545425	0.115	0.013	3.70824574134941e-08
Ctbp1	3.31772227967963e-12	1.93495192262788	0.2	0.052	3.72381148671241e-08
Herpud1	3.43591315956382e-12	1.42281714859847	0.342	0.142	3.85646893029443e-08
Arpc4	3.49554492304551e-12	1.0461827704692	0.415	0.187	3.92339962162628e-08
Mesdc1	3.58748404843748e-12	2.44823754959718	0.131	0.019	4.02659209596622e-08
Pak1	3.66134194415549e-12	1.87673730868259	0.162	0.033	4.10949019812012e-08
Pnisr	3.76196042787895e-12	-1.93987162227466	0.112	0.331	4.22242438425134e-08
Vat1	3.8344047279602e-12	2.27235735413419	0.127	0.018	4.30373586666253e-08
Gnai3	3.95448465707656e-12	-1.87369054529018	0.154	0.371	4.43851357910273e-08
Bola3	3.97668478141884e-12	2.14682647205033	0.131	0.019	4.4634309986645e-08
Mrps18a	4.04512356670942e-12	2.15184454681696	0.131	0.019	4.54024669127465e-08
Bcl2l1	4.1233987985691e-12	-1.77592477846748	0.142	0.365	4.62810281151396e-08
Tspan31	4.13676399666809e-12	2.3742369681534	0.154	0.03	4.64310390986027e-08
Rad23b	4.22374655805376e-12	1.3742369681534	0.281	0.098	4.74073313675954e-08
2210016L21Rik	4.27489450814067e-12	3.59662938948985	0.092	0.006	4.79814159593709e-08
Tmem245	4.36721145365688e-12	3.54416196959572	0.092	0.006	4.90175813558448e-08
Sumf1	4.39556530225885e-12	3.26732176423689	0.092	0.006	4.93358249525534e-08
Usmg5	4.55593459483778e-12	0.912422698205113	0.535	0.274	5.11358098924592e-08
Nagpa	4.63754597476899e-12	3.23221796328098	0.092	0.006	5.20518160208071e-08
Mrpl13	5.071718845929e-12	1.78927446743225	0.162	0.033	5.69249723267071e-08
Sarnp	5.14857727195779e-12	2.11120256231961	0.154	0.03	5.77876313004542e-08
Cryl1	5.44803871500908e-12	5.69616506304077	0.069	0	6.11487865372619e-08
Pon2	5.592154080363e-12	1.98721384504416	0.169	0.037	6.27663373979944e-08
Isg20	5.71210751684112e-12	-2.72529870539751	0.031	0.218	6.41126947690248e-08
Vsir	5.73628523466268e-12	0.896802931736693	0.477	0.233	6.43840654738539e-08
Ccny	5.81703843099157e-12	1.79873479668131	0.173	0.039	6.52904393494494e-08
Filip1l	5.81819204819646e-12	1.31838373341989	0.238	0.073	6.53033875489571e-08
Stat1	5.88500050902619e-12	1.31737463119773	0.388	0.18	6.60532457133099e-08
Fam162a	5.95060322382626e-12	-2.18919237101811	0.235	0.435	6.67895705842259e-08
Commd10	5.99056819976776e-12	3.12912447031687	0.096	0.007	6.72381374741933e-08
Pla2g4a	6.02588078083241e-12	1.82991645192959	0.158	0.031	6.76344858840629e-08
Hnrnpl	6.14513998712345e-12	1.3742369681534	0.242	0.074	6.89730512154736e-08
Wdr18	6.283573168601e-12	4.31283642348926	0.081	0.003	7.05268252443776e-08
Trim35	6.283573168601e-12	4.31283642348926	0.081	0.003	7.05268252443776e-08
Klhl24	6.40654125798867e-12	-2.44929788095963	0.05	0.248	7.19070190796649e-08
1110004F10Rik	6.70578209887764e-12	1.82795493559631	0.204	0.055	7.52656982778026e-08
Trim28	6.74580891409782e-12	2.09044400215281	0.15	0.028	7.5714959251834e-08
Ctsf	6.79520367890698e-12	3.57587082932305	0.081	0.003	7.62693660920519e-08
Dnm1l	6.85019691354914e-12	3.42486304122337	0.1	0.009	7.68866101576755e-08
Tpm3-rs7	6.99192734025448e-12	0.697674948098404	0.612	0.341	7.84773924670163e-08
Pole4	7.11579109895889e-12	2.31010663073369	0.146	0.027	7.98676392947146e-08
Rab44	7.18002936473677e-12	-3.47751207326265	0.027	0.208	8.05886495898055e-08
Pde3b	7.26347731037888e-12	3.32843327854028	0.1	0.009	8.15252693316926e-08
Babam1	7.56625155852894e-12	3.29177480796143	0.1	0.009	8.49236074929289e-08
Mt2	7.61374470802403e-12	1.9217247634559	0.138	0.024	8.54566706028617e-08
Bag3	7.63586136628062e-12	3.50351998509837	0.104	0.01	8.57049079751337e-08
Psmd8	7.71062029134299e-12	0.764471076431675	0.488	0.237	8.65440021500337e-08
Wsb1	7.83004252474993e-12	-1.77260442017587	0.281	0.469	8.78843972977932e-08
St13	8.0466540416091e-12	0.924434050713883	0.388	0.165	9.03156449630206e-08
Slc25a1	8.18352091396624e-12	2.85966379532365	0.1	0.009	9.18518387383571e-08
Atp1b3	8.30601312606138e-12	0.660541153310045	0.546	0.277	9.3226691326913e-08
Tifa	8.79109155784378e-12	1.95919946887456	0.177	0.042	9.86712116452386e-08
Prrc2a	8.85857053464763e-12	1.54670416415817	0.242	0.077	9.9428595680885e-08
Kars	8.94006719860291e-12	3.06229296183866	0.104	0.01	1.00343314237119e-07
Sec11c	8.95171639268459e-12	1.11347273594444	0.331	0.129	1.00474064791492e-07
Mrpl30	8.97849022313534e-12	1.48588232398231	0.265	0.091	1.00774574264471e-07
B4galt6	9.115657753955e-12	3.0116668887687	0.104	0.01	1.02314142630391e-07
Smarcb1	9.80897766464064e-12	3.05230887326604	0.108	0.012	1.10095965307926e-07
Mrps34	9.97109027523557e-12	3.00650518365292	0.112	0.013	1.11915517249244e-07
Bcl7c	1.00329910982532e-11	2.91855748437721	0.119	0.016	1.12610292086794e-07
Eci2	1.00329910982532e-11	2.87673730868259	0.119	0.016	1.12610292086794e-07
Snx1	1.00336263945093e-11	1.64217017340004	0.204	0.055	1.12617422651973e-07
Pum3	1.02278130333599e-11	4.18159189021101	0.085	0.004	1.14796973486432e-07
Rabggtb	1.04238273200459e-11	2.91480534951611	0.108	0.012	1.16997037840195e-07
Slc39a10	1.0423860112822e-11	3.95919946887456	0.085	0.004	1.16997405906314e-07
Zmpste24	1.05677583982442e-11	2.46939420119374	0.131	0.021	1.18612520261893e-07
Epb41l4aos	1.05938945566827e-11	2.80308026695728	0.119	0.016	1.18905872504206e-07
Tnfsf9	1.10760373647608e-11	2.44823754959718	0.108	0.012	1.24317443382076e-07
Sod1	1.13655151423963e-11	2.06012837772534	0.2	0.055	1.27566541958256e-07
Hsd11b1	1.14681867736086e-11	-4.45019146726314	0.004	0.166	1.28718928346983e-07
Prpf31	1.14754761360066e-11	2.62799356039919	0.115	0.015	1.28800744150538e-07
Dock7	1.14988329693665e-11	2.69616506304077	0.119	0.016	1.2906290124817e-07
Rab11fip5	1.14988329693665e-11	2.69616506304077	0.119	0.016	1.2906290124817e-07
Pdxk	1.15026752879037e-11	2.67379725001231	0.108	0.012	1.29106027431431e-07
Ganab	1.16531333867007e-11	2.30023638670963	0.131	0.021	1.30794769132328e-07
Laptm4a	1.16547827710234e-11	0.826268674914449	0.469	0.22	1.30813281821966e-07
Mogs	1.18360976722575e-11	2.55480921379523	0.123	0.018	1.32848360273418e-07
Calm1	1.18952245386899e-11	0.458675839819412	0.977	0.864	1.33512000222256e-07
Cbl	1.22225698630178e-11	1.10630376290677	0.312	0.117	1.37186124142512e-07
Abca9	1.26853472089982e-11	4.95919946887456	0.073	0.001	1.42380337073796e-07
Msn	1.26967461297557e-11	-0.825372057538756	0.662	0.76	1.42508278560378e-07
Plcl1	1.28119587759019e-11	4.76655439093216	0.073	0.001	1.43801425300723e-07
Ltb	1.29729536291425e-11	-2.9754742832475	0.046	0.236	1.45608431533496e-07
Mrpl54	1.3021970836507e-11	1.19866540356995	0.292	0.107	1.46158600668955e-07
Ftl1	1.31830242063572e-11	-0.669768626980182	1	1	1.47966263692153e-07
Specc1	1.3316611265586e-11	2.11120256231961	0.127	0.019	1.49465644844937e-07
Pip4k2a	1.50395882386891e-11	1.28211876616497	0.285	0.102	1.68804338391047e-07
Tgfbr1	1.52285243707686e-11	1.18920507432088	0.292	0.108	1.70924957537507e-07
Blvra	1.56373455420242e-11	1.95919946887456	0.188	0.049	1.75513566363679e-07
Commd9	1.5645402415911e-11	3.6372713739872	0.088	0.006	1.75603996716185e-07
Rbfa	1.66829126738871e-11	2.52951519363131	0.142	0.027	1.87249011851709e-07
Marcksl1	1.69153110554824e-11	-1.12075583570684	0.6	0.734	1.89857451286734e-07
Jarid2	1.70919847104693e-11	1.19425830204717	0.331	0.134	1.91840436390307e-07
Sephs2	1.72973558169854e-11	-2.7016067898301	0.069	0.264	1.94145521689845e-07
Stt3b	1.73436876050353e-11	1.79954280288608	0.169	0.039	1.94665549678916e-07
Anapc11	1.77458223153365e-11	1.78927446743225	0.208	0.059	1.99179109667337e-07
Rp9	1.89051420690589e-11	1.22613832916427	0.242	0.076	2.12191314583117e-07
Myo5a	1.92891116155122e-11	1.76502692118557	0.188	0.049	2.16500988772509e-07
Nrros	1.97416028072244e-11	1.2455036540312	0.25	0.082	2.21579749908287e-07
Zyx	1.9744849936413e-11	-1.71558129409506	0.212	0.418	2.21616195686299e-07
Gcnt2	2.00913085887951e-11	-1.63956883137163	0.238	0.439	2.25504847600637e-07
Mrps5	2.057549363934e-11	3.48971418557334	0.092	0.007	2.30939340607952e-07
Mfsd12	2.10383048395368e-11	3.43313065720697	0.092	0.007	2.36133933518961e-07
F830016B08Rik	2.14960074848027e-11	5.62216448159699	0.065	0	2.41271188009425e-07
Ndufa3	2.16037628210937e-11	1.45440731683739	0.235	0.074	2.42480633903956e-07
Hnrnpc	2.3336664392954e-11	-1.32035002374225	0.392	0.552	2.61930721146516e-07
Fgr	2.39239623579787e-11	-2.24273592747037	0.085	0.283	2.68522553505953e-07
Snapc5	2.40541582526899e-11	2.05230887326604	0.169	0.04	2.69983872228192e-07
Ethe1	2.42170696795065e-11	2.4838614593279	0.135	0.024	2.71812390082781e-07
Ddx1	2.43133062497143e-11	4.31283642348926	0.077	0.003	2.72892549346793e-07
Cwc15	2.46877426140691e-11	1.30519532372375	0.304	0.117	2.77095223100312e-07
Cox14	2.47725680005395e-11	1.25759204930113	0.296	0.113	2.78047303238055e-07
Srsf5	2.49412769570908e-11	-0.788402761400383	0.75	0.823	2.79940892566387e-07
Ppp1r15a	2.53144181909607e-11	-0.673441695423107	0.831	0.911	2.84129029775343e-07
Capzb	2.5638747226193e-11	0.546310436174293	0.804	0.513	2.8776929886679e-07
Lipa	2.63456230083285e-11	1.49353589652575	0.212	0.061	2.95703272645479e-07
Ptpro	2.64371089766098e-11	3.76655439093216	0.077	0.003	2.96730111153469e-07
Cdkn2d	2.70698078680767e-11	-2.84815545318304	0.031	0.209	3.03831523511293e-07
N4bp1	2.74274607870091e-11	-1.85265684541798	0.235	0.427	3.0784581987339e-07
Ripk3	2.8085928657449e-11	3.41863108751186	0.1	0.01	3.15236463251208e-07
Eif4h	2.82050882337884e-11	0.827342508265767	0.412	0.185	3.16573910336041e-07
Trem3	2.99385489471575e-11	-2.46529835965335	0.058	0.248	3.36030273382896e-07
Dock8	3.02487087261438e-11	1.43477851008845	0.238	0.077	3.39511506742238e-07
Pycr2	3.08059423838806e-11	2.88325061564126	0.119	0.018	3.45765897316676e-07
Vps36	3.1481837058493e-11	2.08793278299676	0.154	0.033	3.53352139144526e-07
Fyb	3.23361976343677e-11	0.554809213795225	0.635	0.347	3.62941482248143e-07
Igf2r	3.252666500415e-11	-4.71322587309694	0.008	0.166	3.6507928800658e-07
Kxd1	3.26192620728101e-11	1.5823451634836	0.215	0.064	3.66118597505221e-07
Nans	3.32557589349637e-11	2.50351998509837	0.123	0.019	3.73262638286033e-07
Srm	3.37527367602288e-11	2.95919946887456	0.1	0.01	3.78840717396809e-07
Mak16	3.49581812291300e-11	3.00226819076645	0.108	0.013	3.92370626115756e-07
Idh3a	3.65119341457299e-11	2.47377264170432	0.1	0.01	4.09809948851673e-07
Adss	3.69841470402430e-11	1.54873469938554	0.238	0.079	4.15110066379688e-07
Chrac1	3.71823925905776e-11	2.3742369681534	0.146	0.03	4.17335174436643e-07
Dtymk	3.87471644225666e-11	2.67679973817384	0.108	0.013	4.34898173478888e-07
Sap30	3.93571107774848e-11	0.767381861583406	0.323	0.126	4.41744211366489e-07
Hnrnpm	3.99410107005167e-11	0.876058233574314	0.465	0.228	4.48297904102599e-07
Zfp800	4.09990763343658e-11	1.99984145337191	0.165	0.039	4.60173632776922e-07
Siah2	4.23519337043765e-11	1.97690147060802	0.131	0.022	4.75358103897922e-07
Abl2	4.32018622781350e-11	1.51760114332458	0.204	0.059	4.84897702209788e-07
Papola	4.3768118723572e-11	1.28496963005632	0.285	0.107	4.91253364553372e-07
Prpf40a	4.39842447411607e-11	0.801347299732823	0.446	0.214	4.93679162974787e-07
Bcap31	4.57793367442777e-11	1.47241736209231	0.25	0.086	5.13827275617772e-07
Mgat2	4.59410211670356e-11	1.99984145337191	0.173	0.043	5.15642021578808e-07
Top2b	4.64362998580159e-11	1.33861305842268	0.246	0.083	5.2120102960637e-07
Zmynd8	4.71892294757574e-11	2.22223387470835	0.119	0.018	5.29651911635901e-07
Smim11	4.89440690980233e-11	1.90857339580459	0.146	0.03	5.49348231556214e-07
Fkbp4	4.92480232032426e-11	2.28112756376192	0.142	0.028	5.52759812433195e-07
Fam26f	5.01963671851543e-11	4.95919946887456	0.069	0.001	5.63404025286172e-07
Tmem97	5.01963671851543e-11	4.76655439093216	0.069	0.001	5.63404025286172e-07
Creg1	5.02140717189593e-11	0.816410597369762	0.423	0.197	5.636027409736e-07
Lrpprc	5.03623281732248e-11	4.69616506304077	0.069	0.001	5.65266771416275e-07
N4bp2	5.10546420626422e-11	-2.84493155230876	0.054	0.236	5.73037302511096e-07
Mir155hg	5.12291342805979e-11	2.01469458146626	0.162	0.037	5.74995803165431e-07
Bmp2k	5.22302989914603e-11	0.94484417589749	0.408	0.187	5.8623287588015e-07
Ndufaf4	5.29124009700718e-11	4.48971418557334	0.069	0.001	5.93888788488085e-07
Tm9sf3	5.35236944205683e-11	0.831978918386486	0.45	0.22	6.00749946176459e-07
Scamp5	5.40441487670663e-11	3.62216448159699	0.069	0.001	6.06591525761552e-07
Atp6ap1	5.45313447049408e-11	0.89618967134876	0.465	0.237	6.12059812968256e-07
Clptm1l	5.64966536304123e-11	1.3742369681534	0.215	0.065	6.34118440347748e-07
Gas2l3	5.79279277916704e-11	0.772400648867852	0.269	0.093	6.50183061533708e-07
Snw1	5.94526618202049e-11	1.18715141555291	0.223	0.068	6.67296676269979e-07
Snrnp25	6.04111029778436e-11	3.54416196959572	0.085	0.006	6.78054219823317e-07
Cd68	6.04164299157564e-11	0.534108304931793	0.631	0.356	6.78114009374449e-07
Rfc2	6.07286446755389e-11	1.83720894449595	0.162	0.037	6.81618307838248e-07
Ctdnep1	6.35673047004767e-11	1.91265688293753	0.181	0.047	7.13479427958151e-07
Eif5a	6.37655039063895e-11	0.534420038138614	0.788	0.521	7.15704015845316e-07
Sdf4	6.45877065863503e-11	0.979217362451518	0.404	0.19	7.24932418725196e-07
C1d	6.47631695174915e-11	1.81675520385435	0.181	0.047	7.26901814664324e-07
Cmtm7	6.69253741589632e-11	1.09700868073686	0.362	0.162	7.51170399560202e-07
Irf7	6.7035258691403e-11	1.50750349901687	0.362	0.174	7.52403743552307e-07
Ncoa7	6.74358339425317e-11	2.89779892421042	0.085	0.006	7.56899800170976e-07
Hibch	7.03348873551025e-11	-4.30758707182034	0.008	0.162	7.8943877567367e-07
Trappc6a	7.21085990623378e-11	1.6484119315924	0.192	0.053	8.09346915875679e-07
Mrps24	7.24915977378761e-11	1.12714410618863	0.296	0.114	8.13645693009922e-07
Lage3	7.39733830123114e-11	3.54416196959572	0.088	0.007	8.30277250930183e-07
Ptpra	7.46318979871382e-11	1.92443405071388	0.142	0.028	8.37668423007639e-07
Il18bp	7.47097110876156e-11	1.89506913145484	0.188	0.052	8.38541797247398e-07
Lyl1	7.50655540353787e-11	3.48971418557334	0.088	0.007	8.4253577849309e-07
Tecr	7.51567891423427e-11	1.18660996497763	0.25	0.085	8.43559801333655e-07
Cox17	7.71882651736205e-11	-1.73215237643857	0.162	0.364	8.66361088308717e-07
St3gal6	7.86054242905712e-11	-2.9607472795594	0.031	0.202	8.82267282237372e-07
March5	8.01450990508268e-11	1.32587394659201	0.281	0.107	8.9954859174648e-07
BC117090	8.03243927761306e-11	-4.60304295534651	0.004	0.154	9.0156098451929e-07
Dnajc13	8.07275165642748e-11	1.41605714384803	0.235	0.077	9.0608564591742e-07
Eif1ad	8.07315858220422e-11	2.20822701671447	0.131	0.024	9.06131319266601e-07
Ppp1r21	8.21362322746486e-11	1.84630541246863	0.154	0.034	9.21897071050656e-07
Pbdc1	8.2924918255644e-11	1.29293686605156	0.238	0.079	9.30749282501348e-07
Lag3	8.47028892244191e-11	5.54416196959572	0.062	0	9.5070522865488e-07
E2f1	8.47308370212773e-11	5.62216448159699	0.062	0	9.51018914726816e-07
Alkbh2	8.4754798941069e-11	5.76655439093216	0.062	0	9.51287863314558e-07
Eef2kmt	8.48520409419247e-11	5.46169980940374	0.062	0	9.52379307532162e-07
Lasp1	8.49348904863086e-11	-2.0493048633606	0.135	0.328	9.53309210818328e-07
Pik3ap1	8.75034541405919e-11	-2.68687454614998	0.042	0.218	9.82138769274004e-07
Kdm3a	9.07677842520163e-11	-2.71793287577446	0.062	0.243	1.01877761044463e-06
Ptpn1	9.09883988809787e-11	0.504940659797998	0.65	0.358	1.02125378904011e-06
Ip6k1	9.10006576730709e-11	-2.72028063063089	0.035	0.208	1.02139138172255e-06
Cyb5b	9.13956918110916e-11	2.85966379532365	0.088	0.007	1.02582524488769e-06
Camk2d	9.20370729193069e-11	1.09183723745268	0.319	0.131	1.0330241064463e-06
Cks2	9.27214974614852e-11	-2.49126199625818	0.104	0.295	1.04070608750771e-06
Dpp3	9.28725969524854e-11	3.26732176423689	0.092	0.009	1.0424020281947e-06
Osgin1	9.37071330760646e-11	-3.20403087999374	0.019	0.182	1.05176886164575e-06
Psmc2	9.47807036032164e-11	1.88519888743078	0.181	0.049	1.0638186172425e-06
Mdp1	9.49978902209782e-11	4.24870608606955	0.073	0.003	1.06625631984026e-06
Sf3a1	9.51744454959757e-11	3.21073823587052	0.092	0.009	1.06823797624683e-06
Trim47	9.59681893660882e-11	4.11120256231961	0.073	0.003	1.07714695744497e-06
Cd37	9.62610676765529e-11	-2.90374777914636	0.027	0.194	1.08043422360163e-06
Pirb	9.97160757565745e-11	0.980573119667127	0.323	0.132	1.11921323429179e-06
Phf14	1.00266566150848e-10	1.78927446743225	0.165	0.04	1.12539193847712e-06
Apoa1bp	1.04370051526115e-10	3.18159189021101	0.096	0.01	1.17144945832912e-06
Oxa1l	1.05860218427679e-10	2.80719637542951	0.092	0.009	1.18817509163226e-06
Arhgef6	1.10910634144766e-10	1.42576726879349	0.2	0.058	1.24486095764086e-06
Snrpa	1.11797848690343e-10	3.11120256231961	0.096	0.01	1.25481905370041e-06
Sec61a1	1.13119341468803e-10	1.10243235269188	0.269	0.099	1.26965148864584e-06
Tmem167	1.1400646703093e-10	1.03109238735635	0.331	0.138	1.27960858595516e-06
Hs2st1	1.14282361896796e-10	2.95919946887456	0.096	0.01	1.28270522992964e-06
Plcg2	1.14763874374663e-10	1.74101929882503	0.173	0.045	1.28810972598122e-06
Ctnnbl1	1.19656050043613e-10	2.80308026695728	0.112	0.016	1.34301950568951e-06
Aldoc	1.19875061924362e-10	2.86900165990298	0.1	0.012	1.34547769503903e-06
Egr2	1.22239938250527e-10	1.68141847767158	0.192	0.055	1.37202106692391e-06
Syf2	1.2718379550653e-10	-1.56043678396865	0.138	0.343	1.42751092076529e-06
Ltbr	1.29500788309296e-10	1.73680704753811	0.15	0.033	1.45351684798354e-06
Mrpl32	1.3005005542103e-10	1.87173662762422	0.162	0.039	1.45968182204564e-06
Exosc8	1.30248879748356e-10	2.58068784562083	0.1	0.012	1.46191342629554e-06
2700029M09Rik	1.33766881824248e-10	1.74769536368085	0.181	0.049	1.50139948159536e-06
Mrpl48	1.34059196439426e-10	2.59662938948985	0.1	0.012	1.50468042083612e-06
Gmps	1.34148584094701e-10	1.92677799118218	0.142	0.03	1.50568370787892e-06
Emc1	1.34823396824844e-10	2.78927446743225	0.104	0.013	1.51325780596205e-06
Sdhaf4	1.36269012825961e-10	2.69616506304077	0.104	0.013	1.52948339995858e-06
Asl	1.37116731395164e-10	2.20431196671109	0.112	0.016	1.53899819317932e-06
Rsrp1	1.39648291914166e-10	-2.028522201347	0.181	0.375	1.5674124284446e-06
Borcs8	1.42127059052209e-10	1.34726992055313	0.192	0.053	1.59523411080199e-06
Ddx46	1.42820403823414e-10	1.25175296162841	0.258	0.092	1.603016212514e-06
Mtpn	1.44389396690456e-10	0.798734796681314	0.442	0.215	1.62062658845367e-06
Gcnt1	1.46743637503127e-10	-2.4331179539042	0.038	0.212	1.64705058733509e-06
Arhgap26	1.46919202128224e-10	-4.3627286260128	0.008	0.157	1.64902112468718e-06
Cnih1	1.52362225413103e-10	2.24870608606955	0.104	0.013	1.71011361803667e-06
Galk2	1.52587597254993e-10	3.89779892421042	0.077	0.004	1.71264319159004e-06
Zeb2	1.5458498928125e-10	-0.855691637801858	0.808	0.874	1.73506191969275e-06
Rbmxl1	1.60425364717517e-10	2.40280612035017	0.15	0.034	1.80061429358942e-06
Hmbs	1.61014115804762e-10	3.6372713739872	0.077	0.004	1.80722243579265e-06
Hddc2	1.63079530687108e-10	3.51174049190334	0.077	0.004	1.8304046524321e-06
Bod1l	1.64197140835961e-10	1.48317133970657	0.181	0.049	1.84294870874283e-06
Sipa1	1.65117271252422e-10	1.5872306914876	0.181	0.049	1.85327625253718e-06
Sox4	1.67784373013688e-10	1.0967029926245	0.077	0.004	1.88321180270563e-06
Faim	1.71783887875317e-10	1.92882581983104	0.154	0.036	1.92810235751256e-06
Adrb2	1.74087076979597e-10	-2.56436248718245	0.05	0.226	1.953953352019e-06
Capg	1.74782874517978e-10	1.09142888900928	0.338	0.147	1.96176298358979e-06
Sowahc	1.81434138129125e-10	1.33359498365606	0.204	0.061	2.03641676636129e-06
Tmem234	1.85359600006784e-10	0.766906654403793	0.419	0.196	2.08047615047615e-06
Trmt1	1.96920438234859e-10	4.69616506304077	0.065	0.001	2.21023499874806e-06
Aoah	1.97578324166605e-10	4.62216448159699	0.065	0.001	2.21761911044597e-06
Snx20	1.99958579295387e-10	-1.55300668941128	0.177	0.378	2.24433509401143e-06
Tyrobp	2.10469064892561e-10	-0.450561126259347	0.992	0.982	2.3623047843541e-06
Amn1	2.13590668202945e-10	-3.13129106507335	0.046	0.217	2.39734165990986e-06
Map2k2	2.16004173221124e-10	1.15184454681696	0.292	0.116	2.4244308402339e-06
Arih2	2.17234593356738e-10	-1.79568803328891	0.158	0.353	2.43824107583603e-06
Hist1h2bc	2.19147236139571e-10	-2.09869891483364	0.069	0.255	2.45970857843055e-06
Stk17b	2.19874093481375e-10	-1.5787232761511	0.292	0.463	2.46786682523495e-06
Ext2	2.28953819835274e-10	3.3742369681534	0.081	0.006	2.56977767383112e-06
Prdm1	2.38423488946339e-10	2.01809315792813	0.15	0.034	2.67606523993371e-06
Ski	2.42403333387682e-10	1.07205280856446	0.323	0.136	2.72073501394334e-06
Crebrf	2.51073666790417e-10	-2.51328830258818	0.062	0.239	2.81805083605564e-06
Srsf7	2.54825064986651e-10	0.987213845044157	0.315	0.128	2.86015652941017e-06
Thrap3	2.63524450552864e-10	1.07571347760099	0.292	0.116	2.95779843300535e-06
[truncated: 7,347 more rows]
