# Supplementary material for: Immature monocytic cells within tumors differentiate into immunosuppressive cells in resistant tumors to immunotherapy
Source: iScience. 2025 Jul 17;28(8):113141. doi: 10.1016/j.isci.2025.113141 (PMC12357114; doi:10.1016/j.isci.2025.113141)
Supplement: Table S4. Differentially expressed genes upregulated in MDP-cMOP compared to M0, related to Figure 1 — The table lists the differentially expressed genes upregulated in MDP-cMOP cluster and downregulated in non-activated macrophage (M0) cluster, in both 4T1m and 4T1p datasets. The genes are ordered based on significance. [file mmc5.csv]

	p_val	avg_log2FC	pct.1	pct.2	p_val_adj	DEGs
Cx3cr1	2.15E-71	4.517716184	1	0.098	2.41E-67	MDP_cMOP
Mmp12	1.51E-70	-4.331476918	0.169	1	1.69E-66	M0
Lgals3	5.50E-48	-2.40779721	0.831	0.984	6.18E-44	M0
Anxa2	2.50E-37	-2.481356886	0.238	0.814	2.80E-33	M0
C1qc	2.20E-35	1.537021876	0.938	0.656	2.47E-31	MDP_cMOP
Adam8	8.10E-35	-3.297440013	0.123	0.672	9.09E-31	M0
Vim	1.43E-33	-1.88381728	0.742	0.962	1.61E-29	M0
Aif1	2.64E-33	1.833442654	0.908	0.481	2.97E-29	MDP_cMOP
C1qa	2.02E-31	1.433989667	0.938	0.738	2.27E-27	MDP_cMOP
Ndrg1	3.10E-31	-2.704860701	0.277	0.776	3.48E-27	M0
Gatm	1.85E-30	1.668680699	0.927	0.568	2.07E-26	MDP_cMOP
C1qb	2.05E-29	1.410041682	0.938	0.689	2.30E-25	MDP_cMOP
Ly86	5.98E-29	1.905715071	0.831	0.361	6.71E-25	MDP_cMOP
Ms4a6c	2.25E-28	1.610278382	0.885	0.404	2.53E-24	MDP_cMOP
Aldoa	2.44E-28	-1.304641312	0.846	0.962	2.73E-24	M0
Hmox1	3.51E-28	-3.315351957	0.285	0.743	3.93E-24	M0
Plin2	7.44E-28	-1.783407296	0.473	0.842	8.35E-24	M0
Bnip3	3.41E-27	-2.294812293	0.235	0.705	3.83E-23	M0
Ero1l	7.84E-26	-2.498973583	0.165	0.628	8.80E-22	M0
Cstb	1.48E-25	-1.332453602	0.75	0.951	1.66E-21	M0
Pkm	2.79E-25	-1.021444616	0.919	0.984	3.13E-21	M0
Arg1	8.42E-25	-1.910464406	0.646	0.88	9.45E-21	M0
Ctsl	1.05E-24	-1.810859705	0.858	0.94	1.18E-20	M0
Sepp1	1.06E-24	1.76868971	0.819	0.361	1.19E-20	MDP_cMOP
Fabp5	4.32E-24	-3.418359557	0.173	0.607	4.85E-20	M0
P4hb	3.04E-23	-1.211833541	0.812	0.951	3.41E-19	M0
Il7r	2.20E-22	-3.164386818	0.062	0.448	2.47E-18	M0
Ntpcr	3.10E-22	2.373255573	0.6	0.137	3.48E-18	MDP_cMOP
Hilpda	3.39E-22	-1.557869056	0.485	0.852	3.81E-18	M0
Tmsb4x	3.68E-22	0.658315353	1	1	4.13E-18	NO
Unc93b1	6.87E-22	1.335790748	0.842	0.497	7.72E-18	MDP_cMOP
Cd9	1.16E-20	-1.348603129	0.396	0.809	1.30E-16	M0
Tmem176b	1.51E-20	2.423543695	0.577	0.131	1.69E-16	MDP_cMOP
Card19	2.25E-20	-2.169632987	0.162	0.568	2.52E-16	M0
H2-Eb1	7.35E-20	1.345717778	0.892	0.667	8.24E-16	MDP_cMOP
Basp1	1.00E-19	-1.087413299	0.804	0.951	1.12E-15	M0
Ctsc	1.56E-19	0.868006026	0.981	0.918	1.75E-15	NO
H2-DMb1	3.19E-19	1.631892856	0.738	0.333	3.58E-15	MDP_cMOP
Arhgdib	5.63E-19	1.267224188	0.858	0.514	6.32E-15	MDP_cMOP
Pmepa1	7.22E-19	1.538378505	0.75	0.399	8.11E-15	MDP_cMOP
Capg	7.69E-19	-1.634111992	0.338	0.732	8.63E-15	M0
Cd53	8.19E-19	-1.136973461	0.619	0.88	9.19E-15	M0
Tnfrsf9	8.62E-19	-3.169632987	0.077	0.421	9.67E-15	M0
Osbpl8	1.43E-18	-2.635950992	0.096	0.454	1.61E-14	M0
Eno1	1.46E-18	-1.293347636	0.562	0.852	1.64E-14	M0
H2-DMa	2.00E-18	1.191388305	0.854	0.53	2.25E-14	MDP_cMOP
Clec4d	2.30E-18	-2.293938651	0.177	0.546	2.58E-14	M0
Anxa1	2.91E-18	-2.343938475	0.192	0.563	3.26E-14	M0
Ftl1	4.90E-18	-0.916580881	1	1	5.50E-14	NO
Ap3s1	5.48E-18	-2.733176505	0.088	0.432	6.16E-14	M0
Tmem176a	7.22E-18	2.640975579	0.488	0.104	8.10E-14	MDP_cMOP
Lst1	1.00E-17	1.259933854	0.796	0.41	1.13E-13	MDP_cMOP
Mif	1.81E-17	-0.98782647	0.831	0.951	2.03E-13	NO
Serinc3	1.95E-17	1.362971226	0.812	0.503	2.19E-13	MDP_cMOP
Apoe	2.33E-17	1.122164609	0.992	0.967	2.62E-13	MDP_cMOP
Ninj1	4.24E-17	-1.613583179	0.335	0.689	4.75E-13	M0
Tpi1	4.86E-17	-1.018249414	0.796	0.913	5.45E-13	M0
Ms4a6b	7.07E-17	1.478635514	0.65	0.246	7.93E-13	MDP_cMOP
Slc2a1	1.19E-16	-2.304624199	0.227	0.579	1.33E-12	M0
Gpi1	1.27E-16	-1.112289946	0.812	0.94	1.43E-12	M0
Egln1	1.76E-16	-2.073014797	0.165	0.519	1.98E-12	M0
Ahnak	2.54E-16	-1.401174846	0.319	0.71	2.85E-12	M0
Ptpn18	4.31E-16	1.485554675	0.7	0.383	4.84E-12	MDP_cMOP
Rgs10	4.45E-16	1.373199447	0.719	0.393	5.00E-12	MDP_cMOP
Pgam1	5.42E-16	-0.830322814	0.808	0.956	6.08E-12	NO
H2-Ab1	6.11E-16	1.102694396	0.908	0.765	6.85E-12	MDP_cMOP
Fth1	7.04E-16	-0.887144167	1	1	7.90E-12	NO
Cd74	8.40E-16	0.96396185	0.977	0.929	9.43E-12	NO
Prdx6	8.82E-16	-2.113083585	0.231	0.563	9.90E-12	M0
Cst3	9.12E-16	0.805198665	0.992	0.918	1.02E-11	NO
Ptgs1	2.00E-15	1.862565835	0.546	0.169	2.24E-11	MDP_cMOP
Ctss	2.70E-15	0.64066321	0.992	0.967	3.03E-11	NO
F10	2.81E-15	-2.161756562	0.142	0.475	3.15E-11	M0
Inhba	2.81E-15	-5.335937673	0.023	0.273	3.15E-11	M0
Arpc1b	3.12E-15	0.714664421	0.981	0.847	3.50E-11	NO
Marcks	4.73E-15	1.286881148	0.765	0.448	5.31E-11	MDP_cMOP
Tmem189	5.80E-15	-1.480436433	0.331	0.65	6.51E-11	M0
AW112010	6.40E-15	1.598049897	0.696	0.366	7.19E-11	MDP_cMOP
Nos2	8.01E-15	-3.174092636	0.031	0.29	8.99E-11	M0
Fndc3a	9.79E-15	-2.243633569	0.131	0.448	1.10E-10	M0
Axl	1.13E-14	1.300686947	0.688	0.333	1.27E-10	MDP_cMOP
Ppfia4	1.23E-14	3.640173414	0.335	0.033	1.38E-10	MDP_cMOP
Itm2b	1.64E-14	0.837141177	0.981	0.896	1.84E-10	NO
Iqgap1	1.83E-14	-0.944852579	0.815	0.951	2.05E-10	NO
Itgb5	2.25E-14	1.371490902	0.646	0.29	2.53E-10	MDP_cMOP
Ccl6	3.96E-14	-2.000519857	0.554	0.798	4.44E-10	M0
Pld4	5.28E-14	1.522675987	0.631	0.295	5.92E-10	MDP_cMOP
Fam20c	6.05E-14	-2.02451628	0.135	0.448	6.79E-10	M0
Ldha	6.42E-14	-0.702891463	0.908	0.995	7.21E-10	NO
Esd	7.64E-14	-1.604184481	0.423	0.683	8.58E-10	M0
Egln3	1.03E-13	-3.217161358	0.023	0.257	1.16E-09	M0
Gpr137b	1.06E-13	-2.314022897	0.085	0.372	1.19E-09	M0
Amica1	1.08E-13	1.591960058	0.523	0.169	1.21E-09	MDP_cMOP
Eif1	1.39E-13	-0.598027361	1	0.995	1.55E-09	NO
Itm2c	1.39E-13	1.207423153	0.688	0.344	1.56E-09	MDP_cMOP
Lyn	1.44E-13	1.158021718	0.712	0.344	1.62E-09	MDP_cMOP
Srgn	1.56E-13	-0.860916889	0.985	0.995	1.76E-09	NO
H2-Aa	2.51E-13	0.947751075	0.912	0.809	2.81E-09	NO
Psmb10	2.51E-13	1.35751817	0.608	0.262	2.82E-09	MDP_cMOP
Rtcb	2.64E-13	1.703691891	0.527	0.186	2.97E-09	MDP_cMOP
Mxi1	4.21E-13	-1.785384003	0.185	0.492	4.72E-09	M0
Man2b1	5.87E-13	1.104526068	0.715	0.404	6.59E-09	MDP_cMOP
Csf1r	9.26E-13	0.837286426	0.873	0.689	1.04E-08	NO
mt-Cytb	1.07E-12	0.613091546	0.992	0.978	1.20E-08	NO
mt-Nd1	1.16E-12	0.633253339	0.985	0.918	1.30E-08	NO
Higd1a	1.20E-12	-1.608363372	0.215	0.536	1.35E-08	M0
Fam105a	1.38E-12	2.13193249	0.404	0.098	1.55E-08	MDP_cMOP
Slc7a2	1.49E-12	-2.22067242	0.138	0.426	1.68E-08	M0
Ccr2	1.55E-12	1.356660586	0.608	0.268	1.74E-08	MDP_cMOP
Pfkp	1.75E-12	-1.688871306	0.146	0.448	1.97E-08	M0
Lyz2	1.76E-12	0.721984795	1	0.956	1.98E-08	NO
Eif4ebp1	2.13E-12	-1.412624485	0.292	0.607	2.39E-08	M0
Hexb	2.26E-12	1.130761946	0.727	0.415	2.54E-08	MDP_cMOP
Fcgrt	2.45E-12	1.590942822	0.508	0.186	2.75E-08	MDP_cMOP
Atp6v0d2	2.81E-12	-6.121377819	0	0.175	3.16E-08	M0
S100a10	2.82E-12	-1.357031896	0.4	0.699	3.17E-08	M0
Ccl12	3.14E-12	1.579096579	0.546	0.219	3.53E-08	MDP_cMOP
Fcgr1	3.14E-12	1.025345646	0.662	0.317	3.53E-08	MDP_cMOP
Ifitm2	3.62E-12	0.92491058	0.865	0.656	4.06E-08	NO
Slamf9	4.04E-12	1.861307488	0.469	0.164	4.53E-08	MDP_cMOP
Hnrnpa2b1	4.74E-12	0.933031579	0.815	0.541	5.32E-08	NO
Pmp22	4.77E-12	-2.430046693	0.058	0.301	5.35E-08	M0
Gapdh	6.72E-12	-0.817550286	0.927	0.973	7.55E-08	NO
Nrp1	8.67E-12	2.885649448	0.312	0.049	9.74E-08	MDP_cMOP
Plk2	1.22E-11	-1.419993563	0.515	0.732	1.36E-07	M0
Anxa5	1.38E-11	-0.783038017	0.712	0.891	1.55E-07	NO
Bst1	1.65E-11	-1.769702381	0.092	0.355	1.85E-07	M0
Dusp4	1.72E-11	-3.546196339	0.027	0.23	1.93E-07	M0
Cd81	1.72E-11	0.957407018	0.742	0.459	1.94E-07	NO
Mt2	1.92E-11	-2.033527521	0.138	0.426	2.15E-07	M0
Rac2	2.03E-11	1.270137884	0.615	0.322	2.28E-07	MDP_cMOP
Slc29a3	2.14E-11	1.542575544	0.458	0.153	2.40E-07	MDP_cMOP
Emp1	2.31E-11	-1.477324013	0.273	0.574	2.59E-07	M0
Mtss1	2.48E-11	-1.996473242	0.169	0.432	2.78E-07	M0
Srsf9	2.79E-11	1.476054034	0.512	0.202	3.13E-07	MDP_cMOP
Gdi2	2.79E-11	0.723815859	0.873	0.76	3.13E-07	NO
Fxyd5	3.78E-11	-0.81021754	0.923	0.962	4.24E-07	NO
Adgre1	3.86E-11	1.46230513	0.496	0.191	4.33E-07	MDP_cMOP
Mmp13	5.01E-11	-1.524534396	0.223	0.508	5.62E-07	M0
Fcgr4	5.10E-11	1.296718045	0.65	0.377	5.72E-07	MDP_cMOP
Fnip2	5.12E-11	-1.82859607	0.138	0.404	5.74E-07	M0
Tes	6.16E-11	-1.741688004	0.181	0.459	6.91E-07	M0
Arrb2	6.24E-11	1.345774837	0.538	0.246	7.01E-07	MDP_cMOP
mt-Nd3	7.38E-11	0.670951418	0.931	0.678	8.28E-07	NO
Psmb8	8.12E-11	0.878154911	0.808	0.59	9.11E-07	NO
Grina	8.16E-11	-1.266234998	0.292	0.574	9.16E-07	M0
Gbp7	9.09E-11	1.673038047	0.488	0.208	1.02E-06	MDP_cMOP
Selenbp1	1.08E-10	-2.373401444	0.042	0.251	1.21E-06	M0
Lair1	1.10E-10	1.099747636	0.638	0.35	1.24E-06	MDP_cMOP
Klra2	1.22E-10	2.300686947	0.335	0.077	1.37E-06	MDP_cMOP
mt-Nd4	1.25E-10	0.529729906	0.988	0.951	1.41E-06	NO
Naaa	1.29E-10	1.878985718	0.423	0.148	1.45E-06	MDP_cMOP
Fermt3	1.35E-10	1.225636242	0.585	0.284	1.52E-06	MDP_cMOP
Ncf1	1.52E-10	1.40378044	0.531	0.23	1.71E-06	MDP_cMOP
Ccl9	1.57E-10	-1.766411238	0.431	0.65	1.76E-06	M0
Slc6a8	1.57E-10	-3.191166149	0.023	0.208	1.76E-06	M0
Hpgds	2.08E-10	1.40378044	0.488	0.186	2.33E-06	MDP_cMOP
Gla	2.28E-10	-1.133624564	0.192	0.475	2.56E-06	M0
Ctsd	2.29E-10	-0.873197012	0.858	0.918	2.57E-06	NO
Camk1	2.32E-10	1.667829756	0.431	0.148	2.61E-06	MDP_cMOP
Crip1	2.46E-10	-1.139885644	0.562	0.809	2.76E-06	M0
Sla	2.75E-10	1.649451227	0.442	0.164	3.09E-06	MDP_cMOP
Ncf4	2.87E-10	0.968240981	0.715	0.464	3.22E-06	NO
Hebp1	3.44E-10	1.80560995	0.415	0.142	3.87E-06	MDP_cMOP
Adssl1	5.03E-10	-1.94918621	0.127	0.372	5.65E-06	M0
Alcam	5.32E-10	-1.881707406	0.092	0.328	5.97E-06	M0
Tmem14c	5.51E-10	1.000592169	0.646	0.35	6.18E-06	MDP_cMOP
Actg1	5.75E-10	-0.437270672	1	1	6.46E-06	NO
Vat1	6.01E-10	-1.592059466	0.127	0.377	6.75E-06	M0
Appl2	6.30E-10	-1.966099593	0.081	0.306	7.07E-06	M0
H2afy	7.03E-10	0.997804608	0.642	0.35	7.89E-06	NO
Rassf8	7.23E-10	-3.158744671	0.015	0.18	8.12E-06	M0
Ptpn1	7.84E-10	0.897054211	0.65	0.333	8.80E-06	NO
Rgcc	7.89E-10	-2.754595488	0.077	0.29	8.85E-06	M0
Tmsb10	9.23E-10	-1.139235122	0.65	0.836	1.04E-05	M0
Vegfa	1.08E-09	-1.0498103	0.381	0.667	1.21E-05	M0
Pnrc1	1.09E-09	-0.943366257	0.65	0.836	1.22E-05	NO
Bnip3l	1.16E-09	-1.225154148	0.315	0.574	1.31E-05	M0
Dbi	1.18E-09	0.896560222	0.738	0.47	1.32E-05	NO
Gadd45a	1.37E-09	-2.226560056	0.127	0.361	1.54E-05	M0
Txn1	1.51E-09	-0.660090345	0.812	0.891	1.69E-05	NO
Erp29	1.58E-09	0.65329264	0.862	0.694	1.78E-05	NO
Fam162a	1.59E-09	-1.336742973	0.235	0.503	1.78E-05	M0
Spon1	1.61E-09	2.122688645	0.315	0.077	1.80E-05	MDP_cMOP
Btg1	1.66E-09	-0.841677959	0.935	0.934	1.86E-05	NO
Ankrd37	1.68E-09	-2.603529514	0.05	0.246	1.89E-05	M0
Rora	1.70E-09	-3.932932729	0.012	0.164	1.91E-05	M0
Srsf3	1.76E-09	0.962817309	0.638	0.355	1.97E-05	NO
Sdc1	1.77E-09	-3.261555477	0.015	0.175	1.99E-05	M0
Ifi44l	2.14E-09	2.400222621	0.254	0.038	2.40E-05	MDP_cMOP
Gbp4	2.27E-09	1.659140918	0.385	0.131	2.55E-05	MDP_cMOP
Samd8	2.45E-09	-2.035046947	0.088	0.306	2.75E-05	M0
Iqsec1	2.64E-09	-2.611004635	0.023	0.191	2.97E-05	M0
Bsg	2.65E-09	-0.68863077	0.662	0.82	2.97E-05	NO
Tapbp	3.15E-09	0.90075634	0.65	0.355	3.54E-05	NO
Ighm	3.16E-09	5.493332025	0.173	0	3.55E-05	MDP_cMOP
Ets1	3.21E-09	-3.394193245	0.015	0.169	3.60E-05	M0
Gusb	3.23E-09	1.189325838	0.504	0.224	3.62E-05	MDP_cMOP
S100a6	3.26E-09	-1.425240375	0.269	0.519	3.66E-05	M0
Lpcat2	3.34E-09	2.004293945	0.331	0.093	3.75E-05	MDP_cMOP
Ptpn6	3.40E-09	1.253661612	0.477	0.191	3.82E-05	MDP_cMOP
Rab3il1	3.54E-09	1.869198927	0.335	0.093	3.97E-05	MDP_cMOP
Pik3cd	3.57E-09	2.81526012	0.246	0.038	4.01E-05	MDP_cMOP
Bhlhe41	3.74E-09	-2.039163056	0.077	0.284	4.20E-05	M0
Cd300lf	3.89E-09	-1.052636344	0.192	0.454	4.36E-05	M0
H2-DMb2	4.37E-09	1.266561163	0.492	0.224	4.91E-05	MDP_cMOP
Malat1	4.58E-09	-0.73102868	0.923	0.929	5.14E-05	NO
Pdpn	4.69E-09	-2.162019803	0.127	0.344	5.26E-05	M0
Limd2	4.72E-09	2.580794867	0.262	0.049	5.30E-05	MDP_cMOP
Fgd2	4.76E-09	3.029384925	0.215	0.022	5.34E-05	MDP_cMOP
Prelid2	5.29E-09	-1.735486665	0.108	0.328	5.93E-05	M0
Ptgs2	5.73E-09	-1.745614994	0.415	0.623	6.43E-05	M0
Tmem173	6.57E-09	2.114820402	0.273	0.055	7.38E-05	MDP_cMOP
Stk24	7.77E-09	-1.774148286	0.088	0.301	8.72E-05	M0
Samhd1	8.27E-09	1.385476035	0.469	0.202	9.28E-05	MDP_cMOP
Ifi30	9.03E-09	0.743942716	0.85	0.634	0.00010135	NO
Psme1	9.12E-09	0.817051176	0.758	0.557	0.000102361	NO
Ms4a6d	9.92E-09	0.556067781	0.892	0.639	0.000111346	NO
AF251705	1.05E-08	0.784743694	0.796	0.541	0.000117954	NO
Cd68	1.17E-08	-0.866432891	0.631	0.792	0.00013155	NO
Oaz1	1.19E-08	0.475046672	0.973	0.929	0.000134118	NO
Mef2c	1.31E-08	1.605806755	0.415	0.169	0.000146662	MDP_cMOP
Eif4a2	1.38E-08	-1.267480311	0.223	0.475	0.000155058	M0
P2ry6	1.44E-08	1.61766016	0.346	0.109	0.000161594	MDP_cMOP
Eno2	1.56E-08	-3.354664881	0.015	0.158	0.000175197	M0
mt-Atp6	1.78E-08	0.382766023	0.996	1	0.000200039	NO
Sdhb	1.88E-08	1.442348097	0.419	0.169	0.000210934	MDP_cMOP
Cxcl3	1.89E-08	-2.635335639	0.15	0.366	0.000212562	M0
Adm	2.30E-08	-4.13115884	0.008	0.137	0.000257655	M0
Cebpzos	2.34E-08	2.580794867	0.231	0.038	0.000263069	MDP_cMOP
Ssh2	2.49E-08	1.692640833	0.342	0.109	0.000279009	MDP_cMOP
F13a1	2.79E-08	-1.419516026	0.162	0.399	0.000313515	M0
Ms4a7	3.02E-08	1.245191835	0.531	0.29	0.000339459	MDP_cMOP
Arg2	3.31E-08	-1.262998894	0.181	0.421	0.000371513	M0
Ccnd1	3.31E-08	1.839106862	0.277	0.066	0.000371749	MDP_cMOP
Rhoc	3.39E-08	-1.906598582	0.119	0.322	0.000379965	M0
Agpat9	3.50E-08	-2.174092636	0.046	0.219	0.000392475	M0
Atp5g1	3.83E-08	1.030466001	0.596	0.35	0.000429434	MDP_cMOP
Soat1	3.90E-08	-1.082528268	0.335	0.557	0.000437739	M0
F7	3.99E-08	-2.119644852	0.038	0.202	0.000448203	M0
Fbxo32	4.17E-08	-2.175046484	0.073	0.262	0.000468197	M0
Gsdmd	4.36E-08	2.431931481	0.235	0.044	0.000489827	MDP_cMOP
Csk	4.63E-08	1.643891702	0.354	0.126	0.000519445	MDP_cMOP
Itgam	4.69E-08	-0.9153917	0.477	0.699	0.0005261	NO
Coro1a	4.71E-08	0.520071873	0.888	0.781	0.000528118	NO
Pfn1	4.87E-08	0.454119674	0.992	0.978	0.00054666	NO
Atp6v1c1	5.18E-08	-1.397438905	0.142	0.361	0.00058133	M0
Zeb2	5.54E-08	-0.935704177	0.808	0.885	0.0006216	NO
Igfbp4	6.24E-08	2.933904617	0.212	0.033	0.000700415	MDP_cMOP
Hal	6.49E-08	-1.335056597	0.212	0.448	0.000728769	M0
C4b	7.82E-08	3.021710998	0.242	0.055	0.000877714	MDP_cMOP
AA467197	8.14E-08	-1.82859607	0.077	0.262	0.000913379	M0
Impa2	8.33E-08	-2.013627963	0.054	0.224	0.00093551	M0
Vamp8	9.61E-08	0.763421189	0.731	0.514	0.001078362	NO
Fosb	9.61E-08	1.013475058	0.719	0.568	0.001078555	MDP_cMOP
Pf4	9.95E-08	-1.76898658	0.273	0.47	0.001116299	M0
Jag1	1.08E-07	-2.243633569	0.065	0.24	0.001216322	M0
Ms4a4c	1.11E-07	1.297411815	0.415	0.18	0.001249251	MDP_cMOP
Cd44	1.19E-07	-0.920226545	0.488	0.689	0.001331314	NO
Ugp2	1.27E-07	-1.210683147	0.177	0.404	0.001429779	M0
Mrc1	1.34E-07	0.846046246	0.677	0.443	0.001500584	NO
2610507B11Rik	1.39E-07	1.756366431	0.308	0.098	0.001561647	MDP_cMOP
S100a11	1.40E-07	-0.998873335	0.358	0.596	0.001572131	NO
Cyp51	1.65E-07	2.235835803	0.227	0.044	0.001847206	MDP_cMOP
Pla2g16	1.80E-07	1.943993434	0.273	0.077	0.002020152	MDP_cMOP
Erh	1.92E-07	1.17647492	0.527	0.301	0.002156861	MDP_cMOP
Ppp1r15a	1.93E-07	0.857682111	0.831	0.672	0.002163482	NO
Smox	1.94E-07	-1.407132301	0.146	0.355	0.002180954	M0
Fbxl5	1.97E-07	-2.141753955	0.146	0.344	0.002208358	M0
Eea1	2.08E-07	-1.328669673	0.158	0.366	0.002329511	M0
Lrp1	2.09E-07	-1.175843479	0.319	0.536	0.002343374	M0
Galnt1	2.12E-07	1.196350287	0.442	0.208	0.002377054	MDP_cMOP
Hcls1	2.13E-07	1.11987363	0.5	0.279	0.00239257	MDP_cMOP
mt-Co2	2.17E-07	0.343662169	0.996	0.989	0.00243875	NO
Fam129b	2.30E-07	-1.996993601	0.065	0.235	0.002586515	M0
P4ha2	2.33E-07	-3.150524165	0.012	0.131	0.002609728	M0
Plp2	2.38E-07	-2.394193245	0.035	0.18	0.002675548	M0
Bmyc	2.62E-07	2.095368039	0.254	0.066	0.002944942	MDP_cMOP
Rnh1	2.92E-07	-1.022309415	0.369	0.579	0.003278741	M0
St8sia4	3.09E-07	-1.450084446	0.127	0.328	0.003467372	M0
Lrp12	3.16E-07	-1.533140186	0.088	0.273	0.003545346	M0
Diaph1	3.25E-07	-0.847008107	0.273	0.503	0.003650156	NO
Cd52	3.44E-07	0.491706453	0.904	0.765	0.003856303	NO
Ndufs2	3.53E-07	1.300686947	0.408	0.186	0.003963832	MDP_cMOP
Comt	4.29E-07	1.469084479	0.358	0.148	0.004814583	MDP_cMOP
Tgfbi	4.35E-07	0.613905689	0.769	0.585	0.004877249	NO
Atp6v1a	4.51E-07	-1.05415577	0.381	0.574	0.00506369	M0
Pik3cb	4.57E-07	-1.889996614	0.081	0.251	0.00513066	M0
Gmfg	4.73E-07	1.087693224	0.446	0.219	0.005310222	MDP_cMOP
Ifi44	5.19E-07	1.202029894	0.438	0.219	0.005827165	MDP_cMOP
Lonrf3	5.38E-07	-2.939627382	0.012	0.126	0.00604334	M0
Scimp	6.02E-07	1.363271485	0.304	0.098	0.006755137	MDP_cMOP
Rnf213	6.56E-07	1.636289979	0.308	0.109	0.007359501	MDP_cMOP
Snx2	6.63E-07	0.99480954	0.55	0.333	0.007438661	NO
Rala	6.63E-07	-1.144097895	0.162	0.372	0.007439954	M0
Clec4a2	6.67E-07	1.05028015	0.438	0.208	0.007483524	MDP_cMOP
Evi2a	7.17E-07	1.087172677	0.442	0.224	0.008052926	MDP_cMOP
Katnbl1	8.34E-07	-2.885179598	0.015	0.131	0.009365814	M0
Ndufb11	8.42E-07	1.086562142	0.508	0.29	0.009454025	MDP_cMOP
Vdac1	8.44E-07	-1.101411496	0.415	0.596	0.009470624	M0
Zbp1	8.56E-07	1.1640244	0.408	0.191	0.009608434	MDP_cMOP
Pnp	8.60E-07	1.086030175	0.462	0.235	0.00965685	MDP_cMOP
Ctsb	8.92E-07	-0.604604065	0.977	0.989	0.01001322	NO
Mmp8	9.00E-07	-3.288027688	0.015	0.131	0.0100966	NO
mt-Nd2	9.07E-07	0.364731941	0.973	0.918	0.010183436	NO
Tlr2	9.15E-07	1.17236285	0.512	0.311	0.010271189	NO
Clec4a3	9.23E-07	1.444422425	0.331	0.131	0.010361572	NO
Lasp1	9.52E-07	-1.619142704	0.135	0.317	0.010679842	NO
Il1rn	9.57E-07	-0.838399245	0.515	0.699	0.010746034	NO
Pcnx	9.94E-07	-2.394193245	0.035	0.169	0.011152495	NO
Cxcl16	1.04E-06	0.472735121	0.892	0.743	0.011646511	NO
Plxdc2	1.05E-06	1.110534863	0.435	0.213	0.011780031	NO
Litaf	1.14E-06	-0.655531361	0.573	0.754	0.012851228	NO
Actr3	1.17E-06	0.433878175	0.931	0.825	0.013174729	NO
Gbe1	1.19E-06	-2.256689722	0.035	0.169	0.013330567	NO
Clec4e	1.19E-06	-0.849060172	0.342	0.552	0.013336602	NO
Plpp3	1.21E-06	-3.82859607	0.008	0.109	0.013530398	NO
Gbp3	1.32E-06	1.376818017	0.327	0.126	0.014782288	NO
Dcstamp	1.32E-06	-3.594130816	0.008	0.109	0.014820123	NO
D8Ertd738e	1.35E-06	0.86772754	0.577	0.344	0.015110414	NO
Ucp2	1.41E-06	0.456690182	0.923	0.749	0.015795114	NO
Cxcl1	1.43E-06	-1.217002005	0.638	0.716	0.01600297	NO
AU020206	1.43E-06	1.300686947	0.377	0.169	0.01600317	NO
Uqcr11	1.45E-06	0.640173414	0.692	0.475	0.016234014	NO
Riok3	1.49E-06	-1.280392119	0.196	0.399	0.016687606	NO
Met	1.51E-06	-3.284275553	0.023	0.142	0.016943868	NO
Itpr2	1.52E-06	2.007905198	0.231	0.06	0.01709932	NO
Ube2q2	1.53E-06	-1.655531361	0.069	0.23	0.017124969	NO
Ube2d3	1.57E-06	-0.442358942	0.804	0.913	0.017601545	NO
Vav1	1.61E-06	1.493332025	0.319	0.126	0.018030347	NO
Efhd2	1.61E-06	0.470155703	0.881	0.738	0.018060191	NO
Fads1	1.70E-06	1.81526012	0.265	0.087	0.019059263	NO
Tpt1	1.87E-06	-0.361458757	1	1	0.02093891	NO
Nxpe5	1.91E-06	2.899324385	0.162	0.022	0.021416688	NO
Akap7	1.95E-06	-1.758206742	0.065	0.219	0.021876544	NO
Furin	1.97E-06	-1.003093801	0.315	0.53	0.022155177	NO
Tatdn2	1.98E-06	-1.198545679	0.108	0.29	0.022194294	NO
Stom	2.05E-06	-1.750593558	0.069	0.224	0.023024195	NO
Pomp	2.15E-06	0.659690412	0.715	0.519	0.024135669	NO
Twf2	2.15E-06	1.197347198	0.331	0.131	0.024161781	NO
Ccnd2	2.27E-06	1.336606522	0.331	0.137	0.025473645	NO
Cox5a	2.30E-06	0.49078084	0.877	0.738	0.025832797	NO
Dpep2	2.30E-06	-1.737993521	0.077	0.235	0.025840236	NO
Mtpn	2.37E-06	-0.733095909	0.442	0.628	0.026623828	NO
Atf4	2.39E-06	-0.803649713	0.488	0.694	0.02681448	NO
Serp1	2.44E-06	0.776265989	0.658	0.475	0.027362737	NO
Mgarp	2.44E-06	-2.091630475	0.035	0.164	0.027374573	NO
Lhfpl2	2.44E-06	-1.921705474	0.05	0.191	0.027424834	NO
Ifi27l2a	2.49E-06	0.806448707	0.773	0.607	0.027892622	NO
Fam96a	2.68E-06	1.202283243	0.442	0.24	0.030046	NO
Inpp5d	3.05E-06	1.537726145	0.3	0.115	0.03420298	NO
Clta	3.14E-06	0.35833681	0.954	0.945	0.035256949	NO
Rbms1	3.20E-06	-0.888346877	0.477	0.634	0.035948105	NO
Fmnl2	3.40E-06	-1.885179598	0.069	0.219	0.038168637	NO
Rnps1	3.50E-06	-1.532203067	0.092	0.257	0.039230307	NO
Impdh1	3.77E-06	-2.611004635	0.035	0.158	0.042295557	NO
Actn1	3.78E-06	-2.885179598	0.015	0.12	0.042454013	NO
Adgrg5	4.12E-06	1.940791002	0.204	0.049	0.046236466	NO
Ost4	4.18E-06	0.911058612	0.523	0.317	0.046935306	NO
Cd274	4.22E-06	-0.786127928	0.304	0.508	0.047368447	NO
Ddit4	4.58E-06	-2.864219979	0.027	0.142	0.051457717	NO
Hnrnpab	4.62E-06	0.799993363	0.619	0.41	0.051878668	NO
Gabarap	4.64E-06	-0.418099317	0.935	0.956	0.052085069	NO
Sntb2	4.80E-06	-1.506667975	0.058	0.202	0.053887044	NO
R3hdm1	4.83E-06	-1.522969787	0.15	0.322	0.054174661	NO
Trf	5.02E-06	0.625243701	0.819	0.65	0.056317752	NO
Hn1	5.08E-06	0.846213048	0.565	0.366	0.057022143	NO
Spp1	5.10E-06	-0.90170144	0.704	0.842	0.057207622	NO
Cfh	5.14E-06	1.476054034	0.358	0.175	0.05767569	NO
Map4k4	5.15E-06	-1.046306485	0.25	0.454	0.057788232	NO
Psmb2	5.25E-06	0.877036318	0.469	0.268	0.058873225	NO
Frmd4b	5.27E-06	1.730371223	0.227	0.066	0.059126509	NO
Cd2ap	5.36E-06	1.270939604	0.362	0.169	0.060142757	NO
Ell	5.37E-06	-1.729060396	0.035	0.158	0.060238922	NO
Lcp2	5.65E-06	1.201151274	0.396	0.202	0.063470254	NO
Sept-15	5.66E-06	0.818907897	0.531	0.328	0.063480882	NO
Myl12b	5.71E-06	0.777785415	0.504	0.29	0.064102009	NO
Hsd17b4	5.80E-06	2.193771743	0.173	0.033	0.065124748	NO
Cyth4	6.15E-06	1.260885939	0.385	0.191	0.069059414	NO
Dstn	6.22E-06	-0.953069645	0.242	0.443	0.069772196	NO
Ptma	6.43E-06	0.411029376	0.996	0.989	0.072209253	NO
Lap3	6.55E-06	1.049725374	0.431	0.235	0.07348113	NO
P4ha1	6.62E-06	-1.150524165	0.2	0.388	0.074350206	NO
Tbxas1	6.64E-06	1.06844674	0.423	0.224	0.074503578	NO
Abca1	6.79E-06	-0.916951944	0.423	0.612	0.076239974	NO
Bri3	7.05E-06	-0.652179077	0.623	0.749	0.079090754	NO
Rybp	7.07E-06	-1.442537637	0.054	0.191	0.079337119	NO
Errfi1	7.12E-06	-1.874399759	0.185	0.35	0.079883787	NO
Tmem87b	7.24E-06	-1.694294978	0.065	0.208	0.081277628	NO
Ptms	7.49E-06	0.665854138	0.715	0.585	0.084041566	NO
Hnrnpm	7.55E-06	1.030200238	0.465	0.262	0.084755598	NO
Rabac1	7.99E-06	-0.851496472	0.308	0.508	0.089660691	NO
Ccl8	8.05E-06	2.639798054	0.285	0.115	0.09030723	NO
Kif3a	8.11E-06	-2.354664881	0.035	0.153	0.091003117	NO
Ndufa4	8.26E-06	0.959650029	0.5	0.328	0.092698245	NO
Idi1	8.28E-06	1.952763644	0.188	0.044	0.092964528	NO
Sqstm1	8.58E-06	-0.935780659	0.385	0.568	0.096311391	NO
Stat1	8.94E-06	1.297066632	0.388	0.202	0.100329567	NO
Eif5a	9.01E-06	0.578801367	0.788	0.601	0.101179005	NO
Lilrb4a	9.46E-06	-0.801115333	0.55	0.689	0.106178377	NO
Anpep	9.87E-06	-1.385361679	0.108	0.268	0.110824571	NO
Anxa3	9.97E-06	0.669011701	0.677	0.481	0.111916328	NO
Nt5e	1.03E-05	-2.001432666	0.081	0.224	0.115058114	NO
Colec12	1.07E-05	-1.13036287	0.258	0.432	0.119591448	NO
Pigt	1.07E-05	1.702785391	0.242	0.082	0.119938388	NO
Ssr3	1.15E-05	-0.760851463	0.312	0.514	0.129546048	NO
Ly6e	1.18E-05	0.904897333	0.531	0.333	0.131914939	NO
Kdm6b	1.25E-05	0.991879774	0.512	0.317	0.140372876	NO
Adss	1.26E-05	-1.023066189	0.238	0.432	0.14116439	NO
Cd72	1.26E-05	1.239575433	0.431	0.24	0.141178939	NO
Sec22b	1.28E-05	-1.667132647	0.058	0.191	0.14358574	NO
Cox6b1	1.29E-05	0.508038524	0.873	0.76	0.144808078	NO
Slc16a3	1.29E-05	-0.912306776	0.2	0.399	0.144956879	NO
Isg15	1.34E-05	0.759455715	0.65	0.475	0.149956217	NO
Myo5a	1.34E-05	-1.099758356	0.188	0.366	0.15089277	NO
mt-Co3	1.38E-05	0.274653822	0.996	1	0.15456132	NO
Snx17	1.38E-05	1.319302625	0.281	0.109	0.155046307	NO
Gnai2	1.39E-05	0.314660981	0.962	0.945	0.155871914	NO
Bcl2a1d	1.40E-05	0.791300221	0.515	0.311	0.15696317	NO
Minos1	1.45E-05	0.780721701	0.592	0.415	0.16322972	NO
Wipi2	1.46E-05	-3.754595488	0.004	0.082	0.163504778	NO
Olfml3	1.50E-05	2.329833293	0.154	0.027	0.168088191	NO
Adrbk1	1.51E-05	1.225636242	0.327	0.148	0.169440638	NO
Osbpl9	1.56E-05	-0.838511538	0.142	0.317	0.174797318	NO
Ackr3	1.59E-05	-3.470142099	0.015	0.109	0.178983591	NO
Pgk1	1.65E-05	-1.786775894	0.042	0.164	0.185604201	NO
Gys1	1.66E-05	-1.573782171	0.073	0.213	0.186188316	NO
Ndufc2	1.68E-05	0.846121084	0.515	0.328	0.188993906	NO
Camk1d	1.73E-05	1.332051118	0.285	0.115	0.194075664	NO
Pmvk	1.74E-05	1.608809243	0.223	0.071	0.195541603	NO
Rsbn1	1.83E-05	-2.29516387	0.038	0.153	0.204875743	NO
Laptm5	1.83E-05	0.333949401	0.988	0.951	0.205383045	NO
Rnase4	1.86E-05	0.982716866	0.396	0.197	0.209090537	NO
Tec	1.90E-05	-1.898985398	0.054	0.18	0.213417332	NO
Nedd8	2.04E-05	0.726645733	0.604	0.415	0.22890017	NO
Eif4g3	2.10E-05	0.844804396	0.423	0.23	0.235727146	NO
Asph	2.17E-05	-1.478653599	0.088	0.235	0.243178779	NO
Fyb	2.18E-05	0.638280361	0.635	0.437	0.244222572	NO
Sub1	2.20E-05	0.633813249	0.7	0.514	0.247376543	NO
Atp5a1	2.23E-05	0.54918526	0.765	0.65	0.250145912	NO
Rps29	2.23E-05	0.261505787	1	1	0.250805559	NO
Lcp1	2.24E-05	-0.41296839	0.892	0.923	0.250922613	NO
Chd4	2.25E-05	0.742359573	0.465	0.246	0.252054682	NO
Lgals9	2.28E-05	1.222684435	0.362	0.186	0.25625144	NO
Atp13a2	2.30E-05	1.156297038	0.308	0.137	0.257685211	NO
Nmi	2.34E-05	2.81526012	0.138	0.022	0.263007131	NO
Plec	2.36E-05	-1.6619462	0.081	0.219	0.265196454	NO
Kif21b	2.39E-05	-2.150524165	0.027	0.131	0.268547826	NO
Siglec1	2.46E-05	2.493332025	0.138	0.022	0.275799776	NO
Rab11a	2.63E-05	-0.97481681	0.196	0.377	0.295505393	NO
Vsir	2.63E-05	0.823252911	0.477	0.279	0.29570151	NO
Cd24a	2.65E-05	-2.150524165	0.046	0.164	0.297918466	NO
Vamp4	2.70E-05	-1.252911382	0.096	0.246	0.302685408	NO
Sgms1	2.76E-05	-1.589130135	0.112	0.262	0.310029827	NO
C6	2.78E-05	2.002345673	0.2	0.06	0.311788899	NO
Cmtm6	2.86E-05	2.165757367	0.165	0.038	0.321298714	NO
Smpdl3a	2.88E-05	-1.074951734	0.162	0.333	0.323336136	NO
Sars	2.91E-05	-1.123339335	0.154	0.322	0.327005732	NO
Sh2d1b1	2.93E-05	3.11782289	0.115	0.011	0.328944823	NO
Exoc5	2.96E-05	-1.132853138	0.146	0.311	0.332520288	NO
Rbpj	3.06E-05	-0.637598845	0.481	0.639	0.343938628	NO
Tcf25	3.10E-05	-0.583425174	0.519	0.689	0.348042365	NO
Mettl9	3.10E-05	-1.565561664	0.081	0.219	0.348282305	NO
Timm10b	3.12E-05	1.166521709	0.35	0.175	0.350394678	NO
Acly	3.13E-05	0.811072323	0.419	0.224	0.35175252	NO
Map3k1	3.17E-05	-1.274494533	0.123	0.279	0.356267553	NO
Olfm1	3.18E-05	1.396656006	0.296	0.131	0.356862952	NO
Spi1	3.18E-05	0.601664647	0.627	0.41	0.357339769	NO
Hint1	3.22E-05	0.462438017	0.842	0.754	0.361297122	NO
Cipc	3.23E-05	-3.41355857	0.004	0.077	0.362838709	NO
Ndufa13	3.24E-05	0.611976522	0.627	0.437	0.363968423	NO
Hist1h1c	3.26E-05	-1.381137093	0.131	0.29	0.366098356	NO
Bcl2a1a	3.27E-05	0.579488669	0.615	0.443	0.367120012	NO
Dbnl	3.28E-05	0.976414912	0.392	0.208	0.36773266	NO
Emilin2	3.40E-05	-0.641868713	0.685	0.776	0.381421298	NO
Slc38a1	3.41E-05	0.908369525	0.408	0.213	0.382496661	NO
Dcaf12	3.42E-05	-1.439553779	0.069	0.202	0.38419739	NO
Snx6	3.47E-05	0.859284744	0.446	0.257	0.38917688	NO
Hnrnpul2	3.47E-05	1.030597784	0.373	0.197	0.389849753	NO
Aup1	3.48E-05	1.092369711	0.335	0.158	0.390872909	NO
Pip4k2a	3.62E-05	1.246239163	0.285	0.12	0.406257839	NO
Malt1	3.80E-05	-0.972906555	0.308	0.492	0.426273659	NO
Svbp	3.88E-05	1.166521709	0.338	0.169	0.435002476	NO
Arhgap30	3.99E-05	1.078294526	0.388	0.213	0.447451539	NO
Fdps	4.22E-05	2.300686947	0.169	0.044	0.473455167	NO
mt-Nd5	4.27E-05	0.356697333	0.831	0.716	0.479091777	NO
Psmb9	4.29E-05	0.711237056	0.546	0.361	0.481618356	NO
Npepps	4.36E-05	-1.181267688	0.154	0.317	0.488943041	NO
Hfe	4.84E-05	1.650873302	0.196	0.06	0.542874086	NO
Lamtor1	4.85E-05	0.848174743	0.392	0.202	0.543821226	NO
Thbs1	4.98E-05	-2.514660765	0.088	0.219	0.558567981	NO
Psmd8	4.99E-05	-0.694091567	0.488	0.612	0.55985482	NO
Arhgap15	5.00E-05	1.440864605	0.181	0.049	0.561152848	NO
Cp	5.05E-05	2.952763644	0.131	0.022	0.567339701	NO
Sdf2l1	5.07E-05	1.03585926	0.377	0.202	0.56955693	NO
Slc48a1	5.13E-05	-1.152003093	0.115	0.268	0.575489218	NO
Ago2	5.22E-05	-1.293674251	0.162	0.317	0.585890714	NO
Pirb	5.25E-05	1.121363248	0.323	0.153	0.589807826	NO
Itgb2	5.45E-05	-0.800399178	0.365	0.53	0.611517455	NO
Zfhx3	5.51E-05	0.891881402	0.415	0.235	0.618746834	NO
Dnajb6	5.61E-05	0.81983285	0.469	0.29	0.629475148	NO
Snrpb	5.66E-05	0.665017485	0.585	0.399	0.635163976	NO
Cd33	5.89E-05	1.139048557	0.281	0.12	0.661061915	NO
Tyrobp	6.05E-05	0.318653494	0.992	0.973	0.679593582	NO
Car2	6.07E-05	-3.622145192	0.008	0.082	0.681772942	NO
Tgfbr2	6.08E-05	1.007905198	0.385	0.213	0.682316124	NO
Ccnl2	6.11E-05	-1.102771033	0.123	0.279	0.68584704	NO
Ifi204	6.12E-05	0.663257027	0.523	0.344	0.687287468	NO
Pycr2	6.15E-05	2.702785391	0.119	0.016	0.690629992	NO
Epas1	6.24E-05	-3.169632987	0.008	0.082	0.700491843	NO
Il6ra	6.28E-05	1.404795351	0.254	0.104	0.704596593	NO
Asns	6.41E-05	-4.207107693	0	0.06	0.719201802	NO
Atp9a	6.41E-05	-4.754595488	0	0.06	0.719824821	NO
Slc38a2	6.72E-05	-0.849060172	0.154	0.322	0.754300076	NO
Nop10	6.92E-05	0.943134943	0.365	0.191	0.7769026	NO
Atp5o	7.04E-05	0.860448894	0.554	0.404	0.790597373	NO
E330009J07Rik	7.06E-05	-3.314022897	0.004	0.071	0.792930098	NO
Sugt1	7.07E-05	-1.063061323	0.177	0.339	0.793754148	NO
Tpm3-rs7	7.13E-05	0.679953316	0.612	0.459	0.800762713	NO
Dock8	7.16E-05	1.435229071	0.238	0.093	0.803785656	NO
Tmcc3	7.94E-05	1.663257027	0.227	0.087	0.890952448	NO
Itgb7	8.07E-05	-2.314022897	0.015	0.098	0.905975588	NO
Esyt2	8.32E-05	-1.226560056	0.035	0.137	0.933970872	NO
Slc3a2	8.34E-05	-0.599777379	0.55	0.683	0.936436575	NO
Cotl1	8.43E-05	0.331298567	0.969	0.858	0.9465305	NO
Slc25a5	8.45E-05	0.433211033	0.827	0.727	0.948343203	NO
Fnip1	8.61E-05	-0.835290722	0.242	0.421	0.966215552	NO
Htra3	8.61E-05	1.223724965	0.246	0.098	0.966501333	NO
Gpr34	8.76E-05	1.426217829	0.138	0.027	0.983286012	NO
Pten	8.80E-05	-0.839243314	0.238	0.41	0.987688685	NO
Cdc42se2	8.81E-05	1.114820402	0.269	0.115	0.988762742	NO
Pcgf5	9.12E-05	-1.432667393	0.062	0.18	1	NO
Sys1	9.16E-05	0.820313348	0.427	0.246	1	NO
Lims1	9.42E-05	-0.94595302	0.196	0.355	1	NO
Rai14	9.61E-05	-1.091630475	0.15	0.306	1	NO
Parp14	9.62E-05	0.908369525	0.373	0.197	1	NO
Ccr1	9.65E-05	0.576387765	0.654	0.47	1	NO
Impdh2	9.92E-05	1.023846742	0.25	0.098	1	NO
Rab5c	0.000100295	0.462958376	0.677	0.47	1	NO
Ski	0.000100563	1.135438433	0.323	0.164	1	NO
Abcg1	0.000102722	-1.262742392	0.138	0.284	1	NO
Net1	0.000103324	-2.754595488	0.012	0.087	1	NO
Cdk17	0.000104631	-2.676592976	0.012	0.087	1	NO
Por	0.000106103	-1.256689722	0.058	0.175	1	NO
Lrrfip2	0.00010938	-1.225486222	0.154	0.301	1	NO
Srpk2	0.000109658	-1.171064943	0.169	0.322	1	NO
Rhou	0.000109986	-2.091630475	0.019	0.104	1	NO
Slc7a11	0.000113511	-0.881245867	0.358	0.525	1	NO
Nr4a1	0.000113603	0.856802382	0.431	0.257	1	NO
Itgb1	0.000115138	-0.570170917	0.546	0.694	1	NO
Neurl3	0.000115905	0.841255329	0.346	0.175	1	NO
Snx18	0.000117268	-0.733845459	0.365	0.525	1	NO
Galnt6	0.000117793	-1.869238054	0.05	0.158	1	NO
Sgk1	0.000119141	-0.654709858	0.7	0.825	1	NO
Slamf8	0.000120516	1.222684435	0.215	0.077	1	NO
Lilr4b	0.000123096	-0.706112063	0.712	0.814	1	NO
Cxcl14	0.00012593	-1.019402148	0.358	0.503	1	NO
Rb1cc1	0.000128151	-0.864219979	0.162	0.317	1	NO
Atp5j2	0.000128854	0.501647293	0.758	0.623	1	NO
G3bp2	0.000129561	0.993405628	0.327	0.164	1	NO
Cnpy3	0.000129809	1.706325749	0.169	0.049	1	NO
Atp8b4	0.000130593	-1.561115759	0.031	0.126	1	NO
Smdt1	0.000135309	0.558805863	0.673	0.514	1	NO
Atp8a1	0.000136142	1.450263303	0.223	0.087	1	NO
Tnpo1	0.000140363	-1.121377819	0.104	0.24	1	NO
Lsp1	0.000142339	-1.061635735	0.223	0.377	1	NO
Ak4	0.000143901	-2.158744671	0.023	0.109	1	NO
Tnfrsf26	0.000144278	-1.905217351	0.035	0.131	1	NO
Hmgb1	0.000144687	0.861483137	0.342	0.175	1	NO
Gm10116	0.000145734	-1.54848815	0.058	0.169	1	NO
Parp1	0.000151895	1.447528336	0.208	0.077	1	NO
Ldhb	0.000152826	1.938116868	0.158	0.044	1	NO
Gpnmb	0.000153077	-3.314022897	0.004	0.066	1	NO
Acadl	0.000158102	-1.215205161	0.127	0.262	1	NO
Anxa4	0.00015917	-0.907766283	0.25	0.41	1	NO
Mtm1	0.000161021	-2.354664881	0.015	0.093	1	NO
Ccng2	0.000162999	-1.506667975	0.077	0.197	1	NO
Kmt2e	0.000164104	-0.950274626	0.146	0.295	1	NO
Dnajc3	0.000164741	0.831500761	0.412	0.246	1	NO
Pdk1	0.000167209	-1.201813393	0.058	0.169	1	NO
Mdm2	0.000172149	-0.792070194	0.381	0.546	1	NO
Pdlim5	0.000172299	-1.263396824	0.104	0.235	1	NO
Bckdha	0.00017438	2.597668685	0.119	0.022	1	NO
Tmem86a	0.000175466	1.37375041	0.235	0.098	1	NO
Cxcl2	0.000176717	-0.704978961	0.935	0.929	1	NO
Psme2	0.000180585	0.559421216	0.523	0.35	1	NO
Agap1	0.000182839	-2.030229931	0.027	0.115	1	NO
Sirt1	0.000185577	-1.850622376	0.042	0.142	1	NO
Ybx1	0.000189684	0.240944864	0.973	0.951	1	NO
Tlr12	0.000190005	4.137188215	0.073	0	1	NO
Ogfrl1	0.000195115	1.515699838	0.204	0.077	1	NO
Pdcl3	0.000197257	0.81526012	0.288	0.137	1	NO
Nceh1	0.000206523	-0.889996614	0.135	0.279	1	NO
Arhgap10	0.000220125	-2.594130816	0.012	0.082	1	NO
Gbp2b	0.00022119	1.003006399	0.281	0.131	1	NO
Cfl1	0.000224965	0.222163192	0.996	0.995	1	NO
Pttg1ip	0.000227237	-1.18473988	0.127	0.262	1	NO
Abcf1	0.000230209	0.98928952	0.358	0.202	1	NO
Kdm5b	0.000232629	-2.091630475	0.035	0.126	1	NO
Arhgef2	0.000241636	1.116262376	0.262	0.12	1	NO
Prdx1	0.000244787	-0.7257947	0.869	0.913	1	NO
Rp2	0.00024806	1.699782903	0.185	0.066	1	NO
Arhgef6	0.00025073	0.802660083	0.2	0.071	1	NO
Lsm6	0.000255589	1.452690041	0.223	0.093	1	NO
Traf1	0.000257039	-1.381137093	0.069	0.18	1	NO
Lbh	0.000257377	1.663257027	0.154	0.044	1	NO
Gpr65	0.000257795	1.344809501	0.25	0.115	1	NO
Dusp2	0.000262192	1.778734244	0.154	0.044	1	NO
Rps12-ps3	0.000264326	0.509185976	0.731	0.601	1	NO
Naa50	0.000273659	-0.852442812	0.312	0.459	1	NO
Mndal	0.000274144	0.92050328	0.438	0.29	1	NO
Adam10	0.000276092	0.743875487	0.404	0.24	1	NO
Lima1	0.000280869	-2.158744671	0.023	0.104	1	NO
Ifi203	0.000283615	0.882374316	0.404	0.246	1	NO
Ifit2	0.000286236	1.878985718	0.212	0.082	1	NO
Bhlhe40	0.000289868	-0.618835715	0.446	0.596	1	NO
AI607873	0.000292351	0.618487157	0.604	0.475	1	NO
Psmb6	0.000299054	-0.683217366	0.458	0.612	1	NO
Tsn	0.000301023	1.065910802	0.346	0.197	1	NO
Hectd1	0.000304703	-0.869238054	0.138	0.279	1	NO
Cd93	0.000311233	-1.097555309	0.196	0.339	1	NO
Iigp1	0.000314969	2.012706184	0.142	0.038	1	NO
Tspo	0.000322775	0.354418931	0.854	0.716	1	NO
H2-K1	0.000327773	0.330420033	0.988	0.967	1	NO
Uqcr10	0.000328998	0.550163248	0.612	0.454	1	NO
Tnip3	0.000329066	-0.927805674	0.123	0.257	1	NO
Zfp704	0.000330895	-2.272202721	0.015	0.087	1	NO
Cox4i2	0.000334067	-2.381137093	0.015	0.087	1	NO
Ppp4r2	0.000334259	-0.902596651	0.185	0.333	1	NO
Atg13	0.000335882	-3.091630475	0.004	0.06	1	NO
Adamtsl5	0.000335882	-3.091630475	0.004	0.06	1	NO
Rps27l	0.000340597	0.493332025	0.731	0.601	1	NO
Tmem37	0.000343356	0.952763644	0.346	0.191	1	NO
Cnbp	0.000344083	0.664650262	0.608	0.459	1	NO
Scd2	0.000352048	-0.824408273	0.327	0.47	1	NO
Kansl3	0.000355386	-2.144097895	0.027	0.109	1	NO
Abi3	0.000358419	1.326222039	0.192	0.071	1	NO
Pfkl	0.000361003	-0.909427144	0.2	0.344	1	NO
S100a4	0.000363693	-1.320254851	0.073	0.186	1	NO
Scamp2	0.0003706	0.949011509	0.323	0.175	1	NO
Sh3bgrl	0.000375534	-0.477224197	0.504	0.672	1	NO
Gbp2	0.000381049	0.972499862	0.215	0.087	1	NO
Rab11fip1	0.000382644	-0.867070217	0.169	0.311	1	NO
Fgl2	0.000383155	1.300686947	0.312	0.169	1	NO
Cxcl10	0.000384245	0.797892988	0.485	0.311	1	NO
Vapa	0.00039666	-0.557651903	0.423	0.579	1	NO
Rcc2	0.000399263	1.078294526	0.231	0.098	1	NO
Syngr1	0.000408046	-1.042720875	0.092	0.213	1	NO
Coro7	0.000410815	1.81526012	0.131	0.033	1	NO
Ndufa8	0.000412326	0.820906683	0.408	0.257	1	NO
Nadk	0.000415668	1.625782321	0.173	0.06	1	NO
Atox1	0.000417028	0.388995365	0.835	0.721	1	NO
Psd3	0.000428012	3.885649448	0.065	0	1	NO
Cd83	0.000442271	0.669039379	0.565	0.404	1	NO
Rbms2	0.000443067	-1.407132301	0.046	0.142	1	NO
Frmd6	0.000448987	-2.754595488	0.012	0.077	1	NO
Sh2b2	0.000451987	-2.091630475	0.019	0.093	1	NO
Csf2ra	0.000452136	0.882374316	0.354	0.202	1	NO
Gpr137b-ps	0.000457038	-1.013627963	0.104	0.224	1	NO
Lif	0.000457414	-1.860304929	0.019	0.093	1	NO
Junb	0.000457803	0.532860389	0.938	0.836	1	NO
Txn2	0.000458776	1.030988811	0.288	0.148	1	NO
Mtx1	0.000464111	2.300686947	0.1	0.016	1	NO
Med23	0.000467377	-2.41355857	0.012	0.077	1	NO
Akr1b3	0.000474432	0.836219739	0.323	0.169	1	NO
Anapc4	0.000479421	-1.869238054	0.019	0.093	1	NO
Serinc1	0.000481333	-0.646598236	0.338	0.508	1	NO
Raf1	0.000492748	-1.506667975	0.069	0.175	1	NO
Qdpr	0.000492799	1.995832366	0.1	0.016	1	NO
Oasl2	0.000498091	1.189325838	0.238	0.109	1	NO
Ganc	0.000498181	3.016893981	0.077	0.005	1	NO
Atp6v1g1	0.000499195	-0.455137674	0.738	0.781	1	NO
Myd88	0.000504222	1.300686947	0.173	0.06	1	NO
Asah1	0.000505633	0.566705212	0.608	0.47	1	NO
Zfand5	0.000520267	-0.525626132	0.681	0.803	1	NO
Pak1	0.000523175	1.706325749	0.162	0.055	1	NO
Mef2d	0.000523511	-0.908030537	0.181	0.322	1	NO
Gfpt1	0.000530717	-1.430046693	0.104	0.219	1	NO
Ehd4	0.000530789	0.794198505	0.458	0.311	1	NO
Flna	0.000533298	-0.729060396	0.258	0.404	1	NO
Ptpra	0.000536048	-1.007096965	0.142	0.273	1	NO
Stmn1	0.000540476	2.337681155	0.142	0.044	1	NO
Ogt	0.000540496	-1.091630475	0.112	0.235	1	NO
Hnrnpll	0.000541415	-1.180897814	0.158	0.29	1	NO
Fbl	0.000551316	0.750240328	0.423	0.268	1	NO
Herpud1	0.000554822	1.11702692	0.342	0.208	1	NO
Pacsin2	0.000556705	0.896687719	0.277	0.137	1	NO
Sppl2a	0.000561932	0.665017485	0.515	0.361	1	NO
Chchd10	0.000565649	-1.339557989	0.115	0.235	1	NO
Mgat4b	0.000566025	-2.021241148	0.023	0.098	1	NO
Dnmt3a	0.000581047	-1.427233507	0.1	0.213	1	NO
Psmb3	0.000583924	0.706735663	0.469	0.317	1	NO
Stab1	0.000602885	0.886995874	0.35	0.208	1	NO
2610001J05Rik	0.000605715	1.270939604	0.235	0.109	1	NO
Atp5e	0.000610476	0.35088776	0.892	0.836	1	NO
Fzd7	0.000612084	-2.729060396	0.008	0.066	1	NO
Naa30	0.000612084	-2.82859607	0.008	0.066	1	NO
Hyal1	0.000612084	-2.82859607	0.008	0.066	1	NO
Stra6l	0.000618779	-2.622145192	0.008	0.066	1	NO
Ormdl3	0.000618779	-2.622145192	0.008	0.066	1	NO
Cltc	0.000619829	0.578368129	0.623	0.492	1	NO
Eif3b	0.0006257	0.942090142	0.312	0.169	1	NO
Necap2	0.000633539	0.866790421	0.362	0.219	1	NO
Abcc3	0.000635942	1.386416821	0.177	0.066	1	NO
Ass1	0.000638227	-2.506667975	0.008	0.066	1	NO
Osbp	0.000651705	-2.432667393	0.015	0.082	1	NO
Top2b	0.000654933	1.230297619	0.246	0.12	1	NO
Snapc5	0.00065689	1.393796352	0.169	0.06	1	NO
Eef1b2	0.000661447	0.238998407	0.958	0.896	1	NO
Rusc2	0.000661688	-2.354664881	0.015	0.082	1	NO
Birc6	0.000663874	-0.798130789	0.219	0.366	1	NO
Maged1	0.000669499	-1.699313053	0.05	0.142	1	NO
Hjurp	0.000674444	-2.18473988	0.015	0.082	1	NO
Spg21	0.000678256	-0.752828562	0.277	0.426	1	NO
Lrrc59	0.00068063	0.830367013	0.319	0.175	1	NO
Cdk18	0.000682062	-4.207107693	0	0.044	1	NO
Flrt2	0.000682062	-3.82859607	0	0.044	1	NO
Epm2a	0.00068237	-3.676592976	0	0.044	1	NO
Rpn1	0.000683435	0.759847	0.419	0.257	1	NO
Rnf128	0.000690409	-1.921705474	0.027	0.104	1	NO
Gstm1	0.000693193	-1.898985398	0.027	0.104	1	NO
Iscu	0.000693716	1.159594628	0.235	0.109	1	NO
Cpeb4	0.00070563	-1.110009005	0.165	0.29	1	NO
Rbmxl1	0.000707977	1.843829272	0.15	0.049	1	NO
Nus1	0.000717516	-0.952079123	0.288	0.421	1	NO
Mctp1	0.000723225	-3.207107693	0.004	0.055	1	NO
Tor3a	0.000723696	1.009581776	0.338	0.202	1	NO
Irg1	0.000726155	-0.713861361	0.365	0.497	1	NO
Gm37494	0.00073113	-2.966099593	0.004	0.055	1	NO
P2ry13	0.000731405	2.952763644	0.085	0.011	1	NO
Art2b	0.000740886	2.608809243	0.085	0.011	1	NO
Capn2	0.000742769	-1.354664881	0.092	0.202	1	NO
Cox6c	0.000744598	0.377412738	0.865	0.765	1	NO
Paxbp1	0.000745846	-1.226560056	0.046	0.137	1	NO
Borcs6	0.000746301	1.571334537	0.115	0.027	1	NO
Sec61b	0.000750517	0.46468182	0.735	0.639	1	NO
Fblim1	0.000768453	-1.644171498	0.004	0.055	1	NO
Fam177a	0.000773344	-1.457758374	0.05	0.142	1	NO
Bst2	0.000777261	0.690828315	0.604	0.486	1	NO
Skil	0.000786904	0.479526226	0.704	0.596	1	NO
Vhl	0.000791478	-1.439553779	0.027	0.104	1	NO
Itga9	0.000798354	0.7916733	0.288	0.148	1	NO
Rps11	0.00081692	0.185124333	0.996	0.989	1	NO
Pdia3	0.000821082	0.344408325	0.792	0.656	1	NO
Flrt3	0.000831392	-2.506667975	0.038	0.12	1	NO
Zcchc24	0.000831916	2.258866772	0.104	0.022	1	NO
Prex1	0.000833005	1.148683854	0.219	0.098	1	NO
Stx3	0.000833079	-1.130104623	0.131	0.251	1	NO
Grn	0.000835946	0.3335829	0.85	0.842	1	NO
App	0.000837957	-0.565933924	0.769	0.781	1	NO
Pitpnc1	0.000838798	-1.18473988	0.092	0.202	1	NO
Slc35e4	0.00084927	-2.381137093	0.019	0.087	1	NO
Pik3r5	0.000870296	-1.346203303	0.069	0.169	1	NO
Hsd17b11	0.000872504	0.916543456	0.2	0.082	1	NO
Xiap	0.000876607	-1.037182691	0.112	0.23	1	NO
Trp53bp2	0.000880117	-2.091630475	0.019	0.087	1	NO
Tifab	0.000880241	1.096673055	0.258	0.131	1	NO
Vasp	0.000880405	0.558287467	0.442	0.279	1	NO
Acaa1a	0.000888013	1.367801143	0.208	0.093	1	NO
Cmtm7	0.00088993	0.791012574	0.362	0.213	1	NO
Ndfip1	0.000894816	-1.165631057	0.05	0.142	1	NO
Eaf1	0.0009044	-1.305034114	0.077	0.18	1	NO
Ttyh3	0.000918808	1.367801143	0.208	0.093	1	NO
Cox6a1	0.000926234	0.543958098	0.527	0.388	1	NO
Ccdc86	0.000945012	0.877995875	0.288	0.153	1	NO
Klhl2	0.000955377	-2.506667975	0.012	0.071	1	NO
Fam49a	0.000964611	3.580794867	0.058	0	1	NO
Atf5	0.000969471	-2.314022897	0.012	0.071	1	NO
Zeb2os	0.000974917	1.238759198	0.188	0.077	1	NO
Trim30a	0.000982714	0.796724169	0.323	0.18	1	NO
Mrfap1	0.000983858	0.57739629	0.596	0.443	1	NO
Nrbf2	0.00099227	-1.314022897	0.062	0.158	1	NO
Pafah1b3	0.000996506	-1.217161358	0.073	0.175	1	NO
Ufm1	0.001000315	-0.811522556	0.173	0.306	1	NO
2810403A07Rik	0.001002294	-1.570798312	0.035	0.115	1	NO
Adamdec1	0.001002364	1.42494505	0.208	0.093	1	NO
Tnfaip8l2	0.001005169	1.327322074	0.215	0.098	1	NO
Tlr1	0.001005548	2.248219527	0.092	0.016	1	NO
H2-D1	0.001008746	0.213492265	0.996	0.989	1	NO
Ankrd12	0.001014808	-1.169632987	0.069	0.169	1	NO
Idh2	0.001014885	1.156297038	0.235	0.115	1	NO
Psmb5	0.001017317	0.623728663	0.462	0.311	1	NO
Ctnnbl1	0.001017504	2.037652541	0.112	0.027	1	NO
Necap1	0.00102094	-1.992094802	0.012	0.071	1	NO
Med11	0.00102094	-1.992094802	0.012	0.071	1	NO
Ssbp4	0.001024068	0.881602615	0.281	0.148	1	NO
Bin2	0.001039014	1.096673055	0.246	0.12	1	NO
Tsc22d1	0.001046219	-0.95273237	0.177	0.306	1	NO
Sept-08	0.001050767	-1.632198857	0.038	0.12	1	NO
Plxnd1	0.001059787	-1.622145192	0.038	0.12	1	NO
Sp110	0.001079692	1.176141849	0.192	0.082	1	NO
Trim26	0.001090265	0.947897889	0.246	0.12	1	NO
Tnfrsf13b	0.00109376	1.600247229	0.169	0.066	1	NO
Atp6v0e	0.001095793	-0.34976192	0.646	0.787	1	NO
Cfl2	0.001098863	-1.381137093	0.035	0.115	1	NO
Prmt5	0.001102212	2.608809243	0.081	0.011	1	NO
Ranbp1	0.001109499	0.575794185	0.435	0.284	1	NO
Mbnl1	0.001112802	0.665513001	0.442	0.295	1	NO
0610009B22Rik	0.001116244	2.493332025	0.081	0.011	1	NO
Rogdi	0.001116244	2.431931481	0.081	0.011	1	NO
Fam26f	0.001118823	3.078294526	0.069	0.005	1	NO
Trp53	0.001131138	1.277603334	0.2	0.087	1	NO
Lrmp	0.00113253	1.462958376	0.162	0.06	1	NO
Dnase1l3	0.001136794	1.622615042	0.092	0.016	1	NO
Dnajc13	0.001140455	0.86772754	0.235	0.109	1	NO
Degs1	0.001149721	-0.680316062	0.25	0.399	1	NO
Ppp1r3b	0.001164718	-1.243633569	0.035	0.115	1	NO
Abhd5	0.001168181	-1.898985398	0.023	0.093	1	NO
Rnf130	0.001171792	0.585898144	0.523	0.383	1	NO
Ppt1	0.001179731	0.94971032	0.331	0.197	1	NO
Nolc1	0.001188755	1.31275978	0.185	0.077	1	NO
Frrs1	0.001200297	-0.882816461	0.154	0.279	1	NO
Car13	0.001204783	-1.664209252	0.046	0.131	1	NO
Gm4951	0.001207512	1.91959678	0.127	0.038	1	NO
C1d	0.001210963	1.051327478	0.181	0.071	1	NO
Elovl1	0.001213381	1.316454263	0.169	0.066	1	NO
Pld3	0.001233239	-0.82314164	0.181	0.311	1	NO
H3f3a	0.001242891	0.258691058	0.969	0.896	1	NO
Mapk8ip3	0.001244465	-1.561115759	0.046	0.131	1	NO
Zfp36	0.001245867	0.525140763	0.769	0.667	1	NO
Abhd16a	0.001274212	1.978758852	0.1	0.022	1	NO
Arrdc3	0.001283095	-1.447774286	0.065	0.158	1	NO
Cited2	0.001286437	-0.803479393	0.342	0.47	1	NO
Ppp1r12c	0.001287275	1.230297619	0.177	0.071	1	NO
Hspa2	0.001287538	-3.091630475	0.008	0.06	1	NO
Slc25a37	0.001295602	-1.506667975	0.054	0.142	1	NO
Cd200r1	0.001297237	-1.966099593	0.027	0.098	1	NO
Cxcl9	0.001297805	2.218224787	0.192	0.087	1	NO
2310022B05Rik	0.001298774	-2.622145192	0.008	0.06	1	NO
Hnrnpa3	0.001306732	0.415927522	0.642	0.508	1	NO
Cxcr4	0.001309038	-0.760424567	0.192	0.333	1	NO
Lgals3bp	0.001333174	0.609976944	0.473	0.322	1	NO
Gna12	0.001334041	1.003526758	0.292	0.164	1	NO
Tbc1d15	0.001334843	-0.575380725	0.085	0.191	1	NO
Irf8	0.001343302	0.469719468	0.635	0.503	1	NO
Syngr2	0.001345754	0.513796128	0.438	0.279	1	NO
Atp5g3	0.001347253	0.557462363	0.55	0.404	1	NO
Gm2a	0.001371752	0.26166179	0.823	0.716	1	NO
Mgl2	0.001378164	0.56237367	0.242	0.115	1	NO
Npepl1	0.001380712	1.334634279	0.127	0.038	1	NO
Ube2a	0.001408349	-0.756027444	0.165	0.295	1	NO
Chchd2	0.001411402	0.291698164	0.908	0.836	1	NO
Cyb5r3	0.001413147	-1.201813393	0.146	0.268	1	NO
Arhgap5	0.001428113	-1.119644852	0.046	0.131	1	NO
Jdp2	0.001431947	1.293033375	0.223	0.109	1	NO
Tap1	0.001441173	0.803187288	0.35	0.213	1	NO
Kcnj10	0.001448318	3.663257027	0.054	0	1	NO
Nme1	0.001460343	0.493332025	0.469	0.328	1	NO
Tnfaip8	0.001466088	1.123382416	0.212	0.098	1	NO
Gspt2	0.001506779	-3.506667975	0	0.038	1	NO
Eml2	0.001506779	-3.506667975	0	0.038	1	NO
Lsm11	0.001506779	-3.506667975	0	0.038	1	NO
Sphk1	0.001506779	-3.506667975	0	0.038	1	NO
Tmem65	0.001508018	-1.332638575	0.073	0.169	1	NO
Phf11b	0.001510626	1.099053086	0.204	0.093	1	NO
Tm2d2	0.001520067	0.883278544	0.269	0.142	1	NO
Spen	0.001556974	-1.042720875	0.058	0.148	1	NO
Ncor2	0.001559089	1.456806149	0.135	0.044	1	NO
Rnasel	0.00157101	1.078294526	0.235	0.115	1	NO
Fosl1	0.001581326	-2.966099593	0.004	0.049	1	NO
Odf2l	0.001590369	-2.82859607	0.004	0.049	1	NO
Sipa1	0.001596077	1.258866772	0.181	0.077	1	NO
Ctsh	0.001608114	0.217929062	0.823	0.689	1	NO
Stk16	0.001614577	1.552225714	0.088	0.016	1	NO
Ikzf1	0.001623523	1.493332025	0.142	0.049	1	NO
Ggt5	0.00166923	2.952763644	0.065	0.005	1	NO
Dnajc5	0.001672142	-0.551062094	0.185	0.317	1	NO
Il4ra	0.001674104	0.864587833	0.342	0.213	1	NO
Trafd1	0.001682131	0.956732546	0.265	0.142	1	NO
Etv3	0.001682827	1.209539059	0.238	0.12	1	NO
Hist1h2bc	0.001689469	-1.625966903	0.069	0.164	1	NO
Ly9	0.001690733	-2.557294048	0.019	0.082	1	NO
Mrpl23	0.001690827	0.661059471	0.462	0.328	1	NO
Snrnp48	0.001704601	-1.027500138	0.065	0.158	1	NO
Clec4a1	0.001733627	1.347481159	0.15	0.055	1	NO
Ifitm3	0.001767504	0.314972372	0.935	0.891	1	NO
Glrx5	0.001774967	1.193771743	0.208	0.098	1	NO
Atp5j	0.001777113	0.412713565	0.654	0.519	1	NO
Atp5c1	0.001787095	0.422248927	0.719	0.617	1	NO
Pdgfa	0.001788367	-1.29516387	0.104	0.208	1	NO
Fnbp4	0.001791622	-1.114350552	0.069	0.164	1	NO
Fam63a	0.001796158	-1.570798312	0.035	0.109	1	NO
Sowahc	0.001818961	-0.885179598	0.204	0.328	1	NO
Fkbp1a	0.001837849	-0.628346531	0.381	0.508	1	NO
Raph1	0.001849474	-1.284275553	0.096	0.197	1	NO
Lnp	0.001864463	-1.699313053	0.019	0.082	1	NO
Rap2b	0.001876494	-0.888097081	0.223	0.35	1	NO
Ptp4a2	0.001879455	0.352155962	0.708	0.579	1	NO
Sra1	0.001881887	-0.506667975	0.154	0.284	1	NO
Ckb	0.001882286	0.914175146	0.238	0.12	1	NO
Ndufs6	0.001886028	0.61532255	0.45	0.311	1	NO
Ctdsp1	0.001894828	1.871843649	0.096	0.022	1	NO
Atp6v1b2	0.00191916	-0.584670487	0.288	0.426	1	NO
Zbtb38	0.001923983	-1.565561664	0.038	0.115	1	NO
Atpif1	0.001931968	0.446166917	0.65	0.525	1	NO
Pgm2	0.001940714	-0.961233838	0.088	0.191	1	NO
Atpaf2	0.001968389	-2.314022897	0.012	0.066	1	NO
Map4k3	0.001986386	-1.506667975	0.038	0.115	1	NO
Dusp3	0.001989551	-0.745855639	0.215	0.344	1	NO
Zfp710	0.001993235	1.493332025	0.096	0.022	1	NO
Coa3	0.001994246	0.978758852	0.254	0.137	1	NO
Siah1a	0.001995792	-2.207107693	0.012	0.066	1	NO
Slpi	0.002002567	-2.168592457	0.115	0.213	1	NO
Snx29	0.002011498	-1.676592976	0.042	0.12	1	NO
Sp100	0.002019995	1.026764225	0.308	0.186	1	NO
Pdia4	0.002035369	0.646806506	0.331	0.191	1	NO
Timm13	0.002039637	0.508598782	0.535	0.383	1	NO
Pa2g4	0.002046739	0.81526012	0.327	0.197	1	NO
Id2	0.002057058	-0.573548781	0.785	0.831	1	NO
Igsf6	0.002069506	-0.596553478	0.412	0.53	1	NO
Dnase1l1	0.002072294	-1.565561664	0.042	0.12	1	NO
Tmem208	0.002091183	1.274691739	0.185	0.082	1	NO
Ccr5	0.002116652	0.427743684	0.442	0.295	1	NO
Hpse	0.002125563	-1.106130045	0.108	0.213	1	NO
Rhoa	0.002125573	-0.269628777	0.873	0.951	1	NO
Panx1	0.002139537	2.248219527	0.085	0.016	1	NO
Pros1	0.002173584	3.400222621	0.05	0	1	NO
P2ry12	0.002178075	2.137188215	0.085	0.016	1	NO
Ap1m1	0.002178075	2.193771743	0.085	0.016	1	NO
Vps54	0.002178075	2.193771743	0.085	0.016	1	NO
Pou2f2	0.002195664	1.407602151	0.154	0.06	1	NO
Lipa	0.002197396	-0.972331547	0.212	0.333	1	NO
Tgm2	0.002200404	0.382471436	0.604	0.437	1	NO
Cmklr1	0.002276321	1.078294526	0.227	0.115	1	NO
Afg3l2	0.002283591	-1.284275553	0.062	0.148	1	NO
Msi2	0.002293259	-1.594130816	0.023	0.087	1	NO
Serpina3g	0.002313693	1.456806149	0.146	0.055	1	NO
Ptbp3	0.002328439	-0.506667975	0.504	0.601	1	NO
Hccs	0.002329725	1.319302625	0.138	0.049	1	NO
Sp3	0.002340969	-1.073708567	0.096	0.197	1	NO
Tob2	0.0023444	0.928269082	0.242	0.126	1	NO
Rab7	0.002352382	-0.292224307	0.423	0.596	1	NO
Stra13	0.002392172	0.975724792	0.288	0.169	1	NO
Rftn1	0.002405527	-0.844836711	0.181	0.301	1	NO
Emc10	0.002420104	0.931453138	0.273	0.153	1	NO
Cox7b	0.002435306	0.400791619	0.669	0.552	1	NO
C1qbp	0.002443183	0.84696898	0.288	0.164	1	NO
Siglece	0.002443398	2.431931481	0.073	0.011	1	NO
Rab6a	0.002477259	-0.939627382	0.135	0.246	1	NO
Sept-02	0.002483241	0.81526012	0.315	0.191	1	NO
Ier3ip1	0.00249051	-0.565561664	0.315	0.459	1	NO
Ctla2b	0.00249683	1.85088403	0.119	0.038	1	NO
Nedd9	0.00250617	-1.754595488	0.027	0.093	1	NO
Abcc5	0.00250617	-1.898985398	0.027	0.093	1	NO
Apobec3	0.00251442	2.663257027	0.062	0.005	1	NO
Npc2	0.00251714	-0.314022897	0.977	0.989	1	NO
Psma4	0.002519764	0.532860389	0.492	0.35	1	NO
Cabin1	0.002529181	2.580794867	0.062	0.005	1	NO
Mthfd1l	0.002542112	-1.013627963	0.046	0.126	1	NO
U2af2	0.002559477	1.176141849	0.204	0.098	1	NO
Slc22a4	0.002566075	-1.277186129	0.054	0.137	1	NO
Csf1	0.002570902	-1.091630475	0.05	0.131	1	NO
Sltm	0.002572646	0.868371457	0.273	0.153	1	NO
Trp53inp2	0.002574042	-1.676592976	0.027	0.093	1	NO
Mcm6	0.002590097	2.016893981	0.073	0.011	1	NO
Ubald2	0.002607854	0.765136641	0.304	0.18	1	NO
Nhp2l1	0.002611786	0.741259539	0.342	0.213	1	NO
Mki67	0.002623361	0.890667523	0.235	0.12	1	NO
Il21r	0.002644389	1.978758852	0.092	0.022	1	NO
H2afz	0.002658954	0.400867978	0.835	0.721	1	NO
Ophn1	0.002673389	1.622615042	0.119	0.038	1	NO
Mtf1	0.002679061	-2.091630475	0.015	0.071	1	NO
Igf1	0.002679061	-2.272202721	0.015	0.071	1	NO
Fgd6	0.002679061	-2.18473988	0.015	0.071	1	NO
Tep1	0.002685166	1.238759198	0.188	0.087	1	NO
Pgf	0.002693698	-2.68420616	0.062	0.142	1	NO
Gclc	0.002721138	-1.921705474	0.031	0.098	1	NO
S1pr2	0.002724877	-1.992094802	0.015	0.071	1	NO
Avpi1	0.002724877	-1.992094802	0.015	0.071	1	NO
Zfp142	0.002742101	-2.506667975	0.008	0.055	1	NO
Mospd1	0.002742101	-2.622145192	0.008	0.055	1	NO
Zfp395	0.00274227	-1.144097895	0.054	0.137	1	NO
Hsph1	0.002746778	-1.162019803	0.112	0.213	1	NO
Mospd3	0.002751325	1.608809243	0.127	0.044	1	NO
Srsf1	0.002751325	1.608809243	0.127	0.044	1	NO
Mrpl44	0.0027689	-2.381137093	0.008	0.055	1	NO
Pyroxd1	0.0027689	-2.381137093	0.008	0.055	1	NO
Insl6	0.0027689	-2.381137093	0.008	0.055	1	NO
Tma7	0.002779683	0.375495535	0.677	0.585	1	NO
Nudc	0.002782632	0.761820861	0.331	0.208	1	NO
Znrf1	0.002823012	-1.243633569	0.015	0.071	1	NO
Fcor	0.002841988	-1.921705474	0.008	0.055	1	NO
Col14a1	0.00284631	0.969770069	0.188	0.087	1	NO
Mapk3	0.002852352	-0.690114116	0.192	0.317	1	NO
Rb1	0.002870815	-1.116721456	0.065	0.153	1	NO
Tuba1b	0.002879268	0.466565116	0.565	0.399	1	NO
Commd8	0.002887499	0.795894795	0.254	0.137	1	NO
Nudt3	0.002894928	1.329833293	0.165	0.071	1	NO
Cnot6l	0.002936265	-1.066095383	0.127	0.23	1	NO
Acsl5	0.002962571	1.187228898	0.181	0.082	1	NO
Nsd1	0.002986627	0.81526012	0.227	0.115	1	NO
Eif2ak2	0.002990265	1.400222621	0.15	0.06	1	NO
Cmpk1	0.003027766	-0.53581432	0.308	0.448	1	NO
Mapk8	0.003085538	-1.29516387	0.031	0.098	1	NO
Thoc6	0.003085538	-1.29516387	0.031	0.098	1	NO
Vma21	0.003099056	-0.779686469	0.15	0.262	1	NO
Orai1	0.003154077	0.958995598	0.204	0.098	1	NO
Swi5	0.003154184	0.399004643	0.442	0.295	1	NO
Pygl	0.003178482	-1.063061323	0.108	0.208	1	NO
Setd8	0.003184957	-0.752828562	0.142	0.257	1	NO
BC037034	0.003222153	2.016893981	0.081	0.016	1	NO
Naa10	0.003258098	1.347481159	0.15	0.06	1	NO
Lacc1	0.003267173	1.002345673	0.235	0.126	1	NO
Oas1g	0.003267617	3.193771743	0.046	0	1	NO
Sfpq	0.003290796	0.542426575	0.581	0.486	1	NO
Fcer1g	0.003310282	0.25492253	0.996	0.989	1	NO
Pls3	0.003333053	-1.729060396	0.038	0.109	1	NO
Pcdh7	0.003341658	-3.676592976	0	0.033	1	NO
Cav1	0.003341658	-3.506667975	0	0.033	1	NO
Gm9844	0.003341658	-3.676592976	0	0.033	1	NO
Hist1h4d	0.003341658	-3.676592976	0	0.033	1	NO
Lpl	0.00334193	-3.82859607	0	0.033	1	NO
Cd200	0.003342066	-3.966099593	0	0.033	1	NO
Fcrlb	0.003342202	-3.314022897	0	0.033	1	NO
Thap1	0.003342202	-3.314022897	0	0.033	1	NO
Pgk1-rs7	0.003342202	-3.314022897	0	0.033	1	NO
Syne2	0.003342202	-3.314022897	0	0.033	1	NO
Klc2	0.003342202	-3.314022897	0	0.033	1	NO
Atp6v1e1	0.00334422	-0.660291164	0.285	0.41	1	NO
Aifm2	0.003385626	-1.921705474	0.019	0.077	1	NO
Ralbp1	0.003396987	0.699782903	0.3	0.18	1	NO
Hivep3	0.003409778	0.645335119	0.323	0.197	1	NO
Mitf	0.003422067	-1.158744671	0.092	0.186	1	NO
Optn	0.003439703	-2.82859607	0.004	0.044	1	NO
Lmtk2	0.003458366	-2.676592976	0.004	0.044	1	NO
Hmga1-rs1	0.003458366	-2.676592976	0.004	0.044	1	NO
Nt5c	0.003463605	0.972499862	0.281	0.169	1	NO
Npl	0.003469301	1.11782289	0.1	0.027	1	NO
Paox	0.003480431	0.727797279	0.127	0.044	1	NO
Rhov	0.003500904	-0.354664881	0.046	0.126	1	NO
Mrpl36	0.003518926	0.952763644	0.242	0.131	1	NO
Mapk7	0.003519248	-1.354664881	0.019	0.077	1	NO
Cct8	0.003523052	0.632396063	0.481	0.344	1	NO
Nab1	0.003556408	-1.123339335	0.1	0.197	1	NO
Ramp3	0.003579115	-2.243633569	0.004	0.044	1	NO
S1pr1	0.003596288	-2.091630475	0.004	0.044	1	NO
Itga4	0.003626018	0.625782321	0.308	0.18	1	NO
Coq10b	0.003652977	0.769663254	0.331	0.208	1	NO
Hipk1	0.003659919	-0.866210361	0.169	0.279	1	NO
Rtn4	0.003666406	-0.571519119	0.488	0.596	1	NO
Irak1	0.003794583	0.858981498	0.223	0.115	1	NO
Tmem41b	0.003810673	-1.381137093	0.042	0.115	1	NO
Sp1	0.003810673	-1.381137093	0.042	0.115	1	NO
Ssr2	0.003815478	0.798186607	0.281	0.164	1	NO
Atp2b1	0.003818844	-0.502954472	0.715	0.776	1	NO
Gsr	0.003819639	-1.021241148	0.096	0.191	1	NO
Vcam1	0.003832192	0.840497412	0.254	0.137	1	NO
Tpd52	0.003833396	-0.470534189	0.677	0.716	1	NO
Atp1a1	0.003837894	0.265921529	0.569	0.383	1	NO
Ctnnb1	0.003852054	-0.599777379	0.308	0.432	1	NO
Abr	0.003866037	-0.596305187	0.235	0.366	1	NO
Nop16	0.00386663	1.571334537	0.123	0.044	1	NO
Mrpl34	0.003892687	0.908369525	0.192	0.093	1	NO
Cycs	0.003894464	0.986372037	0.235	0.126	1	NO
Dhx58	0.003941189	1.400222621	0.146	0.06	1	NO
Snrpf	0.003961069	0.545799445	0.473	0.333	1	NO
Slc41a2	0.003979593	-1.947240566	0.023	0.082	1	NO
Eng	0.003990457	1.908369525	0.058	0.005	1	NO
Extl3	0.004011568	1.493332025	0.123	0.044	1	NO
Rcor1	0.004020118	-1.343169242	0.05	0.126	1	NO
Plcb1	0.004020898	-2.207107693	0.012	0.06	1	NO
Chm	0.004020898	-2.207107693	0.012	0.06	1	NO
Dubr	0.004020898	-2.41355857	0.012	0.06	1	NO
Tmem104	0.004022376	-1.329790213	0.046	0.12	1	NO
Pid1	0.004040098	-0.68420616	0.235	0.355	1	NO
Rnase2a	0.004072776	-2.729060396	0.012	0.06	1	NO
Haus3	0.00407375	-2.091630475	0.012	0.06	1	NO
Usb1	0.00407375	-2.091630475	0.012	0.06	1	NO
Cdadc1	0.00407375	-2.091630475	0.012	0.06	1	NO
Ankhd1	0.004091	1.419331444	0.131	0.049	1	NO
Tmem160	0.004114465	0.616714441	0.381	0.257	1	NO
Nfya	0.004123567	-1.123339335	0.042	0.115	1	NO
Hopx	0.004152857	-1.336742973	0.054	0.131	1	NO
Itgam.1	0.004165901	-1.898985398	0.023	0.082	1	NO
Bcl2a1b	0.004190681	0.371460022	0.842	0.749	1	NO
Vegfb	0.004207683	-1.144097895	0.046	0.12	1	NO
Ubl3	0.004210663	0.455661607	0.527	0.393	1	NO
Ado	0.004225068	-1.261555477	0.058	0.137	1	NO
Ltb4r1	0.004251328	-1.577057303	0.023	0.082	1	NO
1810043H04Rik	0.004337125	0.958995598	0.2	0.098	1	NO
Zfp729b	0.004340795	-1.506667975	0.023	0.082	1	NO
Ptpn7	0.00437789	1.284745403	0.146	0.06	1	NO
Anp32e	0.00439559	0.493332025	0.342	0.213	1	NO
Cast	0.004423573	-0.976153258	0.088	0.18	1	NO
Gclm	0.004443932	-1.119644852	0.046	0.12	1	NO
Mcm5	0.004469367	2.400222621	0.077	0.016	1	NO
Twsg1	0.004471962	-1.424205815	0.023	0.082	1	NO
Il18bp	0.004489365	1.145408722	0.188	0.093	1	NO
Azin1	0.004490741	-0.676592976	0.265	0.393	1	NO
Pbrm1	0.004516602	0.551279374	0.385	0.251	1	NO
Trip4	0.004572608	-1.966099593	0.027	0.087	1	NO
Dhcr24	0.004620694	1.240565955	0.146	0.06	1	NO
Hbegf	0.004639495	-0.786775894	0.165	0.268	1	NO
Evl	0.00465768	0.881602615	0.277	0.164	1	NO
Snx7	0.004669603	-1.676592976	0.027	0.087	1	NO
Zdhhc14	0.004673233	-1.037182691	0.054	0.131	1	NO
Ifih1	0.004685984	0.302854784	0.5	0.344	1	NO
Gpr157	0.004689994	-1.796174592	0.027	0.087	1	NO
Kcmf1	0.00470589	-0.671054793	0.185	0.301	1	NO
Ndufb8	0.004755709	0.523389259	0.523	0.388	1	NO
Arl3	0.004789669	-1.729060396	0.027	0.087	1	NO
Gm5150	0.004819405	0.405869184	0.362	0.224	1	NO
0610007P14Rik	0.004824169	1.985185122	0.112	0.038	1	NO
Aldh2	0.004854361	1.078294526	0.188	0.093	1	NO
Ggta1	0.004874405	-0.734936962	0.1	0.197	1	NO
Gnas	0.004902099	-0.386077834	0.565	0.667	1	NO
Wdr83os	0.004909838	1.029384925	0.188	0.093	1	NO
Lyst	0.004910465	-0.889996614	0.046	0.12	1	NO
Araf	0.004998621	1.329833293	0.077	0.016	1	NO
Glud1	0.005005165	0.508598782	0.527	0.399	1	NO
Zfp292	0.005026239	-0.373401444	0.15	0.262	1	NO
Hck	0.005029225	0.821954773	0.3	0.186	1	NO
9930111J21Rik2	0.005066758	1.580794867	0.104	0.033	1	NO
Ndufa12	0.005069187	0.650057529	0.396	0.279	1	NO
H2-T23	0.005085232	0.43630108	0.538	0.426	1	NO
Mrpl30	0.005090083	-0.427812554	0.265	0.404	1	NO
Pcbp2	0.005112004	-0.340018105	0.75	0.798	1	NO
Psmc1	0.005114033	0.741259539	0.185	0.087	1	NO
Ndufs3	0.005120647	0.952763644	0.254	0.148	1	NO
BC005537	0.005132333	0.498786455	0.604	0.481	1	NO
Vcl	0.005156162	-2.18473988	0.015	0.066	1	NO
Cdk6	0.005166196	-1.22036379	0.092	0.18	1	NO
Gas7	0.005202216	0.358402445	0.327	0.197	1	NO
Serpine1	0.005206639	-1.650258828	0.088	0.175	1	NO
Grasp	0.005207132	0.94584423	0.138	0.055	1	NO
Irs2	0.005217463	-0.806228257	0.215	0.328	1	NO
4930453N24Rik	0.005236252	-0.934761627	0.15	0.251	1	NO
Ctsa	0.005267925	-0.393900045	0.838	0.863	1	NO
H2-T22	0.005286726	0.539874611	0.35	0.224	1	NO
Lilra5	0.005301257	0.791012574	0.212	0.109	1	NO
Hbp1	0.005301479	-0.961233838	0.081	0.169	1	NO
Cab39	0.005316553	-0.711026473	0.142	0.251	1	NO
Arf3	0.005326885	0.841255329	0.269	0.158	1	NO
Mrpl57	0.00533198	0.701440221	0.238	0.131	1	NO
Tmem167b	0.005360263	-1.506667975	0.031	0.093	1	NO
Gdpd1	0.005360263	-1.506667975	0.031	0.093	1	NO
F830016B08Rik	0.005381609	2.156297038	0.065	0.011	1	NO
Tgfb3	0.00538943	-1.885179598	0.015	0.066	1	NO
Hpcal1	0.005392248	-0.81479027	0.146	0.251	1	NO
Mt1	0.005454124	-0.467375128	0.858	0.918	1	NO
Fam114a2	0.005462737	-0.921705474	0.062	0.142	1	NO
Ndufb5	0.005492682	0.501695498	0.508	0.388	1	NO
Plaur	0.005507921	-0.446546982	0.469	0.59	1	NO
Mcm3	0.005508238	1.452690041	0.119	0.044	1	NO
Cdc27	0.005519447	-1.699313053	0.015	0.066	1	NO
Sorl1	0.005531084	1.525753503	0.112	0.038	1	NO
Vcp	0.005537063	0.406221361	0.573	0.426	1	NO
Fam134b	0.005558001	-0.806228257	0.196	0.311	1	NO
Kras	0.005573749	0.720742521	0.292	0.175	1	NO
Smim12	0.005604021	1.81526012	0.085	0.022	1	NO
Oraov1	0.005617537	-1.622145192	0.015	0.066	1	NO
Chd9	0.005626574	1.284745403	0.15	0.066	1	NO
Rsl1d1	0.005647909	0.633509683	0.338	0.219	1	NO
Mtmr6	0.005677079	1.240565955	0.158	0.071	1	NO
Nfic	0.005694907	0.85322797	0.242	0.137	1	NO
Acsl1	0.005702124	-0.817008095	0.069	0.153	1	NO
Trpm7	0.005727863	-0.895710265	0.135	0.235	1	NO
Ddx5	0.005754037	0.250115906	0.95	0.929	1	NO
Ppp2r4	0.005774234	0.889260702	0.173	0.082	1	NO
Pitpna	0.005800352	0.429420261	0.7	0.574	1	NO
Tkt	0.005806528	0.352055338	0.608	0.47	1	NO
Pigc	0.005810183	-2.243633569	0.008	0.049	1	NO
Klhl21	0.005810183	-2.243633569	0.008	0.049	1	NO
Apba3	0.005810183	-2.243633569	0.008	0.049	1	NO
Slc16a6	0.005818941	0.852413119	0.196	0.098	1	NO
B4galnt1	0.005882437	0.964637744	0.208	0.109	1	NO
Plod3	0.005907493	0.915565026	0.208	0.109	1	NO
Atrx	0.005965794	0.578499409	0.419	0.295	1	NO
Pik3c2a	0.006054402	-1.201813393	0.077	0.158	1	NO
Ifnb1	0.006140682	0.304570382	0.215	0.109	1	NO
Traf6	0.00617387	-1.272202721	0.073	0.153	1	NO
Elk3	0.006287592	0.915565026	0.215	0.115	1	NO
Cysltr1	0.006288887	0.569682911	0.304	0.186	1	NO
Cox8a	0.006318537	0.257778356	0.95	0.951	1	NO
Fam63b	0.006334708	-0.775156811	0.142	0.246	1	NO
Ndufa1	0.006441845	0.567332607	0.45	0.328	1	NO
Spidr	0.00651574	-2.009168315	0.019	0.071	1	NO
Ticam1	0.00651574	-1.82859607	0.019	0.071	1	NO
Gpr171	0.006525341	0.649451227	0.246	0.137	1	NO
Cd302	0.006545723	0.673904271	0.238	0.131	1	NO
Arl5a	0.006590451	-1.091630475	0.108	0.197	1	NO
Entpd1	0.006625516	0.720400934	0.273	0.158	1	NO
Ankrd33b	0.006627298	-0.875901784	0.035	0.098	1	NO
Nupl1	0.006638227	-1.729060396	0.019	0.071	1	NO
Pstpip1	0.00665465	-0.843702962	0.127	0.224	1	NO
Ebp	0.00668413	1.021710998	0.231	0.131	1	NO
Mrpl18	0.006689063	0.890222178	0.238	0.137	1	NO
Usp5	0.006697852	2.300686947	0.073	0.016	1	NO
Smim3	0.00672467	0.598685025	0.4	0.273	1	NO
Nup153	0.006742995	1.078294526	0.135	0.055	1	NO
Slc25a4	0.006793611	0.549915554	0.446	0.317	1	NO
0610010K14Rik	0.006815349	1.952763644	0.073	0.016	1	NO
Prdx5	0.00681591	0.239213311	0.977	0.945	1	NO
Wdr91	0.006828069	-1.074951734	0.108	0.197	1	NO
Dock7	0.006885542	-0.931973809	0.119	0.213	1	NO
Hsp90aa1	0.006892422	-0.91214061	0.862	0.885	1	NO
Ndufs7	0.006897816	0.613626259	0.323	0.208	1	NO
Esco1	0.006911925	-1.265659875	0.046	0.115	1	NO
Cln3	0.006966218	-0.786775894	0.077	0.158	1	NO
Grsf1	0.006975708	-1.176519373	0.077	0.158	1	NO
Cdc42se1	0.00700649	0.868371457	0.262	0.158	1	NO
Rc3h1	0.007011458	-0.340658023	0.108	0.202	1	NO
Calm3	0.007025611	0.483809251	0.442	0.311	1	NO
Nfix	0.007029318	1.002345673	0.135	0.055	1	NO
Clock	0.007078481	-1.144097895	0.065	0.142	1	NO
Atp7a	0.007108636	-0.676592976	0.115	0.213	1	NO
Adrb2	0.00715487	-1.243633569	0.05	0.12	1	NO
Slain2	0.007203956	-0.836816576	0.115	0.208	1	NO
Upp1	0.007239204	-0.845469888	0.038	0.104	1	NO
Rps6ka1	0.007241722	1.248219527	0.169	0.082	1	NO
Mcemp1	0.007287505	-1.158744671	0.062	0.137	1	NO
Myadm	0.007297795	-0.966099593	0.081	0.164	1	NO
Mylip	0.007335742	-1.068546862	0.069	0.148	1	NO
Ly6c1	0.007340299	-3.506667975	0.004	0.038	1	NO
Nucb1	0.007345693	0.763421189	0.277	0.169	1	NO
Ppm1h	0.00735604	1.622615042	0.108	0.038	1	NO
Cuedc2	0.00737988	0.773439944	0.277	0.169	1	NO
Nlrc4	0.007386175	3.078294526	0.038	0	1	NO
Btbd2	0.007387284	3.400222621	0.038	0	1	NO
Abca7	0.007389872	2.952763644	0.038	0	1	NO
Irf2bp2	0.007393307	0.561669155	0.592	0.47	1	NO
Atic	0.007410613	1.334634279	0.138	0.06	1	NO
Rac3	0.007465	-3.506667975	0	0.027	1	NO
Pced1a	0.007465614	-3.091630475	0	0.027	1	NO
Trib3	0.007465614	-3.091630475	0	0.027	1	NO
L1cam	0.007465614	-3.091630475	0	0.027	1	NO
Gm42747	0.007465614	-3.091630475	0	0.027	1	NO
Ercc1	0.007465614	-3.091630475	0	0.027	1	NO
Snapc2	0.007465614	-3.091630475	0	0.027	1	NO
Micu3	0.007465614	-3.091630475	0	0.027	1	NO
1700012B09Rik	0.007465614	-3.091630475	0	0.027	1	NO
Spsb4	0.007465614	-3.091630475	0	0.027	1	NO
Rnf8	0.007465614	-3.091630475	0	0.027	1	NO
Lzts2	0.007465614	-3.091630475	0	0.027	1	NO
Maz	0.007476063	1.447528336	0.108	0.038	1	NO
Gramd1a	0.007479707	1.493332025	0.108	0.038	1	NO
Zfp617	0.007483049	-2.676592976	0.004	0.038	1	NO
Akt3	0.007521768	-2.506667975	0.004	0.038	1	NO
Acss2	0.007521768	-2.506667975	0.004	0.038	1	NO
Plrg1	0.007521768	-2.506667975	0.004	0.038	1	NO
Abcb1a	0.007521768	-2.506667975	0.004	0.038	1	NO
Cav2	0.007521768	-2.506667975	0.004	0.038	1	NO
Zfp503	0.007521768	-2.506667975	0.004	0.038	1	NO
Igf2bp2	0.007521768	-2.506667975	0.004	0.038	1	NO
Crybg3	0.007521768	-2.506667975	0.004	0.038	1	NO
Lmna	0.007523488	-0.771431194	0.35	0.459	1	NO
Mycbp2	0.007539619	0.469084479	0.465	0.333	1	NO
Tnfsf9	0.007546082	-0.992094802	0.108	0.197	1	NO
Ciita	0.007597535	1.400222621	0.108	0.038	1	NO
Fbxo22	0.007651195	-0.82859607	0.069	0.148	1	NO
Calm2	0.00765761	-0.393011193	0.512	0.628	1	NO
Setd2	0.007695723	-0.796174592	0.15	0.251	1	NO
Acot2	0.007743058	-2.091630475	0.004	0.038	1	NO
Sdcbp	0.007743199	-0.26091156	0.946	0.951	1	NO
Cd48	0.007767621	0.995832366	0.215	0.12	1	NO
Il1b	0.007789243	0.171105575	0.885	0.727	1	NO
Fam102b	0.007821492	-1.118102687	0.123	0.213	1	NO
Oxsr1	0.007862346	-1.030229931	0.05	0.12	1	NO
Slc31a1	0.007935094	-0.902596651	0.131	0.224	1	NO
Lag3	0.007942221	2.078294526	0.062	0.011	1	NO
Rfc2	0.007950075	0.995832366	0.162	0.077	1	NO
Nav1	0.007952407	-2.41355857	0.012	0.055	1	NO
Fam98a	0.007952407	-2.594130816	0.012	0.055	1	NO
Atp5f1	0.007971923	0.404398297	0.723	0.645	1	NO
Set	0.007991304	0.356697333	0.638	0.536	1	NO
Mfge8	0.007997697	-2.729060396	0.027	0.082	1	NO
Lamtor4	0.00806561	0.635936421	0.465	0.361	1	NO
Tbcb	0.008071757	0.893869955	0.223	0.126	1	NO
Tmem141	0.008083341	1.145408722	0.146	0.066	1	NO
Kdm4c	0.008100023	-1.41355857	0.023	0.077	1	NO
Rps12	0.00813348	-2.091630475	0.012	0.055	1	NO
Bnip2	0.008154604	0.505506739	0.392	0.262	1	NO
Kpna4	0.008180111	-0.629524723	0.438	0.541	1	NO
Nudt16	0.008201197	0.81526012	0.169	0.082	1	NO
Rlf	0.008222279	-0.747676074	0.062	0.137	1	NO
Exoc3l4	0.008234372	-1.966099593	0.012	0.055	1	NO
Klhl24	0.008266123	-0.902596651	0.05	0.12	1	NO
Htr7	0.008281506	1.630835549	0.081	0.022	1	NO
2310036O22Rik	0.008353205	0.715724447	0.308	0.197	1	NO
Dhx29	0.008378606	2.580794867	0.05	0.005	1	NO
Ccdc102a	0.008407453	2.400222621	0.05	0.005	1	NO
Phactr2	0.008447268	2.300686947	0.05	0.005	1	NO
Fuca1	0.008450134	0.753567798	0.315	0.208	1	NO
Hspa4l	0.008533773	-1.091630475	0.104	0.191	1	NO
Fbxl18	0.008545523	-1.381137093	0.012	0.055	1	NO
U2af1	0.00854559	0.627633117	0.304	0.191	1	NO
Tcp11l2	0.008569613	-1.594130816	0.027	0.082	1	NO
Cpsf7	0.008569613	-1.594130816	0.027	0.082	1	NO
Vkorc1	0.008676183	1.209539059	0.081	0.022	1	NO
Psmg4	0.008714304	0.875801662	0.246	0.148	1	NO
Tmem261	0.008716009	1.03585926	0.2	0.109	1	NO
Sin3b	0.00874242	-0.506667975	0.208	0.322	1	NO
Vps35	0.008793824	-0.657084817	0.3	0.404	1	NO
Ccl7	0.008806283	0.674691922	0.45	0.333	1	NO
Zmiz1	0.009013867	-0.707580669	0.277	0.377	1	NO
Mar-05	0.009114988	0.782838642	0.281	0.175	1	NO
Tnfaip2	0.009119649	-0.65186589	0.362	0.486	1	NO
Emsy	0.009141109	-1.18473988	0.027	0.082	1	NO
Gm10073	0.009192932	0.426217829	0.562	0.426	1	NO
Mvd	0.009204049	1.552225714	0.088	0.027	1	NO
Blnk	0.009219203	0.964637744	0.2	0.109	1	NO
Ppa1	0.009311713	0.985185122	0.146	0.066	1	NO
Lpcat1	0.009369819	1.493332025	0.088	0.027	1	NO
Tm6sf1	0.009426263	0.557462363	0.292	0.186	1	NO
Stip1	0.009488006	0.852413119	0.196	0.104	1	NO
Acp2	0.009554965	0.84696898	0.219	0.126	1	NO
Ccl4	0.009575919	0.273289528	0.9	0.874	1	NO
2010111I01Rik	0.009622631	-0.624504465	0.146	0.246	1	NO
Rps17	0.009667081	0.166214374	0.958	0.929	1	NO
Gcsh	0.009716279	-0.683545737	0.062	0.137	1	NO
Sap30	0.009722056	-0.782877769	0.323	0.421	1	NO
Dynll1	0.009773391	0.299508756	0.692	0.579	1	NO
Chst12	0.009787852	-1.432667393	0.031	0.087	1	NO
Ei24	0.009829925	2.137188215	0.069	0.016	1	NO
Xist	0.009853725	-0.504760909	0.796	0.825	1	NO
Klf6	0.00986458	-0.339400773	0.885	0.913	1	NO
Rell1	0.009907764	-1.243633569	0.031	0.087	1	NO
Rpa1	0.009914536	1.952763644	0.069	0.016	1	NO
Smarcd2	0.009914536	1.952763644	0.069	0.016	1	NO
Ccl5	0.009915347	0.225851714	0.438	0.311	1	NO
Wsb2	0.009927062	-0.872795874	0.15	0.246	1	NO
Pkib	0.009932153	0.922175324	0.219	0.126	1	NO
Ran	0.010095066	0.472423035	0.581	0.497	1	NO
Scamp5	0.01011401	1.741259539	0.069	0.016	1	NO
Parp9	0.010196171	1.391452411	0.127	0.055	1	NO
Cops6	0.010222696	0.708344916	0.231	0.131	1	NO
B3gnt5	0.010227959	-1.992094802	0.015	0.06	1	NO
Ptprc	0.010231199	0.288512233	0.915	0.88	1	NO
Pdlim7	0.010252413	-0.992094802	0.085	0.164	1	NO
Slc27a1	0.01033766	-1.354664881	0.035	0.093	1	NO
Rgs19	0.010344147	1.112241858	0.15	0.071	1	NO
Plscr3	0.010397525	1.380857296	0.119	0.049	1	NO
Ccdc47	0.010402621	0.922175324	0.215	0.12	1	NO
Emilin1	0.010435283	1.493332025	0.104	0.038	1	NO
Aph1c	0.010451601	-1.114350552	0.077	0.153	1	NO
Fkbp2	0.010459844	0.638382358	0.362	0.257	1	NO
Ifngr2	0.010460784	0.523705674	0.338	0.224	1	NO
Sav1	0.010491099	-0.744827712	0.127	0.219	1	NO
Tfeb	0.01049514	-1.439553779	0.035	0.093	1	NO
Hagh	0.010503612	1.300686947	0.096	0.033	1	NO
Tpm4	0.010575099	-0.452628135	0.392	0.519	1	NO
Mknk1	0.010601698	1.400222621	0.104	0.038	1	NO
Plin3	0.010618599	-1.091630475	0.077	0.153	1	NO
Sdf4	0.010625053	0.527820402	0.404	0.29	1	NO
Plxnc1	0.010665741	-1.391190757	0.046	0.109	1	NO
Yipf4	0.010670969	-1.18473988	0.069	0.142	1	NO
Dhx9	0.010675373	0.749671779	0.258	0.158	1	NO
Sh3bp1	0.010696761	0.900507407	0.2	0.109	1	NO
Arih1	0.010716863	-0.679504572	0.165	0.268	1	NO
Plekhm2	0.01083742	-1.0498103	0.127	0.213	1	NO
Mmp9	0.010845832	-2.323803918	0.054	0.12	1	NO
Naa20	0.010846793	-0.985835811	0.112	0.197	1	NO
Slc36a4	0.01087074	-0.796174592	0.038	0.098	1	NO
Zc3h14	0.010893479	-1.116721456	0.069	0.142	1	NO
Csnk1g1	0.010910828	-1.29516387	0.038	0.098	1	NO
Seh1l	0.010910828	-1.29516387	0.038	0.098	1	NO
Abt1	0.010919845	-1.506667975	0.015	0.06	1	NO
Actb	0.010942495	0.095541688	1	1	1	NO
Stxbp3	0.010972585	-1.506667975	0.046	0.109	1	NO
Bcl2l11	0.010975841	-0.5260333	0.335	0.448	1	NO
Ddost	0.010977532	0.504220341	0.392	0.273	1	NO
Trim33	0.010993022	-1.314022897	0.042	0.104	1	NO
Efcab14	0.010993243	1.277603334	0.112	0.044	1	NO
2310011J03Rik	0.011004829	1.341328932	0.119	0.049	1	NO
Stk40	0.011029772	1.029384925	0.185	0.098	1	NO
Cebpa	0.011062701	0.573059218	0.423	0.311	1	NO
Arl6ip5	0.011065446	0.473432468	0.435	0.311	1	NO
Hk1	0.01107177	-1.13893619	0.065	0.137	1	NO
Etv5	0.011097587	1.277603334	0.104	0.038	1	NO
Msrb1	0.01111349	0.350531425	0.685	0.568	1	NO
0610011F06Rik	0.011137265	2.952763644	0.035	0	1	NO
Rapsn	0.011138573	3.078294526	0.035	0	1	NO
Casc5	0.011141187	2.81526012	0.035	0	1	NO
Adgre5	0.011146672	0.784563323	0.254	0.158	1	NO
Epsti1	0.011179836	0.81526012	0.238	0.142	1	NO
Akap13	0.011195122	-0.705351969	0.419	0.514	1	NO
Srsf6	0.011216428	0.548827138	0.354	0.24	1	NO
Tecpr1	0.011227509	-1.091630475	0.035	0.093	1	NO
H1f0	0.011252037	-1.029346197	0.181	0.273	1	NO
Nfkb2	0.011287415	1.163183424	0.127	0.055	1	NO
Srebf2	0.011300151	1.181388019	0.104	0.038	1	NO
Ccdc59	0.011380273	-0.691092546	0.119	0.208	1	NO
Eif3l	0.01140994	0.777785415	0.273	0.169	1	NO
Lars	0.01146987	0.917829854	0.185	0.098	1	NO
Dnajb11	0.011478542	0.734340125	0.323	0.219	1	NO
Mmp19	0.011495446	-1.741133228	0.042	0.104	1	NO
Phlda1	0.011505207	-0.70910579	0.485	0.557	1	NO
Atp2b4	0.011509502	-1.303134581	0.05	0.115	1	NO
Ubap1	0.011524461	-1.013627963	0.058	0.126	1	NO
Atf2	0.011527655	-1.198545679	0.042	0.104	1	NO
Cks1b	0.011570242	1.76635052	0.077	0.022	1	NO
Slc12a9	0.011582581	1.694965886	0.077	0.022	1	NO
Cfb	0.011582581	1.694965886	0.077	0.022	1	NO
Prkcb	0.011644599	1.078294526	0.169	0.087	1	NO
Cdk2ap2	0.011656155	0.68236585	0.3	0.197	1	NO
Brd3	0.011705115	1.630835549	0.077	0.022	1	NO
Egr2	0.011709673	-0.824638056	0.192	0.29	1	NO
Smad4	0.011716518	-0.813329313	0.123	0.213	1	NO
Arid5b	0.011716843	-0.921705474	0.131	0.219	1	NO
Srrt	0.011717738	0.943993434	0.15	0.071	1	NO
Cggbp1	0.011717856	-0.682239539	0.254	0.361	1	NO
Gnb2	0.011746582	0.260132849	0.796	0.749	1	NO
Metap2	0.011767112	0.335452365	0.45	0.322	1	NO
Tex261	0.011777693	0.891881402	0.204	0.115	1	NO
Ppa2	0.011794897	1.908369525	0.058	0.011	1	NO
Nnt	0.011794897	1.908369525	0.058	0.011	1	NO
Dag1	0.011818373	-1.222875009	0.046	0.109	1	NO
Atg12	0.011837701	-1.021241148	0.042	0.104	1	NO
Taf10	0.011840418	0.432959407	0.388	0.268	1	NO
Topbp1	0.011872048	1.563721353	0.077	0.022	1	NO
Fndc3b	0.011898225	-1.014814878	0.154	0.24	1	NO
Xaf1	0.011933781	0.588489258	0.142	0.066	1	NO
Bin1	0.011934888	1.078294526	0.177	0.093	1	NO
Pi4k2b	0.011949997	-0.954126952	0.073	0.148	1	NO
Smndc1	0.011955173	-0.776757138	0.112	0.197	1	NO
Gm20342	0.012007021	-2.243633569	0.008	0.044	1	NO
Ndufb10	0.012018165	0.504736789	0.385	0.273	1	NO
Picalm	0.012025834	-0.336742973	0.819	0.869	1	NO
Med30	0.012031697	-1.243633569	0.05	0.115	1	NO
Sec24a	0.012099908	-1.091630475	0.058	0.126	1	NO
Rrnad1	0.012112435	-2.091630475	0.008	0.044	1	NO
Vprbp	0.012112435	-2.091630475	0.008	0.044	1	NO
Bod1	0.012112435	-2.091630475	0.008	0.044	1	NO
Arhgap27os2	0.012112435	-2.091630475	0.008	0.044	1	NO
Cdip1	0.012112435	-2.091630475	0.008	0.044	1	NO
Igf2r	0.012112435	-2.091630475	0.008	0.044	1	NO
Ms4a8a	0.012112435	-2.091630475	0.008	0.044	1	NO
Zmat2	0.012120356	0.653796697	0.346	0.24	1	NO
Eif2s2	0.012296943	-0.427100717	0.527	0.634	1	NO
Bad	0.012349107	0.94584423	0.177	0.093	1	NO
Tfip11	0.012357502	-1.729060396	0.019	0.066	1	NO
Dpysl2	0.012402343	0.440864605	0.358	0.246	1	NO
Rexo2	0.012459628	0.546443362	0.273	0.169	1	NO
Adcy7	0.012486038	0.791012574	0.212	0.12	1	NO
Oser1	0.01248787	-0.769702381	0.219	0.317	1	NO
Slc25a3	0.012504928	0.273039903	0.885	0.82	1	NO
Rab14	0.012526412	-0.453030011	0.408	0.525	1	NO
Wdr77	0.012529194	2.400222621	0.046	0.005	1	NO
Cct3	0.012531769	0.620089168	0.338	0.23	1	NO
Xylt1	0.012537535	-0.839243314	0.081	0.158	1	NO
Cnpy4	0.012572453	2.493332025	0.046	0.005	1	NO
Rfwd3	0.012572453	2.300686947	0.046	0.005	1	NO
BC030336	0.012575279	-1.622145192	0.019	0.066	1	NO
Fam208b	0.012575279	-1.622145192	0.019	0.066	1	NO
Ahctf1	0.012665652	-1.030229931	0.05	0.115	1	NO
Cebpz	0.012692913	0.563721353	0.215	0.12	1	NO
Chd2	0.012693871	-0.744359532	0.204	0.301	1	NO
Cystm1	0.012724047	-1.41355857	0.019	0.066	1	NO
Chst11	0.012724075	-1.336742973	0.019	0.066	1	NO
Cul4b	0.012843335	-1.506667975	0.019	0.066	1	NO
Osgep	0.012864918	1.016893981	0.162	0.082	1	NO
Arnt	0.012882973	-0.902596651	0.058	0.126	1	NO
Tor1aip1	0.01290138	0.642709649	0.365	0.262	1	NO
Fyttd1	0.012991178	-0.885179598	0.104	0.186	1	NO
Eif5	0.013020114	-0.234916352	0.692	0.781	1	NO
Lrrc16a	0.013045875	-1.399752771	0.019	0.066	1	NO
Nmt1	0.013107331	0.767954405	0.25	0.153	1	NO
Was	0.01317181	0.801454321	0.185	0.098	1	NO
Vti1b	0.01321571	-0.637064612	0.238	0.344	1	NO
Hsbp1	0.013354724	0.388801442	0.504	0.377	1	NO
Gar1	0.013397135	1.493332025	0.085	0.027	1	NO
Gtf2a2	0.013457992	1.685977103	0.092	0.033	1	NO
Nfkbia	0.013528911	-0.438581154	0.915	0.907	1	NO
Hadhb	0.013557898	0.952763644	0.162	0.082	1	NO
Pcmt1	0.013591407	-0.608547589	0.123	0.213	1	NO
Arid4b	0.013624303	-0.750593558	0.115	0.202	1	NO
Mar-01	0.013650066	0.900507407	0.188	0.104	1	NO
Rps19bp1	0.01378111	-0.737993521	0.069	0.142	1	NO
Cep170	0.013782566	-0.729060396	0.112	0.197	1	NO
Psmc5	0.013847353	0.477564709	0.292	0.186	1	NO
Mrpl14	0.013886664	-0.796174592	0.208	0.301	1	NO
Hspe1	0.013938842	0.107207218	0.692	0.59	1	NO
N6amt2	0.014047706	1.493332025	0.1	0.038	1	NO
Tmem168	0.014082838	-0.559135395	0.069	0.142	1	NO
Rtn3	0.014104999	-0.506667975	0.315	0.426	1	NO
Ifi27	0.014125146	-1.056865057	0.092	0.169	1	NO
Tnfrsf1b	0.014140528	-0.642019828	0.177	0.273	1	NO
Olr1	0.01415949	-1.729060396	0.023	0.071	1	NO
Pcbp1	0.014193199	0.384721527	0.635	0.563	1	NO
Ubb	0.014279502	-0.250688326	0.946	0.962	1	NO
Ebpl	0.014380154	1.81526012	0.065	0.016	1	NO
Ms4a4a	0.014380154	1.885649448	0.065	0.016	1	NO
Prmt1	0.014531151	0.521901177	0.158	0.077	1	NO
Tsc22d4	0.014568206	0.633813249	0.319	0.219	1	NO
Ppcdc	0.014571884	1.130761946	0.092	0.033	1	NO
1700017B05Rik	0.0145945	-0.528041626	0.2	0.306	1	NO
Pla2g15	0.014613024	0.882374316	0.181	0.098	1	NO
Msl1	0.014613055	1.078294526	0.138	0.066	1	NO
Havcr2	0.014613477	0.633056789	0.362	0.257	1	NO
Csde1	0.0147335	-0.340018105	0.588	0.683	1	NO
Tifa	0.014752298	0.521901177	0.177	0.093	1	NO
Cdc42	0.01476244	0.230897368	0.981	0.967	1	NO
Mgat5	0.014770715	1.300686947	0.115	0.049	1	NO
Parp12	0.014770715	1.300686947	0.115	0.049	1	NO
Cuta	0.014785123	0.576748033	0.3	0.197	1	NO
Sash1	0.014880896	0.503600361	0.354	0.246	1	NO
Sept-09	0.014898286	0.926291433	0.181	0.098	1	NO
Hnrnpd	0.01490383	0.509273569	0.481	0.366	1	NO
Osgin2	0.015003498	-0.586102442	0.158	0.257	1	NO
Ppm1g	0.015086933	0.768966468	0.162	0.082	1	NO
Gbp8	0.015127768	1.156297038	0.123	0.055	1	NO
Psap	0.015177433	-0.315145077	1	0.989	1	NO
D17Wsu92e	0.015231983	-0.76497997	0.181	0.273	1	NO
Clip1	0.015254083	-0.873450305	0.131	0.219	1	NO
Gcnt2	0.015300523	0.649451227	0.238	0.142	1	NO
Arsb	0.015338583	0.933904617	0.115	0.049	1	NO
Tbc1d20	0.015356705	-0.792070194	0.096	0.175	1	NO
Epb41l4aos	0.015390112	-0.836816576	0.119	0.202	1	NO
Ly6c2	0.015401558	-3.042720875	0.012	0.049	1	NO
Cebpb	0.015409114	-0.270500175	0.946	0.978	1	NO
Tomm5	0.015583539	0.517579572	0.377	0.268	1	NO
Smchd1	0.015610001	1.047920877	0.242	0.153	1	NO
Ecm1	0.015721255	-0.577057303	0.265	0.366	1	NO
Dctn2	0.015736515	0.630835549	0.277	0.18	1	NO
Ube2f	0.015740015	0.434915339	0.385	0.268	1	NO
Metrnl	0.015753819	-0.506667975	0.481	0.59	1	NO
Ikzf5	0.01580995	-1.41355857	0.027	0.077	1	NO
Ndufb3	0.015813352	0.548827138	0.342	0.24	1	NO
Anxa7	0.015814275	-0.448952477	0.15	0.246	1	NO
Mff	0.015814427	-0.711026473	0.165	0.257	1	NO
Ube2q1	0.015816954	0.691271403	0.246	0.153	1	NO
Klrk1	0.015831564	1.125600241	0.108	0.044	1	NO
A930007I19Rik	0.01598049	1.078294526	0.115	0.049	1	NO
Arl8a	0.016025383	-0.574839477	0.227	0.328	1	NO
Wsb1	0.016041957	-0.564383473	0.281	0.388	1	NO
Lgals1	0.016061588	-0.281601419	0.885	0.945	1	NO
Snd1	0.01610238	0.799993363	0.162	0.082	1	NO
Senp6	0.01618269	-0.763007728	0.123	0.208	1	NO
Ap2a2	0.016226913	0.92396638	0.192	0.109	1	NO
Anapc13	0.016253302	0.92396638	0.192	0.109	1	NO
BC023829	0.016290714	-2.966099593	0.004	0.033	1	NO
Gja1	0.016290714	-2.676592976	0.004	0.033	1	NO
Llgl1	0.016290714	-2.966099593	0.004	0.033	1	NO
Ahnak2	0.016290714	-2.506667975	0.004	0.033	1	NO
Poli	0.016290714	-2.506667975	0.004	0.033	1	NO
Stx12	0.016297852	0.761820861	0.173	0.093	1	NO
Cyfip1	0.016333675	0.355828502	0.608	0.47	1	NO
Zbtb37	0.016371359	-2.314022897	0.004	0.033	1	NO
Foxo4	0.016371359	-2.314022897	0.004	0.033	1	NO
Wars2	0.016371359	-2.314022897	0.004	0.033	1	NO
Rragd	0.016371359	-2.314022897	0.004	0.033	1	NO
Lzic	0.016371359	-2.314022897	0.004	0.033	1	NO
Bag4	0.016371359	-2.314022897	0.004	0.033	1	NO
Wwc1	0.016371359	-2.314022897	0.004	0.033	1	NO
Kctd11	0.016371359	-2.314022897	0.004	0.033	1	NO
Zfyve1	0.016371359	-2.314022897	0.004	0.033	1	NO
Ttc7b	0.016371359	-2.314022897	0.004	0.033	1	NO
Gm10269	0.016371359	-2.314022897	0.004	0.033	1	NO
Nedd4l	0.016371359	-2.314022897	0.004	0.033	1	NO
Frat2	0.016371359	-2.314022897	0.004	0.033	1	NO
Ralgapa2	0.016455238	-1.82859607	0.012	0.049	1	NO
Zbtb24	0.016455238	-1.82859607	0.012	0.049	1	NO
Ercc6	0.016455238	-1.82859607	0.012	0.049	1	NO
Hist1h2al	0.016455238	-1.82859607	0.012	0.049	1	NO
Eno1b	0.016455238	-1.82859607	0.012	0.049	1	NO
Shisa5	0.016503164	0.485383272	0.492	0.393	1	NO
Rictor	0.016511938	-1.134699197	0.027	0.077	1	NO
Qsox1	0.016525858	1.051327478	0.165	0.087	1	NO
Morf4l1	0.016572163	-0.323948861	0.692	0.765	1	NO
Ch25h	0.016575061	1.230297619	0.108	0.044	1	NO
1600012H06Rik	0.016594725	-1.424205815	0.031	0.082	1	NO
Pdia6	0.016611486	0.336869284	0.665	0.546	1	NO
G3bp1	0.016644677	0.431175549	0.473	0.355	1	NO
Fasn	0.016728362	1.756366431	0.073	0.022	1	NO
Arl5c	0.016763453	0.750489865	0.227	0.137	1	NO
Pvrl4	0.016840281	2.663257027	0.031	0	1	NO
Mettl8	0.016840281	2.663257027	0.031	0	1	NO
Bank1	0.016840281	2.663257027	0.031	0	1	NO
Prim1	0.016840281	2.663257027	0.031	0	1	NO
Wwox	0.016840281	2.663257027	0.031	0	1	NO
Chaf1a	0.016840281	2.663257027	0.031	0	1	NO
Mief1	0.016842675	-1.729060396	0.004	0.033	1	NO
Cd28	0.016860757	-3.091630475	0	0.022	1	NO
Cdan1	0.016860757	-3.091630475	0	0.022	1	NO
Exo5	0.016860757	-3.091630475	0	0.022	1	NO
Pex10	0.016860757	-3.091630475	0	0.022	1	NO
Baiap2l1	0.016860757	-3.091630475	0	0.022	1	NO
Proser2	0.016861321	-2.82859607	0	0.022	1	NO
Zscan29	0.016861321	-2.82859607	0	0.022	1	NO
Magee1	0.016861321	-2.82859607	0	0.022	1	NO
Mccc1	0.016861321	-2.82859607	0	0.022	1	NO
4930579G24Rik	0.016861321	-2.82859607	0	0.022	1	NO
Ctsk	0.016861321	-2.82859607	0	0.022	1	NO
Tmeff1	0.016861321	-2.82859607	0	0.022	1	NO
Stbd1	0.016861321	-2.82859607	0	0.022	1	NO
5430403G16Rik	0.016861321	-2.82859607	0	0.022	1	NO
Mturn	0.016861321	-2.82859607	0	0.022	1	NO
Gm26982	0.016861321	-2.82859607	0	0.022	1	NO
Ppp1r13l	0.016861321	-2.82859607	0	0.022	1	NO
Cox6a2	0.016861321	-2.82859607	0	0.022	1	NO
Gm9803	0.016861321	-2.82859607	0	0.022	1	NO
Aldh1l2	0.016861321	-2.82859607	0	0.022	1	NO
Rnf122	0.016861321	-2.82859607	0	0.022	1	NO
Zfp319	0.016861321	-2.82859607	0	0.022	1	NO
Dcp1a	0.016861321	-2.82859607	0	0.022	1	NO
Trim29	0.016861321	-2.82859607	0	0.022	1	NO
Ulk3	0.016861321	-2.82859607	0	0.022	1	NO
Tmem202	0.016861321	-2.82859607	0	0.022	1	NO
4930579C12Rik	0.016861321	-2.82859607	0	0.022	1	NO
Ppp1r3g	0.016861321	-2.82859607	0	0.022	1	NO
Hs1bp3	0.016861321	-2.82859607	0	0.022	1	NO
Aldh6a1	0.016861321	-2.82859607	0	0.022	1	NO
Fam118a	0.016861321	-2.82859607	0	0.022	1	NO
Rgs11	0.016861321	-2.82859607	0	0.022	1	NO
Fkbpl	0.016861321	-2.82859607	0	0.022	1	NO
Ddah2	0.016861321	-2.82859607	0	0.022	1	NO
Gm11131	0.016861321	-2.82859607	0	0.022	1	NO
Gm9938	0.016861321	-2.82859607	0	0.022	1	NO
Plekhb2	0.01692852	-0.56940373	0.138	0.23	1	NO
Zfp746	0.016998788	-1.336742973	0.031	0.082	1	NO
1190002N15Rik	0.016998788	-1.336742973	0.031	0.082	1	NO
Lcorl	0.017132478	-0.850622376	0.085	0.158	1	NO
Mbd2	0.01715752	0.537726145	0.312	0.208	1	NO
Scamp1	0.01720917	-0.850622376	0.088	0.164	1	NO
E130309D02Rik	0.017210083	1.908369525	0.054	0.011	1	NO
Cd300lb	0.017232495	-1.354664881	0.031	0.082	1	NO
Ttf1	0.017340079	1.81526012	0.054	0.011	1	NO
2810474O19Rik	0.017401683	-0.733633126	0.285	0.383	1	NO
2410015M20Rik	0.017444468	0.391452411	0.388	0.268	1	NO
Gabpb2	0.01746541	-1.354664881	0.035	0.087	1	NO
Npm3	0.017478048	0.791012574	0.2	0.115	1	NO
Itga5	0.017488422	-0.970615075	0.104	0.18	1	NO
Serf2	0.0175807	0.204912301	0.962	0.962	1	NO
Prdm2	0.017599256	-0.864219979	0.112	0.191	1	NO
Rasal2	0.017643662	-1.18473988	0.031	0.082	1	NO
Pcm1	0.017676388	-0.869238054	0.165	0.251	1	NO
Tonsl	0.017778903	0.620443943	0.262	0.169	1	NO
Cript	0.017786552	-0.559135395	0.173	0.268	1	NO
Tet2	0.017809476	-0.739867151	0.185	0.273	1	NO
Top1	0.01783018	0.183647526	0.696	0.552	1	NO
Emb	0.017877677	-0.483016707	0.308	0.421	1	NO
Nras	0.017920116	-0.71612134	0.227	0.317	1	NO
Atl3	0.017928082	-1.272202721	0.035	0.087	1	NO
Ebna1bp2	0.017953398	0.843829272	0.173	0.093	1	NO
Gch1	0.017984625	-0.81479027	0.127	0.208	1	NO
Syf2	0.018056936	-0.476294326	0.138	0.23	1	NO
Cyth3	0.018079939	-0.776757138	0.108	0.186	1	NO
Tmem219	0.018098791	0.573502374	0.262	0.164	1	NO
Snhg12	0.018143343	-0.82859607	0.112	0.191	1	NO
Ext2	0.018179713	1.493332025	0.081	0.027	1	NO
Psenen	0.018222144	-0.538032146	0.288	0.388	1	NO
Eva1b	0.01826433	0.882374316	0.185	0.104	1	NO
Alg5	0.018334169	0.877995875	0.158	0.082	1	NO
Saa3	0.018382418	-0.082860266	0.046	0.104	1	NO
Ddit3	0.018406569	-0.818611981	0.085	0.158	1	NO
Dap3	0.018420291	-0.972331547	0.069	0.137	1	NO
Drap1	0.018436677	0.557462363	0.362	0.262	1	NO
Rbfa	0.018491176	1.108041869	0.142	0.071	1	NO
Ehmt2	0.018497317	0.756366431	0.165	0.087	1	NO
Pddc1	0.018529043	1.640173414	0.088	0.033	1	NO
B630005N14Rik	0.018596152	-1.207107693	0.054	0.115	1	NO
Cryzl1	0.018613062	-1.134699197	0.035	0.087	1	NO
Sar1b	0.018624318	-0.477521629	0.158	0.251	1	NO
Fam3c	0.018630139	1.150444312	0.135	0.066	1	NO
Rpl7l1	0.018640828	0.938116868	0.158	0.082	1	NO
Guk1	0.018651605	0.841255329	0.185	0.104	1	NO
Abracl	0.018693961	0.302509683	0.558	0.432	1	NO
Fau	0.018780049	-1.391190757	0.042	0.098	1	NO
Fam103a1	0.018788489	-0.939627382	0.069	0.137	1	NO
Ube2n	0.018808408	0.673904271	0.315	0.224	1	NO
Med14	0.018808586	2.300686947	0.042	0.005	1	NO
Metrn	0.018808586	2.193771743	0.042	0.005	1	NO
Treml4	0.018808586	2.193771743	0.042	0.005	1	NO
Cyp27a1	0.018887822	2.078294526	0.042	0.005	1	NO
Ppp1r9a	0.018887822	2.078294526	0.042	0.005	1	NO
Trim28	0.019025044	1.016893981	0.15	0.077	1	NO
Mfsd7b	0.019113804	-1.169632987	0.042	0.098	1	NO
Stam2	0.019144421	-0.82859607	0.077	0.148	1	NO
Gpatch8	0.019144421	-0.82859607	0.077	0.148	1	NO
Trib1	0.01916689	-0.655531361	0.435	0.514	1	NO
Larp7	0.019257095	1.078294526	0.081	0.027	1	NO
Ccdc107	0.01925712	0.967263214	0.081	0.027	1	NO
Tmem140	0.019315642	-1.021241148	0.038	0.093	1	NO
Rbm34	0.019340876	-1.091630475	0.038	0.093	1	NO
Ppp2r1a	0.019349444	-0.902596651	0.138	0.219	1	NO
Bcar3	0.019356666	-1.128156351	0.042	0.098	1	NO
Heatr6	0.019423472	-1.128156351	0.046	0.104	1	NO
Wdr18	0.019441876	1.016893981	0.081	0.027	1	NO
Sdhd	0.019481935	0.493332025	0.365	0.262	1	NO
Dkc1	0.019521977	1.400222621	0.088	0.033	1	NO
Ppp1r14b	0.019548104	0.408215412	0.488	0.388	1	NO
Msn	0.019548434	-0.274937689	0.662	0.765	1	NO
Card9	0.019639475	1.193771743	0.042	0.005	1	NO
Nhp2	0.019726664	0.618862907	0.304	0.208	1	NO
I830077J02Rik	0.019729905	1.341328932	0.112	0.049	1	NO
Slfn2	0.019761027	-0.393859944	0.804	0.798	1	NO
Atf3	0.01983827	0.327466278	0.765	0.727	1	NO
Rps18-ps3	0.019924074	0.344630295	0.638	0.574	1	NO
Pgp	0.019942056	-0.941070799	0.112	0.186	1	NO
Gm6483	0.02012652	-0.506667975	0.246	0.35	1	NO
Ap1s2	0.02023574	1.277603334	0.096	0.038	1	NO
D8Ertd82e	0.020257677	-1.644171498	0.015	0.055	1	NO
Dnaja3	0.020257677	-1.644171498	0.015	0.055	1	NO
Dgcr14	0.020257677	-1.644171498	0.015	0.055	1	NO
Bnip1	0.020257677	-1.644171498	0.015	0.055	1	NO
Procr	0.020314386	-1.729060396	0.015	0.055	1	NO
Chchd1	0.020331078	0.590193565	0.254	0.164	1	NO
Sdhaf4	0.020382416	1.230297619	0.104	0.044	1	NO
Cnp	0.020382416	1.230297619	0.104	0.044	1	NO
Vdac3	0.02044333	0.723629645	0.192	0.109	1	NO
Borcs8	0.020457166	0.697690524	0.192	0.109	1	NO
Irak3	0.02054848	-0.878636752	0.042	0.098	1	NO
Rangap1	0.020552289	1.21579805	0.104	0.044	1	NO
Rpl11	0.020579244	0.153763771	0.954	0.967	1	NO
Mtmr3	0.020713112	-0.72079278	0.073	0.142	1	NO
Irak4	0.020790605	1.741259539	0.062	0.016	1	NO
Cryz	0.020920174	-0.506667975	0.015	0.055	1	NO
Clip2	0.020920174	-1.381137093	0.015	0.055	1	NO
Top3b	0.020920174	-1.381137093	0.015	0.055	1	NO
St3gal4	0.020963383	1.663257027	0.062	0.016	1	NO
Nck1	0.021023581	-0.68724022	0.035	0.087	1	NO
Gm15446	0.021177985	1.580794867	0.062	0.016	1	NO
Gbas	0.021177985	1.580794867	0.062	0.016	1	NO
Slc25a45	0.021177985	1.580794867	0.062	0.016	1	NO
Slc7a7	0.02117948	0.675535356	0.192	0.109	1	NO
Sat1	0.021205983	-0.525527002	0.8	0.776	1	NO
Pkig	0.021221417	0.825907364	0.219	0.137	1	NO
Ist1	0.02122486	-0.672677926	0.138	0.224	1	NO
Ythdf3	0.021259483	-0.782302417	0.142	0.224	1	NO
Ndufc1	0.02154606	0.493332025	0.492	0.388	1	NO
Efr3a	0.021602141	0.967263214	0.162	0.087	1	NO
Pbx1	0.021695761	-2.091630475	0.019	0.06	1	NO
E2f1	0.021761893	1.419331444	0.062	0.016	1	NO
Ext1	0.021910899	-0.950274626	0.088	0.158	1	NO
Fam129a	0.021943133	0.834368943	0.127	0.06	1	NO
Smc1a	0.022007546	0.693269596	0.281	0.191	1	NO
Hnrnpl	0.022109421	0.834368943	0.242	0.158	1	NO
Il10ra	0.022177869	0.668418732	0.235	0.148	1	NO
Adrbk2	0.022326918	0.841255329	0.104	0.044	1	NO
Tmem30a	0.022356189	-0.630403343	0.215	0.306	1	NO
Bscl2	0.022392293	0.74858908	0.246	0.158	1	NO
Runx3	0.022503054	0.396307571	0.531	0.437	1	NO
Rnf187	0.022580234	0.625782321	0.204	0.12	1	NO
Rps7	0.022814079	0.148125211	0.969	0.973	1	NO
Ddx21	0.022880552	0.703899011	0.254	0.164	1	NO
Mcm4	0.022886826	0.940791002	0.104	0.044	1	NO
Setd5	0.02302106	-0.869238054	0.096	0.169	1	NO
Kcnab2	0.023051367	-1.622145192	0.019	0.06	1	NO
Cgnl1	0.023051367	-1.622145192	0.019	0.06	1	NO
Ppp4r1	0.023051367	-1.729060396	0.019	0.06	1	NO
Dusp10	0.023431012	-1.506667975	0.019	0.06	1	NO
Nav2	0.023431012	-1.506667975	0.019	0.06	1	NO
Rmi1	0.023431012	-1.506667975	0.019	0.06	1	NO
Tubb6	0.023451096	-0.448952477	0.438	0.525	1	NO
Psmg3	0.023566422	1.563721353	0.069	0.022	1	NO
Add1	0.023758532	-0.806228257	0.092	0.164	1	NO
Tmem59	0.023769136	0.361228489	0.412	0.317	1	NO
Cirbp	0.023806656	1.493332025	0.069	0.022	1	NO
Cryl1	0.023806656	1.493332025	0.069	0.022	1	NO
Gipc1	0.02382774	0.985185122	0.146	0.077	1	NO
Slc25a24	0.023841269	-1.399752771	0.019	0.06	1	NO
Keap1	0.0238518	0.786113774	0.169	0.093	1	NO
Nrd1	0.023945881	0.493332025	0.281	0.186	1	NO
Skap2	0.023960223	0.532151274	0.354	0.257	1	NO
Arid1a	0.024076761	1.055210913	0.185	0.109	1	NO
Erdr1	0.024084437	0.469615956	0.45	0.35	1	NO
Zfp335	0.024200834	-1.284275553	0.019	0.06	1	NO
Rabep1	0.02428825	-0.864219979	0.115	0.191	1	NO
Suclg1	0.024394157	1.052759434	0.165	0.093	1	NO
Parl	0.024430509	0.84696898	0.154	0.082	1	NO
Hprt	0.024444545	0.610688976	0.369	0.279	1	NO
Dip2c	0.024454104	0.830367013	0.162	0.087	1	NO
Mcl1	0.024485603	-0.204280066	0.973	0.967	1	NO
Dguok	0.02457626	1.431931481	0.069	0.022	1	NO
Plekho2	0.024674526	-0.589130135	0.196	0.29	1	NO
Uba1	0.024700556	0.855902105	0.223	0.142	1	NO
Mapre2	0.024793093	0.406620392	0.354	0.251	1	NO
Fbxw9	0.024844404	-2.091630475	0.008	0.038	1	NO
Pfkfb3	0.024958751	-0.506667975	0.104	0.18	1	NO
Mybbp1a	0.024975968	0.294023217	0.181	0.104	1	NO
Ptgs2os2	0.025050671	-1.921705474	0.008	0.038	1	NO
Ptrh1	0.025050671	-1.921705474	0.008	0.038	1	NO
Setd7	0.025050671	-1.921705474	0.008	0.038	1	NO
Tbl2	0.025050671	-1.921705474	0.008	0.038	1	NO
Erc1	0.025050671	-1.921705474	0.008	0.038	1	NO
Slc44a2	0.025050671	-1.921705474	0.008	0.038	1	NO
Tmppe	0.025050671	-1.921705474	0.008	0.038	1	NO
Slc25a38	0.025050671	-1.921705474	0.008	0.038	1	NO
Zcchc10	0.025050671	-1.921705474	0.008	0.038	1	NO
Ints2	0.025050671	-1.921705474	0.008	0.038	1	NO
Ppwd1	0.025050671	-1.921705474	0.008	0.038	1	NO
Arhgap26	0.025050671	-1.921705474	0.008	0.038	1	NO
4930503L19Rik	0.025050671	-1.921705474	0.008	0.038	1	NO
Eif1b	0.025127891	-0.455137674	0.169	0.257	1	NO
Spag9	0.025171847	-0.364939865	0.412	0.508	1	NO
Zbtb21	0.025205163	-0.972331547	0.077	0.142	1	NO
Scap	0.025265363	1.81526012	0.05	0.011	1	NO
Timd4	0.025265363	1.908369525	0.05	0.011	1	NO
Fam173a	0.025271233	0.694965886	0.238	0.153	1	NO
Dhx30	0.02551044	-1.699313053	0.023	0.066	1	NO
Xpot	0.025527563	1.431931481	0.077	0.027	1	NO
Tagln2	0.025533799	-0.437294272	0.485	0.579	1	NO
Rab27a	0.025541773	2.81526012	0.027	0	1	NO
Mms22l	0.025543406	2.952763644	0.027	0	1	NO
B3glct	0.025543406	3.193771743	0.027	0	1	NO
Il12b	0.025544386	3.663257027	0.027	0	1	NO
Rcc1	0.025545584	2.493332025	0.027	0	1	NO
Nuak1	0.025545584	2.493332025	0.027	0	1	NO
Aamp	0.025639202	0.510010766	0.273	0.18	1	NO
Dph3	0.025710111	-0.704607352	0.119	0.197	1	NO
Cd36	0.025792189	-1.939627382	0.027	0.071	1	NO
Exoc4	0.025830972	1.367801143	0.077	0.027	1	NO
Polr2f	0.025901266	0.553873567	0.223	0.137	1	NO
Foxj3	0.025984939	-1.399752771	0.023	0.066	1	NO
Igbp1	0.026028831	0.557462363	0.235	0.148	1	NO
Fcrls	0.026055593	1.341328932	0.115	0.055	1	NO
Arl8b	0.026077287	-0.576208908	0.273	0.361	1	NO
P2ry14	0.026110684	1.004293945	0.165	0.093	1	NO
Sod2	0.026281864	-0.467139611	0.454	0.53	1	NO
Ddx24	0.026291877	0.405869184	0.396	0.284	1	NO
Cttnbp2nl	0.026341062	0.770172231	0.212	0.131	1	NO
Adipor1	0.026395656	-0.249510135	0.273	0.388	1	NO
Hk2	0.02645873	-0.583835835	0.288	0.383	1	NO
Batf2	0.026467807	0.978758852	0.05	0.011	1	NO
Myeov2	0.02662997	0.357010554	0.55	0.475	1	NO
Zcchc7	0.026635143	-1.009168315	0.077	0.142	1	NO
Polr2e	0.026662524	0.663257027	0.188	0.109	1	NO
Synj2bp	0.026699623	1.35131302	0.092	0.038	1	NO
Kctd12	0.026711999	0.467336817	0.654	0.552	1	NO
Zfp148	0.026745522	-1.091630475	0.065	0.126	1	NO
Mapk14	0.02677083	0.650873302	0.208	0.126	1	NO
Taf5l	0.026845997	-1.207107693	0.023	0.066	1	NO
Pea15a	0.026931307	0.438884241	0.342	0.24	1	NO
Gda	0.027035028	-0.255129208	0.231	0.344	1	NO
Gmip	0.027100938	1.300686947	0.092	0.038	1	NO
Ube2g2	0.0271451	1.150444312	0.123	0.06	1	NO
Ric1	0.027317178	-0.921705474	0.073	0.137	1	NO
Cmtm3	0.027382076	0.598685025	0.235	0.148	1	NO
Pik3r6	0.027405946	-1.41355857	0.027	0.071	1	NO
Hsp90b1	0.027514203	0.159476282	0.858	0.809	1	NO
Usp9x	0.027568807	-0.77874752	0.185	0.268	1	NO
Atp13a1	0.02764874	1.17140393	0.108	0.049	1	NO
Ugdh	0.027669689	-1.584670487	0.031	0.077	1	NO
Rbm39	0.027692847	-0.319225212	0.792	0.842	1	NO
Sf3b3	0.027758506	1.181388019	0.1	0.044	1	NO
Hspa9	0.027782305	-0.339557989	0.365	0.475	1	NO
Prdx2	0.027797367	0.386416821	0.465	0.377	1	NO
Ppil1	0.028061582	2.493332025	0.038	0.005	1	NO
Nsdhl	0.028158348	2.078294526	0.038	0.005	1	NO
Fam167b	0.028158348	2.193771743	0.038	0.005	1	NO
Plekhg2	0.028158348	2.078294526	0.038	0.005	1	NO
Dhcr7	0.028158348	2.078294526	0.038	0.005	1	NO
Ipcef1	0.028158348	2.078294526	0.038	0.005	1	NO
Acad8	0.028158348	2.078294526	0.038	0.005	1	NO
Heatr1	0.02819119	1.137188215	0.085	0.033	1	NO
Eif1ax	0.028260601	-0.705213654	0.212	0.295	1	NO
Slc37a2	0.02827988	-0.869238054	0.073	0.137	1	NO
Aig1	0.028283806	-0.328669673	0.327	0.432	1	NO
Ube2j2	0.028287419	-0.658671068	0.162	0.246	1	NO
Gpcpd1	0.028332276	-0.802123858	0.073	0.137	1	NO
Mrps15	0.02858336	0.708344916	0.223	0.142	1	NO
Syce2	0.028592062	-1.18473988	0.054	0.109	1	NO
Bzw2	0.028691177	1.078294526	0.108	0.049	1	NO
Tm2d1	0.028735771	-0.790460941	0.073	0.137	1	NO
Rad21	0.028891335	-0.756646228	0.127	0.202	1	NO
Cd37	0.028908647	-0.992094802	0.027	0.071	1	NO
Wars	0.028949392	1.016893981	0.085	0.033	1	NO
Sae1	0.028989534	1.078294526	0.092	0.038	1	NO
Crebzf	0.029144466	-1.432667393	0.035	0.082	1	NO
Fam107b	0.029339739	-0.672677926	0.092	0.164	1	NO
Srm	0.029373058	0.940791002	0.1	0.044	1	NO
Ppp2r5e	0.029420831	-1.123339335	0.054	0.109	1	NO
Rnft1	0.029458138	-1.243633569	0.031	0.077	1	NO
Ltbp3	0.029458138	-1.243633569	0.031	0.077	1	NO
Ndufa11	0.029493048	0.638382358	0.35	0.262	1	NO
Arhgef3	0.029710385	-0.854591278	0.062	0.12	1	NO
Arhgap4	0.029711352	1.81526012	0.058	0.016	1	NO
Tceanc2	0.0297114	1.741259539	0.058	0.016	1	NO
Sept-11	0.029727992	-0.722396666	0.108	0.18	1	NO
Chfr	0.029780237	-1.272202721	0.035	0.082	1	NO
Riok1	0.029931434	-1.047236356	0.031	0.077	1	NO
Polr2l	0.02995477	1.885649448	0.058	0.016	1	NO
Itgav	0.029975513	0.357448597	0.377	0.279	1	NO
Srd5a3	0.029997994	0.862565835	0.115	0.055	1	NO
Gnb2l1	0.030184957	0.135057617	0.996	0.984	1	NO
Armcx3	0.030199089	1.580794867	0.058	0.016	1	NO
Zbtb7b	0.030199089	1.663257027	0.058	0.016	1	NO
Tmem120a	0.03032654	-1.134699197	0.031	0.077	1	NO
Lin54	0.030349463	-0.94276709	0.062	0.12	1	NO
Phactr4	0.030456859	-1.091630475	0.031	0.077	1	NO
Cd200r4	0.030458557	-1.037182691	0.058	0.115	1	NO
Meaf6	0.030491783	1.493332025	0.058	0.016	1	NO
Ppp5c	0.030491783	1.493332025	0.058	0.016	1	NO
Pdcd5	0.030497773	-0.464023637	0.315	0.41	1	NO
Ccdc127	0.030512826	-1.18473988	0.035	0.082	1	NO
Snapc1	0.03070078	-1.169632987	0.042	0.093	1	NO
Pias4	0.030781815	-1.217161358	0.031	0.077	1	NO
Nfx1	0.030812157	-0.769702381	0.065	0.126	1	NO
Atp1a3	0.030937266	-1.047236356	0.031	0.077	1	NO
Mecp2	0.030966627	-0.786775894	0.035	0.082	1	NO
F3	0.031026085	-0.839243314	0.054	0.109	1	NO
Hipk2	0.031175528	-0.799449724	0.138	0.213	1	NO
Ap2s1	0.031234888	0.48644564	0.527	0.448	1	NO
Klhl9	0.031254937	-0.935511274	0.092	0.158	1	NO
Tecr	0.03126832	0.53397401	0.25	0.164	1	NO
Fam174a	0.031319902	0.440864605	0.277	0.186	1	NO
Ifi47	0.031344977	1.22125248	0.135	0.071	1	NO
Hmgcr	0.031375565	0.899324385	0.169	0.098	1	NO
Scn1b	0.031406763	1.078294526	0.058	0.016	1	NO
Sdha	0.031414667	0.657718843	0.235	0.153	1	NO
Zbtb18	0.031595091	-1.021241148	0.05	0.104	1	NO
Cdc73	0.031618565	-0.878636752	0.054	0.109	1	NO
St6galnac4	0.031771107	-0.722396666	0.1	0.169	1	NO
Ckap5	0.031839888	-1.063061323	0.054	0.109	1	NO
Ipo7	0.031841911	-0.81982586	0.119	0.191	1	NO
Ilf3	0.031931167	-0.898985398	0.05	0.104	1	NO
Ube2b	0.031952015	-0.523541793	0.269	0.361	1	NO
BC004004	0.032070883	1.150444312	0.127	0.066	1	NO
Clp1	0.032085633	-1.82859607	0.012	0.044	1	NO
Grb2	0.032187533	-0.334901626	0.527	0.607	1	NO
Rras	0.032213595	-1.091630475	0.042	0.093	1	NO
Fam175b	0.032284457	-1.009168315	0.038	0.087	1	NO
Polr2d	0.032284457	-1.009168315	0.038	0.087	1	NO
Zbtb8b	0.032375283	-1.174092636	0.035	0.082	1	NO
Ifngr1	0.03238588	0.565122708	0.315	0.23	1	NO
Ier5l	0.032437278	-1.676592976	0.012	0.044	1	NO
1700109H08Rik	0.032437278	-1.676592976	0.012	0.044	1	NO
Nek1	0.032437278	-1.676592976	0.012	0.044	1	NO
Hmgxb4	0.032437278	-1.676592976	0.012	0.044	1	NO
Rsrc2	0.032455478	-0.596305187	0.231	0.317	1	NO
Psmd6	0.032497614	0.636289979	0.185	0.109	1	NO
Swap70	0.032506651	-0.365805439	0.119	0.197	1	NO
Epn1	0.032529646	0.634194561	0.281	0.197	1	NO
Preb	0.032538482	1.391452411	0.112	0.055	1	NO
Xpo6	0.032544085	-0.639934506	0.104	0.175	1	NO
Kmt2a	0.032676709	0.828935057	0.169	0.098	1	NO
Zfyve16	0.032687887	-0.976153258	0.042	0.093	1	NO
Gosr1	0.032831625	-0.869238054	0.038	0.087	1	NO
Plcg2	0.032933008	0.584479913	0.173	0.098	1	NO
Hnrnpa1	0.032947665	0.256292828	0.688	0.596	1	NO
Tbc1d1	0.033003532	-1.021241148	0.042	0.093	1	NO
Gmpr2	0.033062	1.694965886	0.065	0.022	1	NO
Dirc2	0.033208323	0.597668685	0.262	0.175	1	NO
Ptov1	0.033217325	1.1778302	0.127	0.066	1	NO
Lonp2	0.03322461	-0.847704893	0.042	0.093	1	NO
Mknk2	0.033272604	-0.744827712	0.119	0.191	1	NO
Coro1b	0.033313182	0.433953478	0.385	0.295	1	NO
Nfam1	0.033392887	1.493332025	0.065	0.022	1	NO
Apool	0.033818205	-0.729060396	0.054	0.109	1	NO
Ptpn2	0.033913685	-0.937302329	0.085	0.148	1	NO
Ankrd13a	0.033917429	0.832133939	0.142	0.077	1	NO
Agfg1	0.033946902	-0.599777379	0.15	0.23	1	NO
Prdx3	0.033981688	1.078294526	0.127	0.066	1	NO
Atp5h	0.034083163	0.348383689	0.6	0.508	1	NO
Ppil3	0.034130836	1.341328932	0.065	0.022	1	NO
Tmem2	0.034149512	1.002345673	0.127	0.066	1	NO
Zfp385a	0.03416879	1.855902105	0.081	0.033	1	NO
Chic2	0.034277995	-0.485606359	0.215	0.306	1	NO
Rbm5	0.034322712	-1.011903283	0.108	0.175	1	NO
Marcksl1	0.034432147	0.326553579	0.6	0.486	1	NO
Rab1b	0.034633479	0.602956516	0.269	0.186	1	NO
Map7d1	0.034830019	0.715724447	0.254	0.175	1	NO
Dhx36	0.035015173	-0.652518841	0.165	0.246	1	NO
Plxna4os1	0.035248046	1.493332025	0.073	0.027	1	NO
Stard4	0.035248046	1.493332025	0.073	0.027	1	NO
Vps4a	0.035272006	-0.769702381	0.042	0.093	1	NO
Mxd4	0.035427167	0.908369525	0.154	0.087	1	NO
Mrps26	0.035445715	0.648610251	0.177	0.104	1	NO
Mrpl12	0.035471775	0.575794185	0.235	0.153	1	NO
Ergic2	0.035505719	-0.747676074	0.115	0.186	1	NO
Bend6	0.035511985	-2.966099593	0.004	0.027	1	NO
Gm10801	0.035511985	-2.314022897	0.004	0.027	1	NO
Arap2	0.035511985	-2.506667975	0.004	0.027	1	NO
Zfp637	0.035511985	-2.506667975	0.004	0.027	1	NO
Dnmt3l	0.035511985	-2.966099593	0.004	0.027	1	NO
Mtmr4	0.035511985	-2.506667975	0.004	0.027	1	NO
Rnd1	0.035511985	-2.314022897	0.004	0.027	1	NO
Pecr	0.035680208	-2.091630475	0.004	0.027	1	NO
Glrp1	0.035680208	-2.091630475	0.004	0.027	1	NO
Gm10522	0.035680208	-2.091630475	0.004	0.027	1	NO
Zbtb10	0.035680208	-2.091630475	0.004	0.027	1	NO
Wdr47	0.035680208	-2.091630475	0.004	0.027	1	NO
E130102H24Rik	0.035680208	-2.091630475	0.004	0.027	1	NO
Iffo1	0.035680208	-2.091630475	0.004	0.027	1	NO
Cep89	0.035680208	-2.091630475	0.004	0.027	1	NO
Hirip3	0.035680208	-2.091630475	0.004	0.027	1	NO
Tmem263	0.035680208	-2.091630475	0.004	0.027	1	NO
Col4a1	0.035680208	-2.091630475	0.004	0.027	1	NO
Zfp26	0.035680208	-2.091630475	0.004	0.027	1	NO
Ccdc71	0.035680208	-2.091630475	0.004	0.027	1	NO
Ypel2	0.035680208	-2.091630475	0.004	0.027	1	NO
Hist1h4h	0.035680208	-2.091630475	0.004	0.027	1	NO
Simc1	0.035680208	-2.091630475	0.004	0.027	1	NO
Zfp87	0.035680208	-2.091630475	0.004	0.027	1	NO
2310015A10Rik	0.035680208	-2.091630475	0.004	0.027	1	NO
Myo10	0.035680208	-2.091630475	0.004	0.027	1	NO
Zfp946	0.035680208	-2.091630475	0.004	0.027	1	NO
Slc30a6	0.035680208	-2.091630475	0.004	0.027	1	NO
Cox15	0.035680208	-2.091630475	0.004	0.027	1	NO
Cerk	0.035713261	-0.806228257	0.088	0.153	1	NO
Scarb1	0.035889837	1.21579805	0.104	0.049	1	NO
Gnai3	0.035941909	-0.594130816	0.154	0.235	1	NO
Nrros	0.03599904	0.634687875	0.25	0.169	1	NO
Mkrn1	0.036003306	-0.493121443	0.312	0.404	1	NO
1600014C10Rik	0.036051557	0.952763644	0.119	0.06	1	NO
Ppp1ca	0.036132253	0.295651357	0.704	0.656	1	NO
Mcur1	0.036162046	0.768966468	0.162	0.093	1	NO
Pes1	0.036168936	0.895430469	0.127	0.066	1	NO
Adam9	0.036325986	0.675535356	0.196	0.12	1	NO
[truncated: 7,753 more rows]
