# Supplementary material for: Immature monocytic cells within tumors differentiate into immunosuppressive cells in resistant tumors to immunotherapy
Source: iScience. 2025 Jul 17;28(8):113141. doi: 10.1016/j.isci.2025.113141 (PMC12357114; doi:10.1016/j.isci.2025.113141)
Supplement: Table S6. Differentially expressed genes of monocytic cells between differential abundance regions in 4T1m-Mon and 4T1p-Mon, related to Figure 3 — The table lists the differentially expressed genes of monocytes upregulated in 4T1m and downregulated in 4T1p. The genes are ordered based on significance. [file mmc6.csv]

	p_val	avg_log2FC	pct.1	pct.2	p_val_adj
Rab11fip1	1.31E-51	-4.541893779	0.046	0.709	1.48E-47
Iqgap1	4.12E-51	-1.930976214	0.758	0.993	4.63E-47
Ahnak	2.00E-49	-3.234630691	0.285	0.907	2.25E-45
Zeb2	9.25E-47	-1.967008174	0.768	0.987	1.04E-42
Malt1	1.86E-46	-3.508464363	0.166	0.801	2.09E-42
Cxcl2	7.17E-46	-1.906216138	0.917	0.993	8.05E-42
Slc7a11	2.70E-45	-3.360481336	0.228	0.828	3.03E-41
Plek	8.58E-45	-2.150986753	0.675	0.98	9.63E-41
Cxcl1	1.01E-43	-2.802675064	0.619	0.947	1.13E-39
Nrip1	1.84E-43	-3.009460329	0.192	0.815	2.07E-39
Cd44	2.62E-43	-2.664344922	0.397	0.914	2.95E-39
Nfkb1	1.32E-42	-2.675443247	0.238	0.848	1.48E-38
Cflar	8.19E-42	-2.112080927	0.46	0.96	9.19E-38
Rab8b	5.65E-41	-2.533823652	0.149	0.788	6.34E-37
Ptgs2	5.21E-40	-3.963603461	0.407	0.868	5.85E-36
Nlrp3	6.82E-40	-1.764304303	0.616	0.98	7.65E-36
Rplp1	8.97E-40	1.341998469	1	0.98	1.01E-35
Thbs1	4.65E-39	-6.09085343	0.056	0.596	5.22E-35
Jarid2	7.15E-39	-2.84582907	0.179	0.768	8.03E-35
Rps29	2.22E-37	1.013244507	1	0.993	2.49E-33
Itm2b	2.57E-37	1.781784098	0.99	0.828	2.88E-33
Btg1	1.16E-35	-1.469114172	0.944	1	1.30E-31
Fbxo11	2.87E-35	-3.523561956	0.073	0.596	3.22E-31
Rbms1	4.56E-35	-2.132811828	0.325	0.868	5.12E-31
Rel	9.45E-35	-2.185355042	0.311	0.868	1.06E-30
Abca1	1.90E-34	-2.273760812	0.285	0.821	2.13E-30
Map4k4	1.29E-33	-2.759865996	0.185	0.728	1.45E-29
Macf1	2.02E-33	-2.288676289	0.219	0.768	2.27E-29
Ell2	4.22E-33	-3.573991383	0.056	0.55	4.74E-29
B2m	4.56E-33	1.09168873	0.997	0.993	5.12E-29
Ahr	6.40E-33	-3.400879436	0.086	0.596	7.18E-29
Dusp5	1.15E-32	-2.348400306	0.202	0.755	1.29E-28
H2-Aa	2.21E-32	1.941595443	0.954	0.596	2.49E-28
Metrnl	5.62E-32	-1.91753784	0.368	0.861	6.31E-28
Cxcl3	6.20E-32	-4.250669412	0.172	0.675	6.95E-28
Cd14	1.58E-31	-1.448438071	0.825	0.987	1.78E-27
Fem1c	2.90E-31	-2.823122238	0.103	0.616	3.26E-27
Aif1	3.82E-31	2.01282404	0.877	0.503	4.29E-27
Txnrd1	6.09E-31	-2.950611973	0.126	0.636	6.83E-27
Vegfa	7.91E-31	-1.96361585	0.328	0.868	8.88E-27
C1qb	9.88E-31	1.897059244	0.901	0.517	1.11E-26
Cd74	2.00E-30	1.648331401	0.977	0.801	2.24E-26
C1qa	2.88E-30	1.858782167	0.897	0.536	3.23E-26
Spred1	3.77E-30	-2.715161224	0.162	0.662	4.23E-26
H2-D1	4.82E-30	1.265047073	1	0.993	5.41E-26
Cmip	1.08E-29	-2.224786936	0.235	0.748	1.21E-25
Ankrd11	1.62E-29	-2.179108324	0.225	0.735	1.82E-25
Fn1	5.30E-29	-1.988035633	0.844	0.954	5.95E-25
H2-K1	5.32E-29	1.349458777	0.99	0.907	5.97E-25
Tiparp	5.59E-29	-1.765534746	0.454	0.887	6.27E-25
F10	6.81E-29	-2.736965594	0.156	0.656	7.64E-25
H2-Eb1	8.34E-29	1.921828386	0.924	0.517	9.36E-25
C1qc	8.36E-29	1.724945702	0.891	0.503	9.39E-25
Sgms1	1.61E-28	-2.934112064	0.066	0.523	1.81E-24
Mir155hg	2.18E-28	-3.415037499	0.06	0.503	2.45E-24
Diaph1	2.88E-28	-2.085167383	0.192	0.702	3.24E-24
Apoe	4.17E-28	1.596674653	1	0.874	4.68E-24
Lrrfip1	4.69E-28	-1.900464326	0.308	0.788	5.26E-24
Picalm	8.81E-28	-1.242047318	0.732	0.98	9.89E-24
Atp2b4	1.82E-27	-4.523561956	0.02	0.404	2.04E-23
Emp1	3.72E-27	-1.946636774	0.281	0.788	4.18E-23
Cst3	4.45E-27	1.314221056	0.99	0.907	4.99E-23
Tes	6.17E-27	-2.530514717	0.136	0.623	6.93E-23
Ptpre	6.75E-27	-2.542149417	0.146	0.629	7.57E-23
Rapgef2	7.71E-27	-2.802767653	0.109	0.57	8.65E-23
AW112010	8.09E-27	2.97441459	0.715	0.205	9.08E-23
Fnip2	9.82E-27	-3.389042291	0.06	0.483	1.10E-22
Itgam	1.02E-26	-1.665304609	0.437	0.868	1.14E-22
Hif1a	2.19E-26	-1.584962501	0.536	0.914	2.45E-22
Ctsz	2.29E-26	1.19620849	0.987	0.927	2.57E-22
Man2a1	3.03E-26	-2.182864057	0.192	0.689	3.40E-22
H2-Ab1	3.75E-26	1.74391792	0.94	0.629	4.20E-22
Fcer1g	6.90E-26	0.956900272	1	0.987	7.74E-22
Mapk6	9.07E-26	-2.378511623	0.132	0.603	1.02E-21
Erbb2ip	1.23E-25	-2.222392421	0.152	0.629	1.38E-21
Basp1	1.29E-25	-1.340228912	0.768	0.947	1.45E-21
Slfn2	1.31E-25	-1.343161929	0.758	0.98	1.47E-21
Il1b	1.75E-25	-1.736359292	0.808	0.954	1.97E-21
Itgav	2.12E-25	-2.555518723	0.179	0.636	2.37E-21
Klf7	2.55E-25	-2.746713571	0.152	0.603	2.86E-21
Abcc1	3.14E-25	-4.301169535	0.02	0.377	3.53E-21
Rap1b	5.58E-25	-1.11569783	0.821	0.987	6.26E-21
Spag9	1.03E-24	-2.152003093	0.278	0.715	1.16E-20
Cd93	1.27E-24	-2.63047716	0.119	0.563	1.42E-20
Gm9843	1.39E-24	1.42786154	0.924	0.695	1.56E-20
Rpl11	2.44E-24	0.945881681	0.983	0.94	2.74E-20
Malat1	2.96E-24	-1.028234342	0.881	0.993	3.32E-20
Pde4b	3.62E-24	-1.557376669	0.371	0.828	4.06E-20
Psmb8	4.40E-24	1.807354922	0.828	0.477	4.94E-20
Bst2	4.66E-24	2.563429339	0.695	0.212	5.23E-20
Arl4c	5.74E-24	-1.574470127	0.523	0.854	6.45E-20
Fos	6.64E-24	2.295257479	0.828	0.424	7.45E-20
Mdm2	7.03E-24	-2.119298928	0.268	0.722	7.89E-20
Kdm7a	1.07E-23	-1.949373927	0.195	0.662	1.20E-19
Gm6483	1.21E-23	-2.40599236	0.123	0.556	1.36E-19
Ets2	1.34E-23	-1.437405312	0.447	0.828	1.50E-19
Adam8	3.47E-23	-2.22691498	0.156	0.609	3.89E-19
Alcam	5.45E-23	-3.140481224	0.05	0.424	6.11E-19
Zfp36	5.94E-23	1.886965472	0.864	0.53	6.67E-19
Rpl41	6.87E-23	0.746696948	1	0.993	7.71E-19
Peli1	7.21E-23	-2.077242999	0.219	0.669	8.09E-19
Lrp1	7.82E-23	-1.805780787	0.288	0.742	8.78E-19
Gatm	1.05E-22	1.635913688	0.861	0.576	1.18E-18
Ehd1	1.50E-22	-1.368698785	0.53	0.894	1.69E-18
7-Mar	1.88E-22	-2.430634354	0.123	0.543	2.11E-18
Gas2l3	2.55E-22	-2.5334322	0.106	0.517	2.87E-18
Ctss	2.97E-22	1.011175717	0.993	0.967	3.33E-18
Ptbp3	3.08E-22	-1.584962501	0.401	0.801	3.46E-18
Fbxl3	3.48E-22	-3.053111336	0.06	0.43	3.91E-18
Vcan	3.86E-22	-5.213779291	0.02	0.338	4.33E-18
S100a10	5.27E-22	-1.735938399	0.401	0.828	5.91E-18
Osbpl8	5.75E-22	-2.697072867	0.089	0.483	6.45E-18
Ifrd1	8.15E-22	-1.356970807	0.748	0.947	9.15E-18
Clic4	1.08E-21	-1.590416931	0.394	0.801	1.21E-17
Cdk5r1	1.12E-21	-4.184424571	0.026	0.351	1.26E-17
Snx18	1.31E-21	-1.516790998	0.301	0.762	1.47E-17
Rybp	1.43E-21	-3.584962501	0.023	0.344	1.60E-17
Hipk1	1.51E-21	-2.502500341	0.096	0.49	1.69E-17
Lrrfip2	1.72E-21	-2.662965013	0.079	0.464	1.93E-17
Il1a	1.90E-21	-1.315671465	0.709	0.947	2.13E-17
H2-DMb1	1.98E-21	2.084152641	0.715	0.298	2.22E-17
Rpl39	2.71E-21	0.704871964	0.997	1	3.04E-17
Rpl35a	2.73E-21	0.677511744	1	1	3.06E-17
Syk	2.80E-21	-2.009715155	0.205	0.636	3.15E-17
Itgb1	3.66E-21	-1.37036845	0.424	0.828	4.11E-17
Jun	3.74E-21	2.745356864	0.722	0.285	4.20E-17
Npc2	4.04E-21	0.868243141	0.99	0.954	4.53E-17
Phlda1	4.46E-21	-1.665962223	0.381	0.815	5.00E-17
Kif5b	6.00E-21	-1.72762773	0.225	0.669	6.74E-17
Plec	6.01E-21	-2.966833136	0.056	0.411	6.74E-17
Rpl37a	6.20E-21	0.679404923	1	1	6.96E-17
Msn	7.46E-21	-1.103269271	0.603	0.901	8.37E-17
Dot1l	1.42E-20	-2.736965594	0.073	0.437	1.59E-16
Ifi27l2a	1.54E-20	1.603821528	0.851	0.47	1.73E-16
Qk	1.80E-20	-1.385550735	0.374	0.828	2.02E-16
Clec4d	1.97E-20	-2.293731203	0.235	0.629	2.21E-16
Prrc2c	2.53E-20	-1.538419915	0.318	0.735	2.84E-16
Chd1	2.60E-20	-2.5360529	0.076	0.444	2.92E-16
Tpm4	3.28E-20	-1.662965013	0.288	0.715	3.68E-16
Cd9	3.86E-20	-1.935148856	0.414	0.742	4.34E-16
Gas7	4.37E-20	-2.010569242	0.182	0.596	4.91E-16
Osgin2	4.51E-20	-2.982722009	0.06	0.404	5.06E-16
Cox8a	6.35E-20	0.970853654	0.95	0.901	7.13E-16
Rps26	6.87E-20	1.060924224	0.967	0.861	7.71E-16
Clec4e	8.58E-20	-2.221442342	0.387	0.722	9.63E-16
Zfp36l1	8.84E-20	-1.603419405	0.672	0.874	9.92E-16
Baz1a	1.28E-19	-2	0.169	0.57	1.44E-15
Nipbl	1.35E-19	-2.092258508	0.142	0.543	1.51E-15
Slk	1.53E-19	-2.247927513	0.132	0.523	1.72E-15
Rbpj	1.59E-19	-1.498938757	0.377	0.788	1.78E-15
Flna	1.61E-19	-1.882348411	0.202	0.616	1.81E-15
Ier2	1.72E-19	2.621584297	0.712	0.331	1.93E-15
Ppia	2.06E-19	0.93005588	0.983	0.967	2.31E-15
Bcl2l11	2.06E-19	-1.652980924	0.272	0.702	2.32E-15
Rpl37	2.22E-19	0.712429665	1	0.98	2.49E-15
Eea1	2.23E-19	-1.855610091	0.129	0.517	2.50E-15
Srgn	2.39E-19	-1.015761574	0.993	1	2.69E-15
Hilpda	2.74E-19	-1.553113635	0.526	0.834	3.08E-15
Ptafr	3.68E-19	-1.827819025	0.189	0.603	4.13E-15
Lst1	5.63E-19	1.690640579	0.801	0.483	6.32E-15
Ywhaz	8.23E-19	-1.372333048	0.427	0.795	9.24E-15
Rps21	8.77E-19	0.67701071	1	0.98	9.84E-15
Cpd	9.36E-19	-1.780433623	0.222	0.623	1.05E-14
Ssfa2	9.51E-19	-2.211504105	0.106	0.477	1.07E-14
Fnip1	1.24E-18	-1.85940167	0.172	0.576	1.39E-14
11-Sep	1.26E-18	-2.807354922	0.046	0.364	1.41E-14
Eif5	1.55E-18	-1.096724771	0.629	0.887	1.74E-14
Btg2	1.59E-18	2.455451768	0.689	0.285	1.78E-14
Xist	1.64E-18	-0.955665201	0.772	0.96	1.84E-14
S100a4	1.75E-18	-2.446683126	0.103	0.457	1.97E-14
Kdm6b	2.38E-18	-1.551642428	0.338	0.748	2.67E-14
Zc3h7a	2.46E-18	-1.706268797	0.182	0.576	2.76E-14
Csde1	2.46E-18	-1.175086707	0.48	0.841	2.77E-14
Smarca5	3.01E-18	-1.561878888	0.265	0.682	3.37E-14
mt-Nd4l	3.06E-18	-1.611929548	0.238	0.649	3.43E-14
Rps18-ps3	3.11E-18	1.683452364	0.742	0.47	3.49E-14
H2-T23	3.47E-18	2.019058336	0.636	0.205	3.90E-14
Cfl1	4.23E-18	0.792195115	0.98	0.974	4.75E-14
Smox	4.29E-18	-2.428843299	0.126	0.49	4.82E-14
Adss	5.02E-18	-2.126757142	0.139	0.51	5.64E-14
Rb1cc1	6.94E-18	-2.300659478	0.099	0.45	7.79E-14
Emilin2	9.28E-18	-1.312467766	0.603	0.868	1.04E-13
Dock10	9.84E-18	-2.093109404	0.199	0.57	1.10E-13
Psme1	1.13E-17	1.327261539	0.795	0.49	1.27E-13
Atp2b1	1.16E-17	-1.269286615	0.599	0.907	1.30E-13
Pid1	1.26E-17	-2	0.199	0.57	1.42E-13
Eps8	1.28E-17	-1.694110115	0.278	0.669	1.43E-13
Cdv3	1.31E-17	-1.549557165	0.285	0.682	1.47E-13
Zmiz1	1.37E-17	-2.164386818	0.169	0.53	1.54E-13
Tmsb4x	1.56E-17	0.659960512	1	1	1.76E-13
Ccl9	1.72E-17	-1.346853927	0.397	0.768	1.93E-13
Egr1	1.86E-17	1.86256302	0.795	0.417	2.09E-13
Cox5a	1.95E-17	1.252506694	0.864	0.649	2.19E-13
Hbegf	2.40E-17	-1.967938791	0.149	0.523	2.70E-13
Myo1e	2.44E-17	-2.304854582	0.099	0.444	2.74E-13
Dusp1	2.51E-17	1.753360032	0.841	0.51	2.82E-13
Rps12-ps3	4.05E-17	1.44973512	0.768	0.49	4.55E-13
Irf7	4.14E-17	3.125530882	0.513	0.126	4.64E-13
Psmb9	4.33E-17	2.372554168	0.556	0.159	4.86E-13
Sgms2	4.87E-17	-5.029747343	0.007	0.238	5.47E-13
Akap13	5.69E-17	-1.770518154	0.301	0.662	6.39E-13
Bhlhe40	6.34E-17	-1.330645312	0.46	0.808	7.11E-13
Mtpn	6.36E-17	-1.2410081	0.338	0.755	7.13E-13
Lilr4b	6.47E-17	-1.108852141	0.639	0.874	7.26E-13
Anxa2	6.83E-17	-1.626025157	0.404	0.748	7.66E-13
Tln1	6.86E-17	-1.079434467	0.573	0.868	7.69E-13
Nfat5	7.43E-17	-1.990477226	0.175	0.536	8.34E-13
Ero1l	7.76E-17	-2.264019517	0.235	0.609	8.71E-13
Nrp2	8.86E-17	-2.076621282	0.146	0.503	9.95E-13
Ankrd17	9.23E-17	-1.669851398	0.152	0.523	1.04E-12
Cul3	9.98E-17	-1.819427754	0.149	0.517	1.12E-12
Slc25a37	1.12E-16	-3.321928095	0.036	0.311	1.25E-12
Luc7l2	1.12E-16	-1.36579398	0.384	0.742	1.26E-12
Slc22a4	1.13E-16	-3.777607579	0.02	0.272	1.26E-12
Huwe1	1.19E-16	-2.070389328	0.109	0.457	1.34E-12
Skil	1.39E-16	-1.049988136	0.55	0.868	1.56E-12
Pafah1b1	1.45E-16	-1.392317423	0.291	0.689	1.63E-12
Slc38a1	1.48E-16	-1.63005039	0.202	0.583	1.66E-12
Atp5h	1.67E-16	1.607682577	0.705	0.344	1.88E-12
Zfp451	1.69E-16	-2.330148602	0.099	0.43	1.90E-12
S100a6	2.00E-16	-2.098180394	0.391	0.675	2.24E-12
Ctsh	2.37E-16	1.234809805	0.834	0.603	2.66E-12
Tax1bp1	2.37E-16	-1.102020937	0.5	0.828	2.67E-12
Psmb10	2.90E-16	2.120512807	0.579	0.192	3.25E-12
App	3.08E-16	-1.092331881	0.705	0.914	3.46E-12
Rps11	3.52E-16	0.667154026	1	0.993	3.95E-12
Tbc1d9	3.85E-16	-2.227410496	0.126	0.457	4.33E-12
Fcgr4	3.86E-16	1.941732345	0.652	0.318	4.33E-12
F13a1	3.91E-16	-1.76121314	0.162	0.523	4.39E-12
Raph1	4.29E-16	-3.182203331	0.036	0.305	4.81E-12
Ext1	4.83E-16	-2.912537159	0.053	0.338	5.42E-12
Inhba	5.92E-16	-3.612030744	0.046	0.325	6.65E-12
Dusp16	7.91E-16	-3.969626351	0.017	0.252	8.88E-12
Gpbp1	8.19E-16	-2.351472371	0.079	0.391	9.19E-12
Usp34	8.86E-16	-2.321928095	0.076	0.384	9.94E-12
Rbm25	1.06E-15	-1.235378063	0.351	0.722	1.19E-11
Jmjd1c	1.08E-15	-1.433896527	0.371	0.709	1.21E-11
Errfi1	1.13E-15	-2.334790246	0.152	0.483	1.27E-11
Srsf11	1.18E-15	-1.354664881	0.285	0.662	1.33E-11
Pfn1	1.27E-15	0.78520178	0.99	0.967	1.42E-11
Il6	1.30E-15	-3.715161224	0.063	0.344	1.45E-11
Cdc42bpg	1.55E-15	-3.614709844	0.023	0.265	1.74E-11
Met	1.56E-15	-3.944858446	0.023	0.265	1.75E-11
Ythdc1	1.61E-15	-1.633461018	0.212	0.583	1.81E-11
Wapl	1.72E-15	-1.762500686	0.162	0.517	1.93E-11
Rpl18a	1.74E-15	0.662105157	0.997	0.987	1.95E-11
Itga5	2.22E-15	-2.658963082	0.056	0.338	2.49E-11
Gm21092	2.67E-15	-1.791413378	0.136	0.477	2.99E-11
Gda	3.25E-15	-1.758294104	0.182	0.543	3.65E-11
Vps4b	3.27E-15	-1.850856561	0.139	0.483	3.67E-11
Aff4	3.29E-15	-2.03562391	0.109	0.43	3.70E-11
Dennd4a	3.49E-15	-3.070389328	0.046	0.311	3.92E-11
Tspo	3.51E-15	0.992007209	0.911	0.682	3.94E-11
Ndrg1	3.65E-15	-1.644611989	0.305	0.689	4.10E-11
Eif3a	4.09E-15	-1.108181652	0.513	0.815	4.59E-11
Son	4.24E-15	-1.169925001	0.437	0.775	4.76E-11
Rnf149	4.31E-15	-0.991085275	0.745	0.927	4.84E-11
Rpl10a	4.52E-15	0.662965013	0.997	0.974	5.07E-11
Zc3h12c	4.60E-15	-3.523561956	0.02	0.252	5.16E-11
Slpi	5.25E-15	-3.650025957	0.126	0.437	5.89E-11
Zbp1	5.32E-15	2.819427754	0.457	0.099	5.97E-11
Ppp4r2	5.74E-15	-2.144389909	0.119	0.437	6.44E-11
Cast	6.00E-15	-2.662965013	0.056	0.331	6.73E-11
Rabgef1	6.03E-15	-2.502500341	0.066	0.351	6.77E-11
Grn	6.04E-15	1.089033549	0.864	0.728	6.78E-11
Rpl19	6.53E-15	0.579595479	1	1	7.33E-11
St8sia4	6.71E-15	-2.544320516	0.096	0.397	7.53E-11
Ntpcr	6.87E-15	2.549463819	0.487	0.119	7.71E-11
Rai14	6.89E-15	-2.036525876	0.103	0.417	7.73E-11
Atp1b3	6.90E-15	-1.15497466	0.427	0.762	7.75E-11
Jag1	7.63E-15	-3.678071905	0.03	0.272	8.56E-11
Rps20	8.75E-15	0.56025496	1	1	9.82E-11
Rpl38	9.17E-15	0.673212367	0.987	0.96	1.03E-10
H2-DMa	1.02E-14	1.190032575	0.815	0.563	1.14E-10
Rps7	1.05E-14	0.696279524	0.98	0.967	1.17E-10
Cd52	1.32E-14	0.993894637	0.924	0.735	1.48E-10
Suco	1.41E-14	-2.364996817	0.096	0.391	1.59E-10
Birc6	1.42E-14	-1.757799098	0.146	0.477	1.59E-10
Bptf	1.46E-14	-1.979822118	0.099	0.411	1.64E-10
Syncrip	2.05E-14	-1.553392422	0.209	0.563	2.30E-10
Rps24	2.27E-14	0.555657458	1	0.993	2.55E-10
Pten	2.52E-14	-1.573735245	0.225	0.576	2.82E-10
Ms4a6c	2.76E-14	1.210620311	0.791	0.556	3.10E-10
Ssr3	2.78E-14	-1.447458977	0.248	0.603	3.12E-10
Frrs1	2.95E-14	-1.980371193	0.103	0.411	3.31E-10
Marcksl1	2.98E-14	-1.294620749	0.546	0.821	3.34E-10
Ppp2ca	3.13E-14	-1.03637239	0.526	0.815	3.52E-10
Tnip1	3.21E-14	-2.286881148	0.07	0.351	3.61E-10
Tet2	3.24E-14	-2.184424571	0.089	0.384	3.64E-10
Smg1	3.34E-14	-2.161463423	0.116	0.417	3.74E-10
Rock1	3.39E-14	-1.386182637	0.265	0.629	3.81E-10
Nktr	3.59E-14	-1.138383484	0.354	0.709	4.02E-10
Clta	3.75E-14	0.784940773	0.944	0.914	4.21E-10
Irak3	3.91E-14	-3.392317423	0.017	0.232	4.39E-10
Vim	4.21E-14	-1.291038649	0.815	0.927	4.73E-10
Cd24a	4.37E-14	-2.666756592	0.066	0.338	4.91E-10
Senp6	5.20E-14	-2.559427409	0.06	0.325	5.83E-10
Tubb6	6.38E-14	-1.429167828	0.315	0.656	7.16E-10
Mefv	6.62E-14	-2.830074999	0.046	0.298	7.43E-10
AI504432	7.41E-14	-2	0.142	0.45	8.32E-10
Srrm2	7.42E-14	-0.960625762	0.536	0.848	8.33E-10
Arih2	7.44E-14	-2.289506617	0.083	0.364	8.36E-10
Sf3b1	7.83E-14	-0.80269856	0.566	0.881	8.79E-10
Ubb	9.86E-14	0.83204042	0.993	0.927	1.11E-09
Cggbp1	1.01E-13	-1.741688004	0.175	0.503	1.14E-09
Med13	1.07E-13	-1.887525271	0.109	0.411	1.20E-09
Cyba	1.15E-13	0.731146415	0.98	0.947	1.29E-09
Tm9sf3	1.38E-13	-1.336427665	0.262	0.616	1.54E-09
Lgmn	1.40E-13	0.832016976	0.964	0.801	1.57E-09
Mxi1	1.41E-13	-1.80177389	0.199	0.517	1.58E-09
Rpl30	1.53E-13	0.53026698	0.997	0.993	1.72E-09
Rap2b	1.64E-13	-1.879145605	0.152	0.464	1.84E-09
Rps13	1.66E-13	0.556259605	0.997	0.98	1.86E-09
Akr1a1	1.74E-13	1.013546532	0.854	0.722	1.95E-09
Etf1	1.79E-13	-1.341036918	0.295	0.642	2.01E-09
Rps23	1.79E-13	0.558324596	1	0.993	2.01E-09
Prdm2	1.80E-13	-2.222392421	0.073	0.344	2.02E-09
Tmem176b	1.86E-13	2.227068909	0.533	0.205	2.09E-09
Csnk1a1	1.91E-13	-1.059239203	0.424	0.742	2.14E-09
Gnaq	1.94E-13	-1.687212559	0.175	0.497	2.18E-09
Rpl27a	2.18E-13	0.557125735	1	0.993	2.45E-09
Ranbp2	2.20E-13	-1.485426827	0.179	0.517	2.47E-09
Nus1	2.25E-13	-1.590744853	0.228	0.556	2.52E-09
Zfp131	2.36E-13	-1.925999419	0.093	0.377	2.65E-09
Flrt3	2.53E-13	-4.050626073	0.02	0.225	2.84E-09
Nfkbia	2.88E-13	-0.756545963	0.901	0.993	3.24E-09
Taok1	2.96E-13	-2.118644496	0.099	0.384	3.32E-09
Klf6	3.11E-13	-0.787696396	0.861	0.987	3.49E-09
Fcgrt	3.54E-13	2.469485283	0.487	0.159	3.98E-09
Actb	4.10E-13	0.494481755	1	1	4.60E-09
Dyrk1a	4.94E-13	-2.618909833	0.036	0.265	5.54E-09
Ifi30	5.01E-13	1.047198971	0.851	0.689	5.62E-09
Rpl17	5.21E-13	0.601450624	0.993	0.993	5.85E-09
Tmed5	5.41E-13	-1.421463768	0.298	0.623	6.07E-09
Crip1	5.62E-13	-1.26926636	0.593	0.894	6.31E-09
Eif4g2	5.92E-13	-0.814676833	0.682	0.901	6.64E-09
Rpl36	6.79E-13	0.694985288	0.983	0.96	7.62E-09
Plk2	6.93E-13	-1.121136438	0.464	0.815	7.78E-09
Rpl35	6.98E-13	0.950059745	0.828	0.748	7.83E-09
Rbm39	7.13E-13	-0.659841168	0.755	0.947	8.00E-09
Cd80	7.15E-13	-3.078002512	0.026	0.238	8.03E-09
Sepp1	7.47E-13	1.738467619	0.699	0.377	8.39E-09
St3gal1	7.70E-13	-3.095157233	0.033	0.252	8.65E-09
Ezr	7.75E-13	-1.723290657	0.248	0.556	8.69E-09
Cox6b1	7.77E-13	0.967887815	0.874	0.682	8.72E-09
Gls	8.30E-13	-1.488100961	0.185	0.517	9.32E-09
Fmn1	8.97E-13	-2.152003093	0.079	0.344	1.01E-08
Setd2	9.14E-13	-2.142019005	0.083	0.351	1.03E-08
Sestd1	9.35E-13	-2.906890596	0.03	0.245	1.05E-08
Exoc5	9.63E-13	-1.960471636	0.106	0.391	1.08E-08
Sdc4	9.70E-13	-0.837538518	0.702	0.934	1.09E-08
Abi1	9.85E-13	-1.263034406	0.232	0.57	1.11E-08
Gm15726	1.06E-12	-3.716207034	0.02	0.219	1.19E-08
Aff1	1.09E-12	-2.334419039	0.07	0.325	1.22E-08
Fam107b	1.36E-12	-2.510961919	0.056	0.298	1.53E-08
Fam102b	1.37E-12	-2.626185163	0.07	0.318	1.54E-08
Cytip	1.52E-12	-2.041820176	0.152	0.437	1.70E-08
Hivep2	1.70E-12	-1.772589504	0.129	0.417	1.91E-08
Myh9	1.76E-12	-1.167235914	0.407	0.715	1.98E-08
Mapkapk2	1.87E-12	-1.143965774	0.401	0.709	2.10E-08
Pik3r1	1.92E-12	-1.392317423	0.235	0.556	2.16E-08
Rpl32	2.04E-12	0.627208659	1	0.987	2.29E-08
Areg	2.12E-12	-3.294834434	0.03	0.238	2.38E-08
Usp9x	2.17E-12	-1.90442234	0.106	0.384	2.43E-08
Gapdh	2.20E-12	1.00233006	0.964	0.914	2.47E-08
Uqcr10	2.21E-12	1.321928095	0.695	0.424	2.48E-08
Mcemp1	2.31E-12	-2.310340121	0.056	0.298	2.59E-08
Zfand5	2.37E-12	-1.054606331	0.609	0.854	2.66E-08
Antxr2	2.55E-12	-3.058893689	0.036	0.252	2.87E-08
Rc3h1	2.60E-12	-2.559427409	0.06	0.298	2.92E-08
Degs1	2.80E-12	-1.488100961	0.189	0.503	3.14E-08
Pdcd6ip	2.83E-12	-1.30218416	0.305	0.623	3.17E-08
Colec12	2.83E-12	-1.492598483	0.195	0.51	3.18E-08
Mex3c	3.12E-12	-2.874469118	0.036	0.252	3.50E-08
Wdr26	3.15E-12	-1.252542032	0.288	0.629	3.54E-08
Agpat9	3.16E-12	-2.86507042	0.04	0.258	3.55E-08
Plcb1	3.23E-12	-3.906890596	0.01	0.185	3.63E-08
Uck2	3.33E-12	-1.946228744	0.103	0.371	3.73E-08
Emb	3.34E-12	-1.352516415	0.228	0.563	3.74E-08
Rps8	3.39E-12	0.537729553	1	0.993	3.80E-08
Atp6v1e1	3.69E-12	-1.289506617	0.248	0.576	4.14E-08
Rbm47	3.80E-12	-2.019899557	0.106	0.377	4.26E-08
Hivep1	3.84E-12	-2.321928095	0.066	0.311	4.30E-08
Lpin2	3.96E-12	-1.904842767	0.129	0.411	4.45E-08
Epc2	4.27E-12	-2.350497247	0.056	0.291	4.79E-08
Dusp4	4.45E-12	-2.706268797	0.036	0.252	5.00E-08
Crebbp	4.51E-12	-1.60334103	0.139	0.437	5.06E-08
Filip1l	4.72E-12	-1.828233652	0.129	0.411	5.30E-08
Fcgr3	4.80E-12	0.786928207	0.97	0.834	5.39E-08
Cd63	5.07E-12	1.246837178	0.772	0.523	5.69E-08
Prdx6	5.24E-12	-1.343954401	0.278	0.603	5.88E-08
Jak2	5.47E-12	-2.133855747	0.093	0.351	6.14E-08
Kpna3	5.55E-12	-2.232660757	0.056	0.291	6.23E-08
Trem1	5.57E-12	-1.736965594	0.116	0.397	6.26E-08
Phf11b	5.97E-12	5.845490051	0.262	0	6.70E-08
Unc93b1	6.00E-12	1.040930264	0.762	0.596	6.74E-08
Osbpl9	6.31E-12	-1.618909833	0.149	0.444	7.09E-08
Cyfip1	7.44E-12	-1.106258687	0.411	0.702	8.35E-08
Rpl28	8.38E-12	0.589698476	0.997	0.98	9.40E-08
Ly6e	8.80E-12	1.698218478	0.609	0.311	9.88E-08
Tcf7l2	8.84E-12	-2.05246742	0.079	0.331	9.92E-08
Lpar1	9.18E-12	-2.662965013	0.03	0.232	1.03E-07
Hnrnpdl	9.30E-12	-1.156119202	0.252	0.576	1.04E-07
Lgals3bp	9.63E-12	2.015375226	0.5	0.192	1.08E-07
Gm26917	9.69E-12	-1.293731203	0.189	0.51	1.09E-07
Plaur	1.01E-11	-1.036525876	0.474	0.755	1.14E-07
Med13l	1.09E-11	-2.208108195	0.086	0.338	1.22E-07
A630033H20Rik	1.13E-11	-2.678071905	0.043	0.258	1.27E-07
Stx11	1.15E-11	-3.392317423	0.02	0.205	1.29E-07
Ptges3	1.18E-11	-1.179168846	0.318	0.636	1.33E-07
Fndc3b	1.33E-11	-2.018378529	0.109	0.371	1.49E-07
Sfpq	1.45E-11	-0.949626477	0.421	0.742	1.63E-07
Dirc2	1.48E-11	-1.925999419	0.106	0.371	1.66E-07
Atp5l	1.49E-11	0.844439087	0.947	0.795	1.68E-07
Fubp1	1.52E-11	-1.390459477	0.195	0.503	1.70E-07
Ddx3x	1.53E-11	-1.134301092	0.377	0.689	1.72E-07
Rgcc	1.71E-11	-1.828519532	0.099	0.364	1.92E-07
Scimp	1.83E-11	3.139551352	0.328	0.046	2.05E-07
Mbnl2	2.03E-11	-1.462626958	0.219	0.517	2.27E-07
Msr1	2.06E-11	-0.856344249	0.705	0.881	2.31E-07
Rplp2	2.15E-11	0.518698825	1	0.98	2.42E-07
Ube2d3	2.21E-11	-0.605523823	0.801	0.927	2.48E-07
Lpp	2.24E-11	-1.785261151	0.142	0.417	2.52E-07
Ddx46	2.33E-11	-1.275634443	0.132	0.417	2.62E-07
Ms4a7	2.35E-11	1.807354922	0.546	0.232	2.64E-07
Dock7	2.43E-11	-2.64385619	0.05	0.265	2.72E-07
Rpl13a	2.44E-11	0.521009868	1	0.993	2.73E-07
Lmna	2.62E-11	-1.398549376	0.262	0.563	2.94E-07
Ppfia4	2.66E-11	3.044394119	0.341	0.06	2.98E-07
Clec5a	2.79E-11	-1.619727919	0.219	0.523	3.13E-07
Twf1	2.82E-11	-1.773724144	0.073	0.318	3.17E-07
Zfp703	3.06E-11	-1.138519864	0.285	0.616	3.43E-07
Sqstm1	3.06E-11	-1.215267987	0.377	0.689	3.43E-07
Aplp2	3.12E-11	-1.144948336	0.295	0.616	3.51E-07
Rhou	3.22E-11	-2.40599236	0.05	0.265	3.62E-07
P4ha1	3.25E-11	-1.584962501	0.189	0.483	3.64E-07
Fus	3.35E-11	-1.041105203	0.424	0.722	3.76E-07
Atp5e	3.63E-11	0.754039108	0.914	0.808	4.07E-07
Ccl8	3.65E-11	4.427346641	0.351	0.066	4.09E-07
Ptpn12	3.70E-11	-2.099535674	0.083	0.325	4.15E-07
Atp8b4	3.76E-11	-3.285402219	0.023	0.205	4.22E-07
Ddx5	3.82E-11	-0.484300162	0.93	0.987	4.29E-07
Chd7	3.88E-11	-1.43171624	0.215	0.523	4.35E-07
Ptprj	4.03E-11	-1.705256734	0.132	0.404	4.53E-07
Tnfaip3	4.11E-11	-0.724892762	0.659	0.921	4.61E-07
Cxcl16	4.20E-11	0.912246888	0.838	0.636	4.72E-07
Atrx	4.23E-11	-1.387023123	0.228	0.53	4.74E-07
Rgs10	4.29E-11	1.256729829	0.679	0.43	4.81E-07
Golga4	4.43E-11	-2.021695071	0.096	0.344	4.97E-07
Nab1	4.65E-11	-2.127755547	0.079	0.318	5.22E-07
Stk40	4.67E-11	-1.956931278	0.096	0.344	5.24E-07
Mcl1	4.84E-11	-0.572968905	0.97	1	5.43E-07
Egln3	4.90E-11	-2.27462238	0.06	0.285	5.49E-07
Stk24	5.02E-11	-2.054447784	0.079	0.318	5.64E-07
Fcgr1	5.09E-11	1.250669412	0.636	0.325	5.71E-07
Cgnl1	5.14E-11	-4.222392421	0.007	0.159	5.77E-07
Cux1	5.64E-11	-1.366427555	0.222	0.517	6.34E-07
Slc15a3	5.98E-11	-0.989507626	0.576	0.801	6.71E-07
Adgre1	6.06E-11	2.084064265	0.437	0.146	6.80E-07
Gm26853	6.32E-11	-1.853158612	0.083	0.325	7.10E-07
Srsf5	6.39E-11	-0.794139303	0.679	0.881	7.17E-07
Fam134b	6.42E-11	-1.661583782	0.142	0.417	7.21E-07
Rpl9-ps6	6.44E-11	2.211504105	0.407	0.113	7.23E-07
Creb5	6.59E-11	-1.513471458	0.298	0.57	7.40E-07
Rpl26	6.76E-11	0.614469671	0.997	0.974	7.58E-07
Gnai3	6.97E-11	-1.623436649	0.096	0.351	7.82E-07
Svil	8.24E-11	-2.2410081	0.066	0.291	9.25E-07
Sh3bgrl	8.53E-11	-0.937264245	0.417	0.702	9.57E-07
Ubash3b	8.56E-11	-1.878009476	0.106	0.358	9.61E-07
Ccdc50	8.62E-11	-1.469485283	0.172	0.457	9.68E-07
Slc39a14	8.93E-11	-2.584962501	0.04	0.238	1.00E-06
Anxa1	9.00E-11	-1.376148486	0.232	0.523	1.01E-06
Cd274	9.03E-11	-1.354664881	0.268	0.563	1.01E-06
H2-T22	9.09E-11	2.428236997	0.391	0.106	1.02E-06
Smim3	9.85E-11	-1.162553013	0.268	0.576	1.11E-06
Xylt1	9.92E-11	-2.514573173	0.033	0.225	1.11E-06
Rpl14	1.00E-10	0.638325726	0.97	0.934	1.13E-06
Celf1	1.01E-10	-1.899071091	0.103	0.351	1.13E-06
Snx5	1.01E-10	1.034388726	0.768	0.477	1.14E-06
Clip1	1.05E-10	-1.847996907	0.089	0.331	1.18E-06
Ascc3	1.06E-10	-2.027480736	0.07	0.298	1.19E-06
Sod2	1.07E-10	-1.138706271	0.45	0.722	1.20E-06
Igf1r	1.07E-10	-3.459431619	0.023	0.199	1.20E-06
Tmem189	1.24E-10	-1.189033824	0.361	0.649	1.39E-06
Pitpnc1	1.25E-10	-2.182203331	0.073	0.298	1.41E-06
Lif	1.39E-10	-3.201633861	0.026	0.205	1.56E-06
Chst11	1.39E-10	-3.678071905	0.013	0.172	1.56E-06
AF251705	1.40E-10	1.081388327	0.715	0.457	1.57E-06
Sertad2	1.54E-10	-1.807354922	0.109	0.358	1.73E-06
Mef2a	1.61E-10	-1.098032083	0.285	0.589	1.81E-06
Limd2	1.62E-10	3.498250868	0.278	0.026	1.82E-06
Erp29	1.66E-10	0.922521247	0.825	0.682	1.87E-06
Ets1	1.70E-10	-3.099535674	0.013	0.172	1.90E-06
Birc3	1.71E-10	-1.96437609	0.116	0.364	1.92E-06
Vamp8	1.82E-10	1.137503524	0.732	0.523	2.04E-06
Rpl36a	2.04E-10	0.600559356	0.977	0.94	2.29E-06
Chic2	2.12E-10	-1.285908872	0.189	0.477	2.38E-06
Ctnna1	2.18E-10	-1.573185333	0.116	0.371	2.44E-06
Pum2	2.19E-10	-1.530514717	0.093	0.338	2.45E-06
Pdpn	2.42E-10	-2.62935662	0.099	0.325	2.71E-06
Ly86	2.57E-10	1.303616217	0.682	0.464	2.88E-06
Plekhm3	2.57E-10	-2	0.066	0.285	2.88E-06
Wac	2.59E-10	-1.762960803	0.096	0.338	2.91E-06
Tifab	2.76E-10	3.169925001	0.285	0.033	3.09E-06
Cdk13	2.76E-10	-2.440572591	0.043	0.238	3.10E-06
Apobr	2.81E-10	-2.371968777	0.05	0.252	3.15E-06
Ccnl1	2.86E-10	-0.681049605	0.738	0.934	3.20E-06
Cyth1	2.96E-10	-1.593374741	0.166	0.43	3.33E-06
Rtcb	2.97E-10	1.638901308	0.47	0.166	3.33E-06
Msrb1	3.05E-10	1.190683562	0.702	0.424	3.43E-06
Rps18	3.06E-10	1.5360529	0.497	0.199	3.43E-06
Dhx9	3.06E-10	-1.38332864	0.103	0.351	3.44E-06
Rpl34	3.14E-10	0.495033935	1	1	3.53E-06
Gna13	3.15E-10	-0.732304217	0.656	0.894	3.53E-06
Brwd1	3.20E-10	-2.234465254	0.046	0.245	3.59E-06
Sdc1	3.27E-10	-2.494764692	0.04	0.232	3.67E-06
Zc3h12a	3.75E-10	-1.335867286	0.258	0.543	4.20E-06
Stx3	3.99E-10	-1.795180208	0.099	0.338	4.48E-06
AI314180	4.15E-10	-1.906890596	0.113	0.358	4.66E-06
Rab6a	4.24E-10	-1.652076697	0.096	0.338	4.76E-06
F3	4.62E-10	-3.182203331	0.033	0.212	5.19E-06
Cpeb2	4.69E-10	-1.662965013	0.126	0.377	5.26E-06
Adssl1	5.02E-10	-1.799087306	0.132	0.377	5.64E-06
Klf2	5.11E-10	2.733354341	0.503	0.245	5.74E-06
Gch1	5.17E-10	-1.478047297	0.126	0.377	5.81E-06
Slc7a2	5.26E-10	-2.185355042	0.132	0.384	5.90E-06
Zc3hav1	5.34E-10	-1.184424571	0.222	0.517	5.99E-06
Ppfibp1	5.48E-10	-2.722466024	0.03	0.205	6.15E-06
Samd8	5.50E-10	-1.974909019	0.073	0.291	6.18E-06
Ackr3	5.57E-10	-3	0.026	0.199	6.26E-06
Acap2	5.80E-10	-1.836501268	0.079	0.305	6.51E-06
Foxp1	6.06E-10	-2.084888898	0.096	0.325	6.80E-06
Fam13b	6.13E-10	-2.485426827	0.046	0.238	6.88E-06
Psmb3	6.13E-10	1.47533801	0.523	0.225	6.89E-06
Mafg	6.40E-10	-1.328325866	0.232	0.503	7.19E-06
Slc2a1	6.47E-10	-1.351985329	0.272	0.556	7.26E-06
Ttc39b	6.88E-10	-2.415037499	0.046	0.238	7.72E-06
Runx1	6.91E-10	-0.918386234	0.414	0.722	7.75E-06
Mmp19	6.94E-10	-2.452512205	0.05	0.245	7.79E-06
Trim25	7.06E-10	-1.557481764	0.126	0.377	7.92E-06
Matr3	7.30E-10	-1.481869008	0.152	0.411	8.19E-06
Fmnl2	7.44E-10	-2.321928095	0.05	0.245	8.35E-06
Rab12	8.14E-10	-1.63005039	0.129	0.377	9.14E-06
Gpd2	8.59E-10	-2	0.06	0.265	9.64E-06
Plagl2	8.59E-10	-2	0.06	0.265	9.64E-06
Cltc	8.66E-10	-0.799975392	0.434	0.742	9.72E-06
Zfp800	8.96E-10	-1.896906507	0.083	0.305	1.01E-05
Psme2	9.18E-10	1.579944426	0.55	0.298	1.03E-05
Trps1	9.31E-10	-1.358047521	0.169	0.444	1.04E-05
Rps5	9.61E-10	0.484988718	0.997	0.98	1.08E-05
Ankrd44	9.79E-10	-2.074000581	0.046	0.238	1.10E-05
Rab10	9.95E-10	-1.152003093	0.242	0.53	1.12E-05
Serinc1	1.00E-09	-1.06529146	0.288	0.583	1.12E-05
Il7r	1.00E-09	-2.540568381	0.089	0.305	1.12E-05
Cfh	1.02E-09	-1.511500339	0.202	0.464	1.14E-05
Uqcr11	1.08E-09	1.069590272	0.699	0.444	1.21E-05
Bcl10	1.11E-09	-1.146389487	0.262	0.536	1.24E-05
Naaa	1.12E-09	1.96829114	0.401	0.126	1.25E-05
Rab3il1	1.16E-09	2.551795637	0.321	0.066	1.31E-05
Tmem176a	1.22E-09	1.990477226	0.44	0.166	1.37E-05
Pds5a	1.24E-09	-1.943416472	0.073	0.285	1.39E-05
Ms4a6b	1.32E-09	1.343301746	0.589	0.318	1.48E-05
Cox5b	1.32E-09	1.105467151	0.702	0.457	1.49E-05
Bnip3	1.36E-09	-1.261705345	0.311	0.596	1.52E-05
Pik3cb	1.38E-09	-2.353636955	0.056	0.252	1.55E-05
G3bp1	1.38E-09	-1.036525876	0.298	0.589	1.55E-05
Hnrnph2	1.39E-09	-1.31259023	0.175	0.444	1.55E-05
Wnk1	1.43E-09	-1.037670418	0.411	0.689	1.60E-05
Copb1	1.46E-09	-1.239187664	0.156	0.424	1.64E-05
Kmt2c	1.49E-09	-2.169925001	0.076	0.285	1.67E-05
Ktn1	1.50E-09	-2.292781749	0.06	0.258	1.69E-05
Osm	1.54E-09	-1.003842066	0.444	0.722	1.73E-05
Gm8730	1.70E-09	0.67676181	0.983	0.94	1.91E-05
Rpl6l	1.73E-09	1.724026538	0.447	0.172	1.95E-05
Ctsb	1.82E-09	0.729235866	0.997	0.947	2.05E-05
Atp11b	1.86E-09	-2.163498732	0.073	0.278	2.09E-05
Sbf2	1.94E-09	-2.222392421	0.05	0.238	2.17E-05
Hectd1	1.99E-09	-1.642447995	0.109	0.344	2.24E-05
Pde8a	2.00E-09	-2.459431619	0.03	0.199	2.24E-05
Riok3	2.02E-09	-1.457206954	0.156	0.411	2.27E-05
Atp7a	2.13E-09	-1.938599455	0.063	0.265	2.39E-05
Ccl24	2.14E-09	-1.870606478	0.215	0.464	2.40E-05
Ndufb8	2.14E-09	1.321928095	0.579	0.311	2.40E-05
Zfp516	2.16E-09	-2.152003093	0.05	0.238	2.43E-05
Usp33	2.17E-09	-2.047305715	0.03	0.199	2.43E-05
Fbxl5	2.19E-09	-2.661414561	0.119	0.344	2.46E-05
Ptpn18	2.21E-09	1.060541542	0.689	0.477	2.47E-05
Vav3	2.33E-09	-2.321928095	0.043	0.225	2.62E-05
Csf2rb2	2.34E-09	-1.210566986	0.175	0.444	2.63E-05
Ctsl	2.35E-09	-0.774579886	0.864	0.94	2.63E-05
Apaf1	2.39E-09	-2.197939378	0.04	0.219	2.68E-05
H2-DMb2	2.45E-09	1.484033592	0.48	0.192	2.75E-05
Atp2a2	2.45E-09	-1.372809264	0.219	0.483	2.75E-05
Sepw1	2.58E-09	1.313777254	0.626	0.377	2.90E-05
Ralgds	2.62E-09	-1.523561956	0.119	0.358	2.94E-05
Ccdc71l	2.63E-09	-1.555215157	0.119	0.351	2.95E-05
Rpl3	2.64E-09	0.505551358	0.997	0.98	2.96E-05
Usp16	2.74E-09	-1.550197083	0.159	0.404	3.07E-05
Bzw1	2.89E-09	-1.011587974	0.311	0.596	3.24E-05
Psmd11	3.05E-09	-1.183711953	0.215	0.483	3.43E-05
Irs2	3.06E-09	-1.275634443	0.202	0.47	3.44E-05
Ddx6	3.09E-09	-1.096676019	0.245	0.53	3.47E-05
Arhgap31	3.19E-09	-1.395137942	0.189	0.45	3.58E-05
Ccl12	3.23E-09	1.429507982	0.457	0.172	3.62E-05
Samsn1	3.35E-09	-1.847996907	0.093	0.311	3.76E-05
Rab5a	3.35E-09	-1.530514717	0.086	0.305	3.77E-05
Ms4a4c	3.38E-09	1.74176658	0.44	0.159	3.80E-05
Nr4a3	3.50E-09	-1.777607579	0.142	0.384	3.93E-05
P4hb	3.53E-09	-0.676766889	0.818	0.927	3.96E-05
B3gnt5	3.56E-09	-3.5360529	0.013	0.152	4.00E-05
Pls3	3.64E-09	-3.5360529	0.013	0.152	4.08E-05
Kif1b	3.65E-09	-1.668794092	0.103	0.325	4.10E-05
Myadm	3.80E-09	-2.459431619	0.05	0.232	4.26E-05
Cyth3	3.87E-09	-2.232660757	0.06	0.252	4.35E-05
Ptpn6	3.90E-09	1.681177816	0.437	0.166	4.38E-05
Prpf40a	4.38E-09	-0.978140566	0.325	0.589	4.92E-05
Tnip3	4.42E-09	-2.112894056	0.106	0.325	4.96E-05
Rsbn1l	4.42E-09	-1.678071905	0.103	0.325	4.97E-05
Traf1	4.65E-09	-1.395928676	0.103	0.331	5.22E-05
Tgm2	4.77E-09	-0.725305577	0.474	0.715	5.36E-05
Olr1	4.81E-09	-3.459431619	0.017	0.159	5.40E-05
Myo5a	4.92E-09	-1.321928095	0.129	0.371	5.53E-05
Fkbp1a	4.92E-09	-0.877380713	0.305	0.596	5.53E-05
Rpl31	5.20E-09	0.564249792	0.921	0.894	5.84E-05
Pi4k2b	5.28E-09	-2.234465254	0.05	0.232	5.93E-05
Mtmr10	5.32E-09	-3.169925001	0.017	0.159	5.97E-05
Tmem131	5.33E-09	-1.910732662	0.079	0.285	5.98E-05
Tmf1	5.46E-09	-1.526068812	0.149	0.391	6.13E-05
Egln1	5.51E-09	-1.406625259	0.215	0.464	6.18E-05
Npepps	5.71E-09	-1.596644306	0.116	0.344	6.41E-05
Cd72	6.69E-09	1.839203788	0.397	0.126	7.51E-05
Hdlbp	6.78E-09	-1.098684275	0.291	0.563	7.61E-05
Sash1	6.83E-09	-1.67516031	0.159	0.391	7.66E-05
Rps28	6.87E-09	0.581272742	0.907	0.887	7.72E-05
M6pr	6.88E-09	-0.880418384	0.424	0.682	7.72E-05
Ube2q2	6.95E-09	-2.209453366	0.043	0.219	7.80E-05
Capn2	7.19E-09	-1.714597781	0.106	0.325	8.06E-05
Pfkp	7.51E-09	-1.317740298	0.166	0.417	8.43E-05
Gsk3b	7.55E-09	-1.506959989	0.162	0.404	8.47E-05
Chchd2	7.82E-09	0.602996424	0.911	0.868	8.78E-05
Tpr	7.88E-09	-0.942775131	0.43	0.675	8.84E-05
Arid5b	8.86E-09	-1.624490865	0.119	0.344	9.95E-05
Cpeb4	9.01E-09	-1.792195115	0.119	0.338	0.000101104
Stam2	9.02E-09	-1.961525852	0.043	0.219	0.000101209
Cd68	9.21E-09	1.075516637	0.695	0.477	0.000103348
Runx2	9.64E-09	-2.584962501	0.023	0.172	0.000108232
Rab20	9.97E-09	-0.907433881	0.397	0.649	0.000111849
Azin1	1.00E-08	-1.497499659	0.182	0.424	0.000112545
Hivep3	1.00E-08	-1.678071905	0.159	0.391	0.000112624
Plekhm2	1.01E-08	-1.920565533	0.083	0.285	0.000113509
Pcf11	1.02E-08	-1.339486466	0.119	0.351	0.000114616
Ccnf	1.02E-08	-3.632268215	0.013	0.146	0.000114725
Fam129b	1.03E-08	-1.814444347	0.076	0.278	0.000115923
Zfp263	1.10E-08	-2.169925001	0.063	0.252	0.000123712
Eaf1	1.13E-08	-2.152003093	0.056	0.238	0.000126415
Sp3	1.14E-08	-2.070389328	0.06	0.245	0.000127549
Rock2	1.14E-08	-1.295455884	0.182	0.43	0.000128037
Atp5k	1.15E-08	1.420331799	0.457	0.185	0.000128566
Zbtb43	1.19E-08	-2.037474705	0.06	0.245	0.000133937
Dhx15	1.23E-08	-1.380604002	0.152	0.391	0.000137508
Arg2	1.23E-08	-1.152003093	0.242	0.51	0.000138334
Tmem30a	1.24E-08	-1.433896527	0.172	0.411	0.000139515
Pitpna	1.29E-08	-0.708233876	0.566	0.801	0.00014532
Scd2	1.30E-08	-1.201047519	0.219	0.483	0.000146282
Rlf	1.31E-08	-2.362570079	0.043	0.212	0.00014742
F7	1.33E-08	-2.222392421	0.05	0.225	0.000149303
Rps6ka3	1.33E-08	-1.966833136	0.06	0.245	0.000149351
Mtdh	1.37E-08	-1	0.315	0.589	0.000153517
Jdp2	1.37E-08	-1.602664502	0.126	0.351	0.000154273
Tcf12	1.39E-08	-2.037474705	0.056	0.238	0.000156303
Pbrm1	1.42E-08	-0.868088324	0.219	0.497	0.000159838
Ppp1r2	1.44E-08	-1.807354922	0.103	0.311	0.000161283
Csrnp1	1.44E-08	-0.683142895	0.57	0.821	0.000161557
Ythdf3	1.44E-08	-1.768674454	0.083	0.285	0.000162042
Arfgef1	1.48E-08	-1.556393349	0.089	0.298	0.000166377
Ptbp2	1.60E-08	-2	0.036	0.199	0.000179595
Hexb	1.61E-08	1.298658316	0.596	0.391	0.000180258
Srxn1	1.72E-08	-2.2410081	0.079	0.278	0.00019354
Ndufa13	1.75E-08	1.077444085	0.619	0.377	0.000195882
Rps3	1.79E-08	0.471595527	0.993	0.974	0.000200639
Rpl22	1.86E-08	0.486164024	0.99	0.98	0.000208399
Atp5g2	1.91E-08	0.745578724	0.825	0.702	0.00021385
Tmem37	1.98E-08	1.911463325	0.368	0.119	0.000222628
Pnrc1	2.00E-08	-0.658740427	0.705	0.861	0.000224257
Ifitm3	2.03E-08	0.748690554	0.957	0.881	0.000227575
Sgk1	2.11E-08	-0.691247294	0.692	0.901	0.000236794
Tcf4	2.11E-08	-1.139162748	0.205	0.457	0.000237194
Tlr2	2.13E-08	-0.894550701	0.397	0.662	0.000239374
Ndufc2	2.14E-08	1.408084739	0.474	0.212	0.000240181
Jak1	2.22E-08	-1.268488836	0.245	0.497	0.000248877
Cd53	2.24E-08	-0.847996907	0.709	0.828	0.000251945
Arih1	2.25E-08	-1.882643049	0.086	0.285	0.000252133
Dab2	2.26E-08	-0.67656202	0.722	0.861	0.000253163
Tpt1	2.32E-08	-0.330282222	1	1	0.000260103
Plekho1	2.33E-08	1.188203735	0.576	0.344	0.000261077
Sos2	2.33E-08	-2.857980995	0.023	0.166	0.000261921
Card19	2.34E-08	-1.308122295	0.288	0.536	0.000262588
Atp6v1a	2.37E-08	-1.02090899	0.305	0.563	0.00026586
Nr3c1	2.38E-08	-1.490325627	0.109	0.325	0.000267344
Acsl4	2.40E-08	-1.763559804	0.119	0.331	0.000269702
Ifi44l	2.43E-08	3.058893689	0.242	0.033	0.00027253
Atp5j2	2.51E-08	0.934734229	0.765	0.656	0.000281851
Suz12	2.60E-08	-1.879705766	0.066	0.252	0.00029199
Rpl13	2.61E-08	0.452899881	1	1	0.000293338
Pcdh7	2.66E-08	-5.459431619	0	0.099	0.000298983
Nedd8	2.72E-08	1.015159807	0.639	0.377	0.000305421
Hexa	2.76E-08	1.186700714	0.613	0.404	0.000310085
Ppp1cb	2.77E-08	-1.657894023	0.132	0.351	0.000310757
Zfp644	2.78E-08	-1.285402219	0.159	0.391	0.000311925
Bmp2k	2.78E-08	-0.986824611	0.265	0.543	0.000312241
Col4a3bp	2.80E-08	-2.688055994	0.026	0.172	0.000314284
Tsc22d3	2.88E-08	2.109624491	0.344	0.106	0.000322911
Chd2	2.89E-08	-1.673771768	0.113	0.325	0.000324482
Cdk12	2.90E-08	-1.610053482	0.113	0.325	0.000325169
Esco1	2.90E-08	-2.637429921	0.026	0.172	0.000325664
Rps27a	2.90E-08	0.388452714	1	1	0.000325856
Pkn2	2.93E-08	-1.64385619	0.089	0.291	0.000329181
Sbno1	3.00E-08	-1.438884241	0.113	0.331	0.00033718
Sptbn1	3.06E-08	-1.72935241	0.109	0.318	0.000343662
Zmynd15	3.22E-08	2.966833136	0.278	0.06	0.00036165
Notch2	3.24E-08	-1.902702799	0.063	0.245	0.00036347
Spata13	3.25E-08	-1.833990049	0.063	0.245	0.000364817
mt-Nd5	3.27E-08	-0.683026787	0.722	0.861	0.000367185
Mmp9	3.34E-08	-2.438884241	0.023	0.166	0.000374899
Lsp1	3.38E-08	-0.893084796	0.232	0.51	0.000379
Brd4	3.46E-08	-1.360175564	0.195	0.43	0.000387872
Mkln1	3.50E-08	-1.47533801	0.116	0.331	0.00039302
Vat1	3.56E-08	-1.202816883	0.123	0.351	0.000399581
Eif4g1	3.63E-08	-1.192645078	0.222	0.47	0.00040794
Brd8	3.81E-08	-2.280107919	0.043	0.205	0.000427719
Csgalnact2	3.84E-08	-2.347923303	0.03	0.179	0.000430855
Sacs	4.03E-08	-3.662965013	0.007	0.119	0.000452098
Rpl23	4.04E-08	0.398301989	1	1	0.000453084
Cdc42ep2	4.07E-08	-2.129283017	0.046	0.212	0.000456456
Spen	4.17E-08	-1.91753784	0.043	0.205	0.000468354
Zswim4	4.23E-08	-2.192645078	0.043	0.205	0.000475062
Cep83	4.41E-08	-1.761840263	0.056	0.232	0.000495175
Cebpa	4.51E-08	1.413075983	0.48	0.225	0.000506577
B4galt5	4.54E-08	-1.791413378	0.076	0.265	0.000509715
Mdh1	4.73E-08	1.700439718	0.361	0.119	0.000530727
Trappc10	4.91E-08	-1.881355504	0.046	0.212	0.000551318
Tnfaip2	5.04E-08	-0.965442778	0.298	0.563	0.00056547
Cx3cr1	5.12E-08	1.486877501	0.487	0.232	0.000574974
Cd47	5.14E-08	-0.856329639	0.46	0.702	0.000576447
St6gal1	5.18E-08	-2.047305715	0.04	0.199	0.00058195
Abhd17c	5.42E-08	-3	0.02	0.152	0.000607952
Tnfaip8l2	5.52E-08	3.075288127	0.245	0.04	0.000619309
Slc23a2	5.56E-08	-1.719892081	0.099	0.298	0.000623787
Timm10b	5.56E-08	1.95419631	0.361	0.126	0.000624181
Tgfbr1	6.22E-08	-1.387023123	0.152	0.377	0.000698254
Ebp	6.43E-08	2.539158811	0.255	0.046	0.000721252
Lrrc58	6.46E-08	-1.092118202	0.262	0.51	0.000725261
Isg15	6.60E-08	1.224891461	0.702	0.47	0.000740475
Adam10	6.75E-08	-0.986060809	0.258	0.517	0.000757167
Arglu1	6.84E-08	-1.081300102	0.189	0.43	0.000767861
Ddx17	6.91E-08	-1.098403704	0.242	0.49	0.000775422
Bst1	6.96E-08	-1.859137464	0.106	0.305	0.0007809
Abtb2	7.26E-08	-2.807354922	0.01	0.126	0.000815346
Id2	7.45E-08	-0.614539081	0.811	0.96	0.00083579
Samd4b	7.55E-08	-1.713695815	0.063	0.238	0.00084769
Trip12	7.58E-08	-1.346175641	0.159	0.384	0.000850668
Slc16a3	7.67E-08	-1.046293652	0.212	0.464	0.000861004
Serf2	7.84E-08	0.667572259	0.97	0.927	0.000879659
Tmem14c	7.95E-08	1.12229043	0.596	0.364	0.000892139
Ereg	8.00E-08	-7.022367813	0	0.093	0.000897692
Atf2	8.02E-08	-2.473931188	0.023	0.159	0.000899912
Purb	8.10E-08	-1.182478052	0.258	0.49	0.000909451
Pld4	8.24E-08	1.15307933	0.566	0.331	0.000924374
Slc38a2	8.54E-08	-1.303069068	0.205	0.437	0.000958501
Baz2b	8.77E-08	-1.639824436	0.126	0.331	0.000984691
Sec24b	8.89E-08	-2.280107919	0.043	0.199	0.000997269
Rps4x	8.91E-08	0.438107525	1	1	0.001000395
Atp5o	9.05E-08	1.224168046	0.57	0.331	0.001016101
Zcchc6	9.15E-08	-1.245112498	0.129	0.351	0.001026807
Nufip1	9.17E-08	-1.421826665	0.152	0.371	0.001029123
Lcp1	9.20E-08	-0.478971805	0.831	0.974	0.001033117
Kdm5b	9.22E-08	-2.362570079	0.04	0.192	0.001034833
Pan3	9.23E-08	-1.959358016	0.056	0.225	0.001036345
Slc6a6	9.54E-08	-0.920146692	0.298	0.556	0.001070996
Zbtb18	9.83E-08	-2.192645078	0.043	0.199	0.001103583
Tcp1	9.96E-08	-0.711654506	0.334	0.609	0.001117658
Hnrnpd	1.01E-07	-0.714908673	0.334	0.609	0.001131064
mt-Nd6	1.02E-07	-1.640457613	0.086	0.278	0.001144567
Zdhhc21	1.02E-07	-1.817135943	0.05	0.212	0.001148546
Stat1	1.04E-07	2.043068722	0.414	0.192	0.00117139
Nt5e	1.07E-07	-2.070389328	0.079	0.258	0.001200662
Ahctf1	1.07E-07	-1.961525852	0.05	0.212	0.001200981
Fndc3a	1.07E-07	-1.468148836	0.152	0.371	0.001201855
Arg1	1.08E-07	-0.89939167	0.702	0.815	0.00120993
Actn4	1.08E-07	-1.189033824	0.129	0.351	0.001213982
Zdhhc20	1.09E-07	-1.782408565	0.073	0.252	0.001219242
Peak1	1.09E-07	-1.691877705	0.076	0.258	0.001227937
Pcm1	1.13E-07	-1.793549123	0.096	0.285	0.0012671
Lnpep	1.13E-07	-2.129283017	0.043	0.199	0.001273788
Tmem106a	1.15E-07	1.548893246	0.404	0.166	0.001285499
Actg1	1.16E-07	-0.352626703	1	1	0.001300155
Usp7	1.16E-07	-1.366127899	0.132	0.344	0.001303546
Cln8	1.19E-07	-1.263034406	0.202	0.43	0.001332427
Net1	1.21E-07	-3.115477217	0.017	0.139	0.00136296
Ptger4	1.22E-07	-1.229867542	0.245	0.483	0.001373272
Rps15a	1.23E-07	0.449713384	0.997	1	0.001381195
Kctd12	1.25E-07	-0.810804972	0.53	0.715	0.001401677
Irf8	1.26E-07	1.149460899	0.586	0.358	0.001413488
Agfg1	1.27E-07	-1.423807709	0.109	0.311	0.001430285
Atf3	1.29E-07	0.970960327	0.791	0.616	0.001447396
Tmem256	1.31E-07	0.954770746	0.666	0.437	0.001467874
Spty2d1	1.32E-07	-1.421463768	0.149	0.364	0.001477825
Rapgef6	1.34E-07	-1.765534746	0.046	0.205	0.001509161
S100a11	1.37E-07	-1.015710083	0.454	0.675	0.001533232
Reep3	1.40E-07	-1.069540933	0.199	0.444	0.001575622
Pomp	1.44E-07	0.957163802	0.669	0.464	0.001615153
Smad4	1.44E-07	-1.821029859	0.093	0.278	0.001615754
Itga4	1.44E-07	-1.354664881	0.152	0.371	0.001620557
Fam20c	1.45E-07	-1.45169597	0.195	0.411	0.001627951
Il18bp	1.51E-07	3.285402219	0.202	0.02	0.001691587
Hspa4l	1.51E-07	-2.530514717	0.053	0.212	0.001694769
Csf2rb	1.53E-07	-0.925999419	0.437	0.662	0.001712102
Clint1	1.56E-07	-1.106915204	0.159	0.384	0.001754176
Trpm7	1.61E-07	-2	0.06	0.225	0.001812009
Pxn	1.71E-07	-1.362570079	0.109	0.311	0.001914147
Ubr5	1.71E-07	-1.725825037	0.07	0.245	0.001917256
Ifi44	1.82E-07	1.714597781	0.401	0.172	0.002042125
Cmas	1.83E-07	-1.925999419	0.06	0.225	0.002055459
Gsap	1.87E-07	-1.862496476	0.063	0.232	0.002101597
Cab39	1.90E-07	-1.274174963	0.109	0.311	0.002136414
Lamc1	1.93E-07	-3.247927513	0.01	0.119	0.002170954
Slc7a8	1.96E-07	-1.347923303	0.179	0.391	0.002202197
Rbm7	1.99E-07	-1.024247546	0.285	0.523	0.002232763
Supt6	2.00E-07	-1.684498174	0.083	0.265	0.002242426
Myof	2.01E-07	-1.055853235	0.192	0.424	0.002252033
Kbtbd2	2.01E-07	-1.710493383	0.063	0.232	0.002260112
Il10	2.06E-07	-2.08813091	0.142	0.344	0.002308149
Cldnd1	2.06E-07	-1.530514717	0.109	0.305	0.002309587
Gnb1	2.08E-07	-0.63840176	0.5	0.755	0.002332871
Nfkbiz	2.09E-07	-0.557481764	0.738	0.914	0.002341862
Pank3	2.11E-07	-1.788495895	0.06	0.225	0.002365622
Sdf2l1	2.21E-07	1.788495895	0.351	0.126	0.002484798
Ercc6	2.38E-07	-4.906890596	0	0.086	0.002675526
Mmd	2.48E-07	-2.032421478	0.05	0.205	0.002783806
Gabarap	2.53E-07	0.584962501	0.954	0.907	0.002841088
Pim1	2.59E-07	-0.559971822	0.815	0.934	0.002903834
Arl8b	2.59E-07	-1.146220741	0.212	0.437	0.002908079
Rffl	2.66E-07	-3.137503524	0.013	0.126	0.002984808
Rpl7a	2.70E-07	0.854394678	0.745	0.629	0.003032927
Tmem65	2.73E-07	-2.146841388	0.04	0.185	0.003067626
Srrm1	2.74E-07	-0.820831154	0.341	0.603	0.003074133
Eif4e	2.75E-07	-0.860596943	0.328	0.57	0.003087766
Hk1	2.98E-07	-1.881355504	0.05	0.205	0.003341885
Slamf9	3.01E-07	1.776493958	0.387	0.172	0.003383725
Ctage5	3.10E-07	-1.033947332	0.222	0.45	0.003484103
Arl5a	3.12E-07	-1.395928676	0.096	0.285	0.003507163
Limd1	3.20E-07	-1.40599236	0.109	0.305	0.003588655
Myl6	3.22E-07	0.616781789	0.964	0.841	0.003614049
Zfp106	3.28E-07	-1.206450877	0.172	0.391	0.003685301
Specc1l	3.35E-07	-1.641546029	0.07	0.238	0.00375538
Ptprc	3.39E-07	-0.4172656	0.834	0.967	0.00379973
Abhd17b	3.48E-07	-1.770518154	0.033	0.172	0.003904257
Mgat4a	3.52E-07	-1.048094288	0.142	0.358	0.003950631
Junb	3.56E-07	0.850666093	0.921	0.94	0.003993878
Rps9	3.62E-07	0.349799016	1	1	0.004059414
Stag1	3.71E-07	-1.438121112	0.089	0.272	0.004163082
Ubl5	3.72E-07	0.93397013	0.679	0.503	0.004180399
Nin	3.73E-07	-1.791413378	0.079	0.252	0.004183168
Fam117b	3.74E-07	-1.394278939	0.093	0.278	0.004201295
Cep170	3.91E-07	-1.601450624	0.086	0.265	0.004390474
Bnip2	3.97E-07	-0.957771765	0.272	0.51	0.004459457
Eif4g3	4.10E-07	-0.915935735	0.268	0.51	0.004603195
Tnpo3	4.27E-07	-1.519374159	0.086	0.265	0.004790229
Acly	4.36E-07	-1.14543044	0.301	0.517	0.004891317
Atxn7l3b	4.38E-07	-1.102361718	0.192	0.417	0.004912318
Top1	4.42E-07	-0.737905155	0.553	0.775	0.00495783
Ppig	4.50E-07	-1.051994638	0.291	0.523	0.005052588
Btaf1	4.68E-07	-2.754887502	0.023	0.146	0.005249448
Git2	4.81E-07	-1.266786541	0.166	0.377	0.00539358
Tbk1	4.82E-07	-1.963474124	0.056	0.212	0.005409491
Tiam1	4.83E-07	-2.700439718	0.023	0.146	0.005416217
Ogt	4.94E-07	-1.633872101	0.079	0.252	0.00554177
Mitf	4.96E-07	-1.772589504	0.063	0.225	0.005564989
Mapre1	5.05E-07	-0.830074999	0.325	0.583	0.005672982
Scaf11	5.06E-07	-0.94753258	0.285	0.517	0.005684566
Rsbn1	5.17E-07	-2.415037499	0.043	0.185	0.005801729
Apobec1	5.29E-07	1.158827293	0.51	0.291	0.005937007
Fosl2	5.41E-07	-1.137503524	0.215	0.437	0.006074004
Gm21887	5.58E-07	-3.169925001	0.01	0.113	0.006265114
Gpalpp1	5.67E-07	-1.584962501	0.093	0.272	0.006366712
Kdm6a	5.71E-07	-2.093109404	0.046	0.192	0.006405557
Sat1	5.73E-07	0.588931403	0.831	0.629	0.006427794
Rps25	5.76E-07	0.44725048	0.997	0.974	0.006463
Lair1	5.84E-07	1.204819792	0.53	0.325	0.006554317
Slc11a2	6.15E-07	-2.378511623	0.03	0.159	0.00690312
Tnfrsf9	6.19E-07	-1.803734606	0.113	0.298	0.006949886
Bmyc	6.20E-07	2.50779464	0.232	0.046	0.00696241
Ctsc	6.23E-07	0.546029083	0.97	0.96	0.006987429
Iqsec1	6.23E-07	-2.280107919	0.036	0.172	0.006992646
Tab2	6.23E-07	-0.920272808	0.232	0.464	0.006997861
Klf11	6.40E-07	-2	0.046	0.192	0.007187535
Trim33	6.45E-07	-2.157541277	0.04	0.179	0.007243005
Gm26870	6.66E-07	-2.374395515	0.053	0.205	0.007474189
Dnajc21	6.70E-07	-1.130060541	0.113	0.305	0.007517364
3110043O21Rik	6.78E-07	-1.736965594	0.053	0.205	0.007613785
Chd4	6.81E-07	-1	0.285	0.517	0.007641188
Naa50	6.91E-07	-1.415037499	0.219	0.417	0.00775458
Igsf6	7.01E-07	-0.970046778	0.354	0.576	0.007870389
Gpr183	7.17E-07	-1.444784843	0.142	0.338	0.008047425
Tnfrsf1b	7.20E-07	-1.59400764	0.146	0.338	0.008080177
Suv420h1	7.24E-07	-1.9510904	0.04	0.179	0.008129818
Tnfsf9	7.25E-07	-1.884522783	0.093	0.265	0.008139588
Arrb1	7.26E-07	-2.106915204	0.036	0.172	0.008145862
Rnpc3	7.29E-07	-2	0.036	0.172	0.008179537
Lasp1	7.30E-07	-1.788495895	0.103	0.278	0.008194621
Mpp5	7.33E-07	-2.169925001	0.03	0.159	0.008229412
AI607873	7.37E-07	-0.783921353	0.45	0.695	0.008268759
Wsb2	7.47E-07	-1.303392143	0.129	0.325	0.008386677
Fosl1	7.54E-07	-3.070389328	0.013	0.119	0.008460847
Map2k1	7.66E-07	-1.37036845	0.106	0.291	0.008602628
Ghitm	7.67E-07	-1.03355256	0.245	0.47	0.008612488
Clec4a3	7.72E-07	1.554588852	0.348	0.132	0.008666678
Rgs2	7.73E-07	1.326729081	0.606	0.404	0.00867694
Lilrb4a	7.85E-07	-0.706591945	0.603	0.768	0.008814486
Epsti1	8.36E-07	1.922832139	0.262	0.066	0.009387545
Rab2a	8.39E-07	-0.742202243	0.272	0.517	0.009421719
Havcr2	8.41E-07	-1.192645078	0.222	0.43	0.00943671
Tmem59	8.42E-07	1.328781766	0.457	0.238	0.009454922
Nap1l4	8.74E-07	-1.444784843	0.103	0.285	0.009808992
Ccdc88a	8.90E-07	-1.175086707	0.149	0.351	0.009987948
Pygl	9.00E-07	-1.292180751	0.126	0.318	0.010104142
Vps35	9.36E-07	-1.017487427	0.225	0.45	0.010502592
Fam20a	9.48E-07	-2.938599455	0.017	0.126	0.010642668
Hspa13	9.53E-07	-1.618909833	0.083	0.252	0.010695364
Glrx	9.55E-07	-1.126757142	0.205	0.417	0.010721159
Golph3	9.86E-07	-1.550197083	0.083	0.252	0.011062243
Glipr2	9.94E-07	-2.807354922	0.017	0.126	0.011158441
Tnks2	1.03E-06	-1.048094288	0.166	0.377	0.011594563
Pi4k2a	1.05E-06	-1.440572591	0.123	0.311	0.01179993
C5ar1	1.05E-06	-0.779231321	0.358	0.603	0.011803095
Zrsr2	1.05E-06	-1.280107919	0.109	0.291	0.011812719
Rad21	1.07E-06	-1.601450624	0.083	0.252	0.012014274
Akap9	1.08E-06	-1.175849835	0.139	0.331	0.012096731
Ninj1	1.08E-06	-0.590276301	0.457	0.722	0.012158146
Vdac3	1.14E-06	2.567684509	0.215	0.04	0.012841332
Arhgdib	1.16E-06	0.73540508	0.811	0.675	0.013027448
Mtss1	1.21E-06	-1.493040011	0.146	0.338	0.013544386
Trem2	1.22E-06	0.902152677	0.705	0.576	0.013639004
Denr	1.24E-06	-1.187278568	0.265	0.47	0.013894677
Cox7c	1.26E-06	0.491095577	0.904	0.901	0.014104516
Il1rn	1.26E-06	-1.145850866	0.53	0.669	0.014151195
Itgb2	1.27E-06	-0.89520381	0.381	0.609	0.014206849
Fam49b	1.28E-06	-0.580915668	0.679	0.861	0.014329808
Hopx	1.28E-06	-1.545968369	0.106	0.285	0.014388301
Dmxl2	1.31E-06	-1.38466385	0.099	0.278	0.014668675
Ndufb4	1.32E-06	1.431049817	0.377	0.159	0.014836855
Atp5g1	1.34E-06	1	0.593	0.384	0.014994453
Zfp326	1.34E-06	-1.478047297	0.076	0.238	0.015039924
Sppl2a	1.34E-06	-0.7589919	0.387	0.623	0.015091758
Gm15247	1.35E-06	-1.362570079	0.113	0.298	0.015128817
Ppt1	1.38E-06	1.740757173	0.315	0.113	0.01549202
Wasf2	1.39E-06	-0.693896872	0.341	0.589	0.015602961
Cxcl14	1.40E-06	-1.133266531	0.298	0.517	0.015760482
Ltb4r1	1.43E-06	-1.523561956	0.066	0.225	0.016068979
Gab1	1.44E-06	-1.311944006	0.063	0.219	0.016135291
2510009E07Rik	1.46E-06	-1.523561956	0.079	0.245	0.016412661
Ubn2	1.48E-06	-1.394278939	0.093	0.265	0.016570554
Zc3h13	1.48E-06	-1.167109986	0.149	0.344	0.016635851
Arhgap24	1.49E-06	-1.563900885	0.06	0.212	0.016679983
Lyst	1.50E-06	-2.5360529	0.026	0.146	0.016812585
Larp4b	1.51E-06	-1.021695071	0.162	0.371	0.017003762
Prkcd	1.52E-06	-0.786293307	0.331	0.57	0.017043524
Tmod3	1.54E-06	-1.208108195	0.172	0.371	0.017303047
Vps13c	1.57E-06	-1.263034406	0.119	0.305	0.017600166
Sptan1	1.57E-06	-1.455679484	0.093	0.265	0.017648148
Ubr3	1.58E-06	-2.295455884	0.033	0.159	0.017698358
Tnpo1	1.58E-06	-1.657112286	0.073	0.232	0.017777936
Lin54	1.59E-06	-2.353636955	0.026	0.146	0.017842618
Snx10	1.64E-06	-1.072149786	0.209	0.417	0.018362803
Raf1	1.64E-06	-1.956931278	0.046	0.185	0.018397901
Pdzd8	1.67E-06	-2.125530882	0.026	0.146	0.018774443
Safb2	1.68E-06	-1.113956189	0.202	0.404	0.018847795
Map2k3	1.72E-06	-1.378511623	0.142	0.331	0.019328496
Map2k4	1.72E-06	-2.201633861	0.026	0.146	0.019329261
Actr3	1.76E-06	-0.339655687	0.818	0.94	0.019774221
Tlr13	1.77E-06	-1.329307625	0.103	0.278	0.019865379
Adam17	1.79E-06	-1.162271429	0.232	0.437	0.020078039
Katnbl1	1.82E-06	-2	0.033	0.159	0.020467668
Rasa4	1.83E-06	-0.891065628	0.278	0.497	0.020486845
Lin7c	1.85E-06	-1.547487795	0.073	0.232	0.020779002
Myl12b	1.87E-06	1.316473665	0.507	0.311	0.020998799
Timp2	1.89E-06	1.215728691	0.48	0.265	0.021240544
Tpp2	1.94E-06	-1.102361718	0.175	0.377	0.021726116
Ugp2	1.94E-06	-1.036069255	0.189	0.397	0.021796127
Bbx	1.98E-06	-1.438121112	0.076	0.238	0.022224344
Dync1li1	2.02E-06	-1.817135943	0.063	0.212	0.022659664
Abi3	2.04E-06	2.68182404	0.189	0.026	0.022911256
Tmx4	2.05E-06	-1.022720077	0.106	0.285	0.023011115
Ccnl2	2.07E-06	-1.053439259	0.123	0.311	0.023234815
Maff	2.07E-06	-0.611929548	0.421	0.715	0.023245098
Nup98	2.10E-06	-1.823122238	0.026	0.146	0.023514597
Ifi203	2.11E-06	1.438573014	0.401	0.185	0.023648829
Tatdn2	2.11E-06	-1.442518236	0.109	0.285	0.023689987
Elk3	2.12E-06	-1.251538767	0.106	0.285	0.02379712
Frmd6	2.12E-06	-4.807354922	0	0.073	0.023806675
Ankrd33b	2.18E-06	-2.938599455	0.013	0.113	0.024465252
Atp13a3	2.19E-06	-1.022026306	0.172	0.377	0.024565343
Tomm7	2.19E-06	0.909354636	0.632	0.444	0.024627419
Atp5b	2.21E-06	0.791656236	0.748	0.629	0.024761429
Rab1a	2.22E-06	-0.78350818	0.291	0.53	0.024906948
Slc41a2	2.22E-06	-2.847996907	0.013	0.113	0.024925362
Prkd3	2.22E-06	-2.847996907	0.013	0.113	0.024925362
Prkar1a	2.23E-06	-0.834940754	0.351	0.576	0.02506094
Fyttd1	2.29E-06	-1.68589141	0.063	0.212	0.025701828
Gm11808	2.36E-06	1.706953025	0.301	0.106	0.026507355
Hspa1b	2.37E-06	1.313090732	0.305	0.106	0.02656421
Arpc1b	2.46E-06	0.50453565	0.974	0.914	0.027580621
Mib1	2.47E-06	-1.270089163	0.089	0.258	0.027671809
Tap1	2.48E-06	1.418501355	0.348	0.139	0.027871946
Stt3b	2.49E-06	-1.120294234	0.129	0.318	0.027911186
Psmb2	2.56E-06	1.425305835	0.414	0.212	0.028724447
Hnrnpf	2.57E-06	-0.457069587	0.755	0.894	0.028836916
Trf	2.60E-06	0.617530363	0.801	0.656	0.029149751
Cers6	2.60E-06	-1.144389909	0.129	0.311	0.029234523
Klf9	2.73E-06	-1.282933963	0.146	0.338	0.030631374
Arhgap17	2.73E-06	-1.015596855	0.225	0.437	0.030654491
Cdk14	2.73E-06	-2.736965594	0.017	0.119	0.030678528
Pcbp2	2.78E-06	-0.567040593	0.715	0.881	0.031251569
1810013L24Rik	2.87E-06	-1.710493383	0.013	0.113	0.032192657
Ripk2	2.89E-06	-2.459431619	0.017	0.119	0.032476309
Fxr1	2.90E-06	-1.025535092	0.152	0.351	0.032578707
Ccdc82	2.93E-06	-3.415037499	0.007	0.093	0.032925241
Itm2c	2.96E-06	0.920220926	0.596	0.424	0.033190846
Hsbp1	2.98E-06	1.173192715	0.49	0.285	0.03340156
Zcchc4	2.98E-06	-3.321928095	0.007	0.093	0.033443693
Plpp3	3.01E-06	-2.584962501	0.017	0.119	0.033821084
Sfswap	3.02E-06	-1.784271309	0.056	0.199	0.033878016
4932438A13Rik	3.02E-06	-1.56828376	0.073	0.225	0.033887992
Mmp12	3.07E-06	-0.905430579	0.232	0.444	0.034402441
Dync1i2	3.14E-06	-0.938599455	0.199	0.411	0.035254884
Hspe1	3.23E-06	0.949269198	0.672	0.503	0.036212189
Ptp4a1	3.23E-06	-0.68589141	0.404	0.649	0.036229964
Cd81	3.24E-06	0.965784285	0.596	0.444	0.036399194
Dhx38	3.32E-06	-1.584962501	0.076	0.232	0.03722814
Lrrc16a	3.36E-06	-2.523561956	0.02	0.126	0.037675126
Hnrnph1	3.36E-06	-1.0489096	0.219	0.43	0.037703699
Ago2	3.38E-06	-1.378511623	0.142	0.325	0.037914969
Rnf217	3.43E-06	-2.64385619	0.023	0.132	0.038459651
Mrpl23	3.43E-06	1.14974712	0.474	0.252	0.038513722
Dhps	3.47E-06	-1.366782331	0.116	0.291	0.038975387
Pik3ca	3.58E-06	-1.632268215	0.056	0.199	0.040155072
Lats1	3.64E-06	-2	0.02	0.126	0.040824919
Cycs	3.66E-06	1.634715536	0.301	0.106	0.041055684
7-Sep	3.66E-06	-0.722890409	0.238	0.47	0.041067091
Rest	3.67E-06	-1.560714954	0.123	0.291	0.041203487
Vps37a	3.74E-06	-1.906890596	0.046	0.179	0.041982074
Zfc3h1	3.77E-06	-1.540568381	0.056	0.199	0.042370059
Cotl1	3.78E-06	0.483456381	0.937	0.848	0.042406069
Notch1	3.80E-06	-1.480625841	0.123	0.298	0.042706739
Ldhb	3.87E-06	3	0.169	0.02	0.043469076
Calr	3.88E-06	0.551830261	0.897	0.781	0.043521663
Irak2	3.94E-06	-1.394278939	0.086	0.245	0.044235025
Gpcpd1	3.99E-06	-1.9510904	0.043	0.172	0.04476723
Camsap2	4.12E-06	-2.289506617	0.026	0.139	0.046246479
Hp1bp3	4.21E-06	-1.311201688	0.152	0.338	0.047299675
Ppib	4.24E-06	0.717600269	0.738	0.649	0.04758357
Nr4a2	4.33E-06	-1.457681837	0.142	0.318	0.048581626
Sec63	4.44E-06	-1.485426827	0.106	0.272	0.049839053
Sntb2	4.48E-06	-1.658963082	0.05	0.185	0.050312152
Rora	4.54E-06	-2.169925001	0.03	0.146	0.05100513
Pik3r5	4.57E-06	-1.669851398	0.066	0.212	0.051277721
Arpc4	4.65E-06	1.11783649	0.483	0.278	0.052245008
Strn3	4.66E-06	-1.321928095	0.103	0.272	0.052249408
Mmp14	4.71E-06	-0.643306487	0.437	0.662	0.052841926
Rac2	4.73E-06	1.062840874	0.57	0.404	0.053096483
F5	4.78E-06	-4.087462841	0.003	0.079	0.053694065
Rlim	4.79E-06	-1.05246742	0.139	0.325	0.053713418
Sun1	4.88E-06	-3.700439718	0.003	0.079	0.054792283
Ttc39c	4.88E-06	-3.700439718	0.003	0.079	0.054792283
Ssr4	4.90E-06	0.764815377	0.712	0.55	0.055007904
Acp5	4.99E-06	0.996560916	0.517	0.325	0.056053108
Tfec	5.12E-06	-1.710493383	0.063	0.205	0.057490919
Mef2d	5.16E-06	-1.342392197	0.169	0.351	0.057970783
Cox7b	5.19E-06	0.95247163	0.659	0.503	0.0582134
Cd86	5.29E-06	-0.608169892	0.368	0.616	0.059378529
Lrp12	5.42E-06	-1.567040593	0.079	0.232	0.060817955
Vapa	5.55E-06	-0.641313355	0.374	0.603	0.062301807
Uqcrh	5.78E-06	0.532967863	0.858	0.795	0.064900011
Api5	5.88E-06	-1.080919995	0.139	0.325	0.065960991
Actr2	5.90E-06	-0.589288426	0.51	0.748	0.066185915
Sgpl1	5.91E-06	-0.935148856	0.245	0.457	0.066339371
Tram1	5.95E-06	-1	0.232	0.43	0.066760256
Kpna1	6.05E-06	-1.443606651	0.066	0.212	0.067934874
Calu	6.13E-06	-1.450661409	0.083	0.238	0.068778789
Pik3c2a	6.18E-06	-1.807354922	0.056	0.192	0.069342543
Ms4a6d	6.33E-06	0.559517484	0.868	0.728	0.071064278
Gpr132	6.33E-06	-1.465663572	0.113	0.278	0.071067574
Hal	6.37E-06	-0.588102208	0.219	0.43	0.071465278
Cxcl9	6.39E-06	2.5776577	0.199	0.04	0.071672912
Lrrc8d	6.39E-06	-1.159198595	0.179	0.364	0.071719135
Clcn4	6.42E-06	-1.343954401	0.066	0.212	0.072076692
Yrdc	6.43E-06	-1.137503524	0.142	0.325	0.072119101
Ash1l	6.52E-06	-1.505235308	0.089	0.245	0.073146799
Serpina3g	6.58E-06	3.845490051	0.162	0.02	0.073823742
Epb41l2	6.60E-06	-0.836501268	0.298	0.503	0.074079413
Gpr137b	6.68E-06	-1.178337241	0.086	0.245	0.074992007
AU020206	6.74E-06	1.700439718	0.291	0.106	0.075600677
Smndc1	6.85E-06	-0.96829114	0.103	0.272	0.076863865
Mbtd1	6.85E-06	-1.523561956	0.089	0.245	0.076869183
Sdcbp	6.89E-06	-0.379309795	0.917	0.954	0.077359995
Atxn1	6.94E-06	-1.874469118	0.053	0.185	0.077916658
Ppfia1	7.02E-06	-1.389946518	0.079	0.232	0.078803006
Ppp2r2a	7.22E-06	-1.201633861	0.109	0.278	0.081001563
Cul1	7.23E-06	-1.243271151	0.146	0.325	0.08114452
Pxk	7.37E-06	-1.641546029	0.073	0.219	0.082763142
Ftl1	7.50E-06	0.418477329	1	1	0.084214995
Slamf8	7.64E-06	2.266786541	0.205	0.046	0.085760918
Ipo7	8.01E-06	-1.509013647	0.073	0.219	0.08987056
Ugcg	8.21E-06	-1.469485283	0.113	0.278	0.092141938
Agap1	8.39E-06	-2.584962501	0.02	0.119	0.094172767
Usp24	8.42E-06	-1.900464326	0.046	0.172	0.094510557
Ptma	8.46E-06	0.41379326	0.997	0.974	0.094914695
Plekho2	8.57E-06	-0.903138461	0.185	0.384	0.096143174
Stag2	8.73E-06	-1.404390255	0.099	0.258	0.098015912
Adamdec1	8.97E-06	2.386058432	0.195	0.04	0.100682754
Dynll1	9.28E-06	0.757093796	0.695	0.53	0.104177022
Golgb1	9.32E-06	-1.263034406	0.182	0.358	0.104626923
Fyco1	9.60E-06	-2.485426827	0.03	0.139	0.107776979
Maml3	9.64E-06	-2.115477217	0.036	0.152	0.108188083
Ncor1	9.72E-06	-1.016678741	0.225	0.424	0.109064643
Aes	9.81E-06	1.306661338	0.43	0.238	0.110136863
Cox4i1	9.86E-06	0.433230616	0.97	0.954	0.110680444
Noct	9.96E-06	-1.656045599	0.093	0.245	0.111789764
Prkx	9.97E-06	-1.358453971	0.106	0.265	0.111869788
Zcchc2	9.98E-06	-2.222392421	0.033	0.146	0.11203811
Txnip	1.01E-05	1.984893108	0.232	0.066	0.112936226
Pnp	1.01E-05	1.212993723	0.47	0.278	0.113210486
Uhrf2	1.01E-05	-1.219009782	0.169	0.344	0.113504092
Ctdp1	1.02E-05	-2	0.02	0.119	0.114653003
Phactr4	1.03E-05	-2.125530882	0.033	0.146	0.115459288
Rps17	1.03E-05	0.410321264	0.957	0.914	0.115891564
Hspa1a	1.04E-05	1.468843943	0.328	0.139	0.116174231
Tbc1d4	1.05E-05	-2.093109404	0.036	0.152	0.117445752
Cep350	1.06E-05	-1.362570079	0.136	0.305	0.118752569
Gabpb2	1.06E-05	-1.943416472	0.03	0.139	0.119024173
Rnf111	1.07E-05	-2	0.036	0.152	0.119804566
Usp37	1.08E-05	-2.137503524	0.03	0.139	0.121738204
Nr2c2	1.09E-05	-2.064130337	0.033	0.146	0.122115376
Gabpa	1.09E-05	-2.064130337	0.033	0.146	0.122115376
Nedd9	1.09E-05	-2.054447784	0.033	0.146	0.122862162
Cpq	1.11E-05	2.209453366	0.202	0.046	0.124551838
Ifih1	1.12E-05	-0.908852112	0.341	0.536	0.125873452
Fam177a	1.12E-05	-2	0.033	0.146	0.126146
Ptprs	1.13E-05	-1.807354922	0.026	0.132	0.126963758
Tyrobp	1.16E-05	0.413204175	0.99	0.96	0.130725181
Atf4	1.18E-05	-0.628744193	0.477	0.695	0.13237014
Ggnbp2	1.18E-05	-1	0.179	0.364	0.132477102
Vezf1	1.18E-05	-1.943416472	0.033	0.146	0.132622185
Foxn2	1.19E-05	-1.884522783	0.03	0.139	0.133914044
Rasgef1b	1.21E-05	-1.036994207	0.159	0.344	0.136001991
Fgl2	1.22E-05	1.714842783	0.275	0.099	0.137410297
Tcf25	1.23E-05	-0.654225163	0.447	0.669	0.138611703
Btf3	1.25E-05	0.551885103	0.907	0.841	0.140471039
Vasn	1.26E-05	-3	0.01	0.093	0.141020373
Ednrb	1.27E-05	-1.502500341	0.03	0.139	0.142506825
Pla2g16	1.27E-05	1.914270126	0.248	0.079	0.143027233
Glg1	1.32E-05	-1.04508789	0.182	0.371	0.147678163
Khdrbs1	1.32E-05	-0.843880798	0.199	0.397	0.148465941
Cox7a2	1.36E-05	0.696261624	0.758	0.629	0.153009305
Ldlr	1.37E-05	-1.256339753	0.089	0.238	0.154318671
Lrrc8c	1.41E-05	-1.131244533	0.106	0.265	0.157732996
Lztfl1	1.41E-05	-1.292781749	0.106	0.265	0.158697119
Gm10709	1.42E-05	0.906890596	0.616	0.444	0.158907313
Zfp655	1.43E-05	-1.357552005	0.093	0.245	0.160223891
Rrbp1	1.44E-05	-0.434402824	0.791	0.967	0.161694757
Stt3a	1.49E-05	-1.101879614	0.113	0.278	0.166880857
N4bp1	1.49E-05	-1.144389909	0.185	0.371	0.166983598
Rab22a	1.51E-05	-1.415037499	0.063	0.199	0.169675395
Tmem86a	1.58E-05	1.854149134	0.245	0.079	0.177208778
Trim30a	1.58E-05	1.352516415	0.318	0.132	0.177558799
Dcun1d1	1.60E-05	-1.311944006	0.079	0.225	0.17921663
Ifi47	1.60E-05	2.790076931	0.175	0.033	0.179586044
Traf6	1.63E-05	-1.509013647	0.073	0.212	0.182451651
Soat1	1.63E-05	-0.920565533	0.295	0.49	0.182593322
Tsc22d2	1.68E-05	-1.434402824	0.109	0.265	0.188512213
Prkce	1.69E-05	-2.678071905	0.013	0.099	0.190046037
Dido1	1.70E-05	-1.857980995	0.05	0.172	0.190809883
Fbxo30	1.70E-05	-2	0.046	0.166	0.191146503
Cnot7	1.71E-05	-1.227410496	0.116	0.278	0.19199179
Hnrnpc	1.77E-05	-0.798366139	0.291	0.49	0.198179994
Ccnt2	1.79E-05	-1.807354922	0.05	0.172	0.200556247
Alpk1	1.79E-05	-1.736965594	0.05	0.172	0.200988426
Ndufb7	1.79E-05	0.821796434	0.583	0.397	0.201434996
Tnrc18	1.80E-05	-1.192645078	0.096	0.252	0.20161518
Rnasel	1.80E-05	-1.25276607	0.113	0.272	0.201918609
Cybb	1.80E-05	-0.478608175	0.891	0.921	0.202201961
Uqcrq	1.83E-05	0.630878336	0.735	0.623	0.20595496
Krit1	1.88E-05	-1.378511623	0.073	0.212	0.210676006
Frs2	1.88E-05	-4.459431619	0	0.06	0.210683324
F2rl2	1.88E-05	-4.459431619	0	0.06	0.210683324
Tmem64	1.88E-05	-4.321928095	0	0.06	0.210871314
Lysmd3	1.88E-05	-4.321928095	0	0.06	0.210871314
Kras	1.89E-05	-0.825502269	0.192	0.384	0.211982111
Slc25a5	1.93E-05	0.638008735	0.805	0.762	0.217153544
Psap	1.95E-05	0.511824745	0.997	1	0.21907582
Tmem43	1.99E-05	-2.584962501	0.017	0.106	0.223866251
Gbp2b	2.03E-05	2.053866872	0.258	0.093	0.227418548
Ndufs3	2.03E-05	1.741466986	0.262	0.093	0.227800239
Mgea5	2.09E-05	-1.277533976	0.089	0.238	0.23445426
Pbx1	2.09E-05	-2.514573173	0.017	0.106	0.234975249
Fam63a	2.10E-05	-2.054447784	0.04	0.152	0.236164193
Spon1	2.11E-05	1.700439718	0.268	0.099	0.236676079
Iigp1	2.12E-05	3.183221824	0.162	0.026	0.237513802
Neat1	2.17E-05	-0.475236899	0.662	0.795	0.243330815
Ccng2	2.18E-05	-1.633872101	0.089	0.232	0.244543419
Acbd3	2.22E-05	-1.08246216	0.129	0.291	0.249343273
Rnf19b	2.24E-05	-0.645335119	0.444	0.662	0.251085788
Rtn4	2.26E-05	-0.721140627	0.407	0.603	0.253738199
Tceb2	2.31E-05	0.700439718	0.728	0.649	0.259451208
Zswim6	2.33E-05	-1.404390255	0.106	0.258	0.262023566
Cln5	2.34E-05	-1.152003093	0.123	0.285	0.263080208
Pde3b	2.35E-05	-1.387023123	0.07	0.205	0.264141004
Map3k2	2.35E-05	-1.387023123	0.07	0.205	0.264141004
Pum1	2.36E-05	-1.222392421	0.099	0.252	0.264475093
Hebp1	2.41E-05	1.256339753	0.391	0.205	0.270926433
Scyl2	2.42E-05	-2	0.036	0.146	0.27175353
Tsc1	2.43E-05	-2	0.036	0.146	0.272887286
Gpr137b-ps	2.46E-05	-1.777607579	0.073	0.205	0.275869972
Bsdc1	2.46E-05	-1.612976877	0.046	0.166	0.276193001
1700109H08Rik	2.48E-05	-3.115477217	0.007	0.079	0.278172534
Phlpp1	2.50E-05	-2.169925001	0.02	0.113	0.281085895
Tsix	2.50E-05	-2	0.02	0.113	0.281085895
H2-Q7	2.54E-05	0.890375509	0.57	0.377	0.284729842
Txnl1	2.56E-05	-0.674424128	0.242	0.45	0.287098932
Gngt2	2.59E-05	1.146841388	0.44	0.252	0.290535125
Ighm	2.61E-05	3.345774837	0.136	0.013	0.293475609
Ifitm2	2.66E-05	0.713910358	0.877	0.808	0.298575131
Cd48	2.70E-05	1.8259706	0.222	0.066	0.303499452
Fbxw7	2.74E-05	-1.823122238	0.036	0.146	0.307462831
Baiap2	2.74E-05	-0.920565533	0.129	0.298	0.307787225
Piezo1	2.80E-05	-1.607682577	0.06	0.185	0.314278229
Rsrc2	2.81E-05	-0.838536577	0.202	0.397	0.315955335
Cdk6	2.82E-05	-1.526068812	0.076	0.212	0.31613034
Cacul1	2.83E-05	-1.667424661	0.04	0.152	0.317107855
Mthfd1l	2.85E-05	-1.612976877	0.036	0.146	0.320037537
Uggt1	2.88E-05	-1.514573173	0.063	0.192	0.322775076
Il17ra	2.89E-05	-1.078002512	0.129	0.291	0.324424925
Ndufa12	2.89E-05	1.227805918	0.401	0.232	0.324673535
Zbtb11	2.92E-05	-1.493040011	0.076	0.212	0.328101952
D8Ertd738e	2.95E-05	0.821402697	0.579	0.404	0.331594262
Csk	3.01E-05	1.402098444	0.295	0.119	0.337757144
Spp1	3.03E-05	-0.99916098	0.656	0.762	0.339599131
Gpx1	3.04E-05	0.353128963	0.987	0.934	0.340809954
Ndufa3	3.06E-05	1.459431619	0.291	0.119	0.343080773
Olfml3	3.08E-05	2.700439718	0.136	0.013	0.345309118
C6	3.14E-05	2.201633861	0.192	0.046	0.352495856
Ddrgk1	3.16E-05	1.122619287	0.374	0.185	0.354712318
Nenf	3.23E-05	2.064130337	0.219	0.066	0.362731829
Mier1	3.24E-05	-1.329307625	0.119	0.272	0.364201202
Afg3l2	3.27E-05	-1.866733469	0.053	0.172	0.367518254
Nf1	3.28E-05	-1.678071905	0.056	0.179	0.367594948
Fmr1	3.35E-05	-1.293731203	0.079	0.219	0.37552436
Ino80d	3.35E-05	-1.584962501	0.056	0.179	0.376511085
Ubr4	3.40E-05	-1.209453366	0.093	0.238	0.381937348
Zranb1	3.41E-05	-1.447458977	0.06	0.185	0.382249244
Mesdc1	3.47E-05	-1.748461233	0.079	0.212	0.388940528
1600002H07Rik	3.51E-05	-2.906890596	0.01	0.086	0.394464202
Phf3	3.52E-05	-1.13492958	0.159	0.325	0.394834102
Abce1	3.61E-05	-1.146841388	0.063	0.192	0.405022662
Tnfsf8	3.67E-05	-2.662965013	0.01	0.086	0.411797901
Mob1b	3.68E-05	-1.447458977	0.096	0.238	0.413243517
Uso1	3.74E-05	-1.321928095	0.06	0.185	0.419812166
Mgl2	3.77E-05	2.17990909	0.225	0.073	0.423099389
Naca	3.80E-05	0.436999597	0.957	0.94	0.426039741
Agpat5	3.84E-05	-0.835613182	0.162	0.344	0.430919853
Fgd2	3.84E-05	2	0.199	0.053	0.431018428
Oasl1	3.87E-05	-1.092029138	0.437	0.616	0.433830935
Pvr	3.88E-05	-1.389946518	0.086	0.225	0.435612622
Eri1	3.96E-05	-1.637429921	0.053	0.172	0.444155203
Taldo1	3.99E-05	0.701404409	0.679	0.497	0.447404977
Sirt1	4.06E-05	-1.906890596	0.046	0.159	0.456213652
Uvrag	4.10E-05	-1	0.156	0.325	0.460039788
Serpine1	4.15E-05	-1.79930265	0.116	0.265	0.465767699
Wdfy3	4.19E-05	-1.454565863	0.083	0.219	0.470460863
Trim13	4.23E-05	-3.459431619	0.003	0.066	0.474774836
Higd1a	4.25E-05	-0.702095134	0.248	0.45	0.476664336
Micall1	4.33E-05	-2.925999419	0.013	0.093	0.485599475
Rnf11	4.37E-05	-1.700439718	0.05	0.166	0.490222463
Eprs	4.42E-05	-0.883186335	0.252	0.43	0.495665048
Kansl1	4.42E-05	-1.236067358	0.146	0.305	0.49599946
Iws1	4.43E-05	-1.584962501	0.05	0.166	0.497738263
Zzz3	4.53E-05	-1.94753258	0.043	0.152	0.508060101
Ccrl2	4.56E-05	-0.431889418	0.825	0.934	0.512188318
Diaph2	4.64E-05	-1.189033824	0.139	0.298	0.52074066
Tgfb1	4.64E-05	-0.541335568	0.487	0.669	0.520962223
Eif1	4.75E-05	-0.271043837	1	1	0.5336188
Parvb	4.79E-05	-1.540568381	0.066	0.192	0.537368806
Gadd45a	4.88E-05	-1.268196111	0.179	0.344	0.547491812
Lfng	4.89E-05	-1.700439718	0.046	0.159	0.549106596
Cisd2	4.95E-05	-0.823122238	0.195	0.371	0.555510872
Hmox1	5.05E-05	-1.706834504	0.404	0.543	0.56687768
Braf	5.07E-05	-1.632268215	0.063	0.185	0.569180062
Prpf4b	5.08E-05	-1.165059246	0.086	0.225	0.570705732
Bnip3l	5.17E-05	-0.832543254	0.331	0.536	0.579763578
Slc25a24	5.17E-05	-2.584962501	0.017	0.099	0.580054029
Etfb	5.26E-05	1.658211483	0.258	0.099	0.590734936
AU019823	5.38E-05	-1.64385619	0.043	0.152	0.603702286
Rhoh	5.46E-05	2.432959407	0.152	0.026	0.612269265
Tle3	5.51E-05	-1.362570079	0.079	0.212	0.618681121
Rasa2	5.55E-05	-1.847996907	0.04	0.146	0.622888838
Stxbp3	5.56E-05	-1.184424571	0.046	0.159	0.624456351
Tmem2	5.57E-05	-1.494764692	0.063	0.185	0.625377407
Lrrk2	5.59E-05	-4.459431619	0	0.053	0.627247288
1700012B09Rik	5.59E-05	-4.169925001	0	0.053	0.627480648
Rapgef1	5.60E-05	-1.678071905	0.043	0.152	0.628345842
Add3	5.61E-05	-2.273018494	0.033	0.132	0.62995498
Bach1	5.64E-05	-0.874469118	0.245	0.424	0.632761605
Gspt1	5.69E-05	-1.238159737	0.116	0.265	0.638870425
Me2	5.70E-05	-1.313157885	0.079	0.212	0.639500817
Zcchc11	5.72E-05	-2	0.036	0.139	0.641559325
Cyth4	5.74E-05	1.425021588	0.325	0.159	0.644467922
Etv1	5.81E-05	-1.378511623	0.046	0.159	0.652121996
Sf1	5.82E-05	-0.871266686	0.238	0.417	0.653281793
Slc9a8	5.83E-05	-2.263034406	0.03	0.126	0.654787441
9930021J03Rik	5.84E-05	-2.058893689	0.033	0.132	0.655961362
Tma7	5.89E-05	0.744958385	0.689	0.576	0.660598183
Atp6v1g1	5.89E-05	0.519586492	0.818	0.662	0.661098284
Trak2	6.04E-05	-2.280107919	0.02	0.106	0.677689895
Spred2	6.04E-05	-2.280107919	0.02	0.106	0.677689895
Gtf2a1	6.04E-05	-2.280107919	0.02	0.106	0.677689895
Nhlrc2	6.04E-05	-2.280107919	0.02	0.106	0.677689895
Uba6	6.04E-05	-2.058893689	0.033	0.132	0.677794153
Slc7a1	6.05E-05	-1.874469118	0.036	0.139	0.679516461
Ddit4	6.09E-05	-1.667424661	0.04	0.146	0.683543897
Pnisr	6.11E-05	-1.347923303	0.089	0.225	0.685318726
Ppp3ca	6.17E-05	-0.717600269	0.215	0.397	0.692136036
Pom121	6.20E-05	-1.823122238	0.036	0.139	0.69588821
Ttc14	6.20E-05	-1.093109404	0.126	0.278	0.696394942
2010111I01Rik	6.23E-05	-1.274174963	0.123	0.272	0.69978813
Arhgap5	6.24E-05	-2.070389328	0.03	0.126	0.700483354
Art2b	6.30E-05	4.247927513	0.099	0	0.706914598
Ago3	6.30E-05	-1.584962501	0.04	0.146	0.707519003
9130230L23Rik	6.34E-05	-2.201633861	0.026	0.119	0.711835365
Slmap	6.35E-05	-1.932885804	0.033	0.132	0.712355517
Tbcb	6.39E-05	1.502500341	0.258	0.099	0.717568101
Aim1	6.41E-05	-2.169925001	0.023	0.113	0.719212597
Orc4	6.43E-05	-2.087462841	0.02	0.106	0.721830881
Sipa1l1	6.43E-05	-2.087462841	0.02	0.106	0.721830881
Nsf	6.43E-05	-1	0.106	0.252	0.721869735
Tmem63b	6.44E-05	-1.652076697	0.036	0.139	0.72326134
B4galt1	6.45E-05	-0.818553129	0.288	0.477	0.723607983
Snx4	6.56E-05	-1.321928095	0.046	0.159	0.735793257
Ing5	6.56E-05	-2.078002512	0.026	0.119	0.736350007
Zfp407	6.56E-05	-2.078002512	0.026	0.119	0.736350007
Rps10	6.65E-05	0.313981917	1	0.987	0.745954883
BC005537	6.68E-05	-0.542149417	0.437	0.642	0.750019454
Senp2	6.69E-05	-1.40053793	0.076	0.205	0.751040639
Ppp2cb	6.71E-05	-1.343954401	0.076	0.205	0.753189129
Mprip	6.72E-05	-1.131244533	0.036	0.139	0.754481636
Hs6st1	6.77E-05	-2	0.026	0.119	0.760388276
Pik3ap1	6.77E-05	-2	0.026	0.119	0.760388276
Ndufb9	6.82E-05	0.87698911	0.487	0.291	0.765569385
Kat6b	6.82E-05	-1.847996907	0.023	0.113	0.765984925
Hspa9	6.83E-05	-0.721698838	0.311	0.503	0.766434472
Rell1	6.83E-05	-1.716207034	0.033	0.132	0.766594568
Mga	6.88E-05	-1.752072487	0.056	0.172	0.77167172
Ube2g1	6.95E-05	-1.862496476	0.03	0.126	0.780175776
Lonp1	6.95E-05	-1.736965594	0.03	0.126	0.780175776
Cnep1r1	6.99E-05	-3.115477217	0.007	0.073	0.784491956
Stard9	7.08E-05	-1.131244533	0.04	0.146	0.794507312
Ceacam1	7.08E-05	-3	0.007	0.073	0.794681302
Naa30	7.08E-05	-3	0.007	0.073	0.794681302
Gfod1	7.08E-05	-3	0.007	0.073	0.794681302
Lcp2	7.19E-05	-0.722890409	0.248	0.437	0.807395273
Smim10l1	7.41E-05	-0.929610672	0.109	0.258	0.831338898
Ccny	7.43E-05	-1.158697746	0.123	0.272	0.834422682
Mllt6	7.88E-05	-1.688055994	0.053	0.166	0.884534066
Ccl6	7.91E-05	-0.482367748	0.603	0.748	0.887680246
Smek1	7.97E-05	-1.398549376	0.06	0.179	0.89442582
Dmxl1	8.02E-05	-1.263034406	0.076	0.205	0.900544665
C4b	8.06E-05	2.230954435	0.238	0.093	0.904381841
Fam129a	8.06E-05	-1.341036918	0.086	0.219	0.904682011
Slirp	8.48E-05	1.479992941	0.278	0.119	0.951562578
Cdkn1a	8.61E-05	-0.256683574	0.689	0.894	0.966286504
Brk1	8.81E-05	0.623308812	0.672	0.51	0.988631718
Cmpk1	8.82E-05	-0.584962501	0.275	0.477	0.98996234
2410015M20Rik	8.93E-05	1.089885504	0.384	0.212	1
Pfdn5	8.99E-05	0.555436548	0.854	0.728	1
Arf2	9.06E-05	-1.125530882	0.123	0.272	1
Gbe1	9.08E-05	-1.830074999	0.05	0.159	1
Rpl7	9.23E-05	0.313745734	1	0.993	1
Taf10	9.43E-05	1.058893689	0.391	0.219	1
Avl9	9.43E-05	-1.506959989	0.053	0.166	1
Ramp3	9.45E-05	-3.169925001	0.01	0.079	1
Ppp3cb	9.46E-05	-1.432959407	0.053	0.166	1
Myeov2	9.54E-05	0.842260537	0.536	0.371	1
Mark2	9.68E-05	-0.830074999	0.113	0.258	1
Oaf	9.73E-05	-2.807354922	0.01	0.079	1
Msi2	9.73E-05	-2.807354922	0.01	0.079	1
Psme4	9.82E-05	-1.1740294	0.106	0.245	1
Cask	9.91E-05	-2.700439718	0.01	0.079	1
Mdm1	9.91E-05	-2.700439718	0.01	0.079	1
Tnks	9.91E-05	-2.700439718	0.01	0.079	1
Spry2	9.91E-05	-2.700439718	0.01	0.079	1
Mapk1	9.91E-05	-0.927243658	0.169	0.331	1
Itsn2	9.95E-05	-1.148098639	0.109	0.252	1
Tmed7	9.96E-05	-0.700439718	0.215	0.397	1
Sde2	9.99E-05	-1	0.126	0.278	1
Man2b1	0.000100641	0.627190736	0.619	0.43	1
Hnrnpr	0.000101231	-1.072149786	0.099	0.238	1
Stx6	0.000101773	-1.506959989	0.05	0.159	1
Rpl6	0.000102225	0.502500341	0.821	0.748	1
Asun	0.000102646	-0.514573173	0.05	0.159	1
Cox6c	0.000102776	0.526495077	0.874	0.828	1
Lap3	0.000103472	1.472935883	0.341	0.185	1
Tuba1b	0.000106176	0.951390056	0.556	0.384	1
Ikbkb	0.000106182	-0.929610672	0.185	0.351	1
Cd69	0.000106217	1.906890596	0.232	0.086	1
Ythdf2	0.000106983	-1.447458977	0.066	0.185	1
Vdr	0.000106983	-1.447458977	0.066	0.185	1
Rbm28	0.000106993	-1.280107919	0.083	0.212	1
Rcn2	0.000106993	-1.280107919	0.083	0.212	1
Anxa5	0.000107229	-0.44144913	0.712	0.854	1
Mtf2	0.000107568	-1.836501268	0.043	0.146	1
Zfp608	0.000107568	-1.836501268	0.043	0.146	1
2810474O19Rik	0.000108511	-1.563900885	0.285	0.424	1
Fuca2	0.000108767	1.84434913	0.205	0.066	1
Hk2	0.000109297	-0.909802191	0.255	0.424	1
Dip2c	0.000109382	-1.506959989	0.05	0.159	1
Rfk	0.000109733	-1.556393349	0.046	0.152	1
Impdh1	0.000110781	-1.847996907	0.043	0.146	1
Stom	0.000110859	-1.607682577	0.063	0.179	1
Adgre5	0.000112099	-0.798366139	0.195	0.364	1
Thrap3	0.000113554	-0.810522201	0.169	0.331	1
Ppp1ca	0.000114424	0.59400764	0.672	0.51	1
Fam26f	0.000115056	4.321928095	0.093	0	1
Reps1	0.00011559	-1.476438044	0.063	0.179	1
Kdm5c	0.000115822	-1.087462841	0.086	0.219	1
Ppm1a	0.000116937	-1	0.089	0.225	1
Inf2	0.000123293	-2.485426827	0.013	0.086	1
Cramp1l	0.000123293	-2.485426827	0.013	0.086	1
Hnrnpk	0.000123571	-0.470380533	0.709	0.894	1
Map3k1	0.000123866	-1.206450877	0.113	0.252	1
Tbc1d24	0.000124248	-2.440572591	0.013	0.086	1
Hipk3	0.000126713	-1.473931188	0.043	0.146	1
Rev3l	0.000128894	-1.736965594	0.013	0.086	1
Bdp1	0.000129441	-1.280107919	0.079	0.205	1
Zfp654	0.00013065	-2	0.013	0.086	1
Tagln2	0.000131514	-0.504472583	0.47	0.662	1
Clcn5	0.000132503	-1.716207034	0.04	0.139	1
Morf4l1	0.00013334	-0.363590734	0.669	0.861	1
Sdhb	0.000134375	1.112209504	0.377	0.212	1
Akirin1	0.000137067	-1.277533976	0.099	0.232	1
Kdm3a	0.000137509	-1.688055994	0.056	0.166	1
Bend4	0.000137908	-2.415037499	0.017	0.093	1
Zfp518a	0.000137908	-2.415037499	0.017	0.093	1
Lamtor2	0.000138573	1	0.47	0.318	1
Aebp2	0.000138896	-1.101879614	0.113	0.252	1
Rps15	0.000139269	0.303118245	0.993	1	1
Nae1	0.000140315	-1.807354922	0.036	0.132	1
Leo1	0.000141563	-2.321928095	0.017	0.093	1
Eepd1	0.000142448	-1.075948853	0.106	0.245	1
Ncf4	0.000142761	0.670840336	0.695	0.536	1
Anxa7	0.000142846	-0.836501268	0.149	0.305	1
Furin	0.000143305	-0.707218251	0.325	0.523	1
Hspa4	0.000143916	-0.690671942	0.275	0.457	1
Ciapin1	0.000144947	-1.584962501	0.07	0.185	1
Xaf1	0.000145173	2.129283017	0.172	0.046	1
Rps16	0.00014528	0.271545906	1	1	1
Cp	0.000145489	3	0.129	0.02	1
Kcnn4	0.000145515	-2.392317423	0.023	0.106	1
Dusp2	0.000146339	1.930737338	0.195	0.06	1
Atp1a1	0.000146836	-0.59219407	0.46	0.636	1
Dbi	0.000146837	0.624490865	0.682	0.536	1
Uqcrb	0.000147077	0.857488356	0.652	0.576	1
Adora2b	0.000148798	-2.362570079	0.02	0.099	1
Cdc42ep4	0.000149517	-2	0.03	0.119	1
Rps14	0.000149754	0.337269259	1	0.987	1
Lgals3	0.000152238	-0.253898731	0.881	0.954	1
A230046K03Rik	0.00015273	-1.584962501	0.056	0.166	1
Zfp280d	0.000153356	-2.192645078	0.02	0.099	1
Gcnt1	0.000153356	-2.192645078	0.02	0.099	1
Sh3bp5	0.000153391	-2.263034406	0.026	0.113	1
Rpl15	0.000155341	1.238404739	0.364	0.205	1
Spryd7	0.000155953	-1.925999419	0.03	0.119	1
Camk1	0.000156271	1.142957954	0.351	0.185	1
Capg	0.000157017	-0.290858088	0.407	0.662	1
Ggta1	0.000157982	-1.263034406	0.086	0.212	1
Wipf2	0.000159073	-2.087462841	0.023	0.106	1
Ttl	0.000159588	-2	0.026	0.113	1
Ptpn23	0.000159588	-2	0.026	0.113	1
Cul2	0.000159588	-2	0.026	0.113	1
Akap11	0.000159746	-1.584962501	0.036	0.132	1
Sh2b2	0.000160652	-1.736965594	0.03	0.119	1
Acaca	0.000162518	-1.830074999	0.02	0.099	1
Mycbp2	0.000162892	-0.714245518	0.298	0.483	1
Gclm	0.000164186	-1.925999419	0.026	0.113	1
Pak2	0.000166306	-0.559427409	0.321	0.51	1
Serpinb2	0.000166668	-6.392317423	0	0.046	1
Zbtb6	0.000166675	-4	0	0.046	1
Car6	0.000166675	-4	0	0.046	1
Gm340	0.000166675	-4	0	0.046	1
Isg20l2	0.00016958	-1.321928095	0.033	0.126	1
Fip1l1	0.000173079	-1	0.119	0.258	1
Dusp6	0.000173549	1.650253961	0.245	0.099	1
Mark3	0.000174	-1.612976877	0.053	0.159	1
Rbbp6	0.000174962	-0.949959318	0.228	0.391	1
Oser1	0.000176772	-0.943416472	0.215	0.377	1
Serinc3	0.000176795	0.709962492	0.685	0.55	1
Rbx1	0.000177276	0.862496476	0.579	0.457	1
Mia3	0.00017952	-1.106915204	0.109	0.245	1
Psmb4	0.000180402	0.746881063	0.606	0.45	1
Tollip	0.000184441	-1.106915204	0.099	0.232	1
Svbp	0.000186296	1.292781749	0.341	0.185	1
Ece1	0.000187515	-0.867896464	0.228	0.397	1
Ccdc186	0.000187647	-1.530514717	0.053	0.159	1
Sh3pxd2b	0.000187748	-0.867549704	0.152	0.305	1
Calm3	0.000188094	0.97819563	0.437	0.272	1
Tlk2	0.000188225	-1.452512205	0.053	0.159	1
Gbp8	0.000188649	2.222392421	0.149	0.033	1
Arpc3	0.000188853	0.53005416	0.897	0.854	1
Mtmr6	0.000188934	-0.91753784	0.076	0.199	1
Sms	0.000189705	-1.321928095	0.07	0.185	1
Gpr35	0.000192123	-0.876264632	0.205	0.371	1
Zbtb8b	0.00019489	-1.304854582	0.026	0.113	1
Itpkb	0.000195145	-1.303392143	0.123	0.258	1
mt-Atp8	0.000195322	-1.166009951	0.116	0.252	1
Il6ra	0.000198092	-1.046542586	0.172	0.325	1
Mdn1	0.000198386	-1.688055994	0.05	0.152	1
Copa	0.000198966	-0.944504887	0.146	0.291	1
Btbd1	0.000200279	-1.334419039	0.07	0.185	1
Zfp868	0.000200835	-2.874469118	0.007	0.066	1
Ralb	0.000202091	-0.707218251	0.258	0.437	1
Nbeal1	0.000204646	-1.530514717	0.05	0.152	1
Mafb	0.000212612	0.508810903	0.851	0.815	1
Ssb	0.000220737	-0.542010356	0.291	0.47	1
Gxylt1	0.000222771	-1.263034406	0.05	0.152	1
Nmt1	0.000222922	1.444784843	0.252	0.106	1
Gbp4	0.000229077	1.133855747	0.295	0.139	1
Ier5	0.000233563	0.828888084	0.642	0.503	1
Ifit2	0.000234026	1.346450414	0.199	0.066	1
Timm17a	0.000235239	-0.752072487	0.146	0.298	1
Dok2	0.000237134	-0.605721061	0.202	0.371	1
Ythdf1	0.00024049	-1.050626073	0.066	0.179	1
Herc1	0.000241796	-1.331205908	0.089	0.212	1
Lyl1	0.000244358	2.201633861	0.136	0.026	1
Prdx5	0.000245029	0.430076899	0.974	0.954	1
Rpl8	0.00024827	0.281684463	0.993	0.993	1
Dennd5a	0.000255709	-0.816553859	0.175	0.331	1
Hspa8	0.00025863	0.25919234	1	0.987	1
Tapbp	0.000261335	0.722936034	0.576	0.47	1
Spcs2	0.000261516	0.91020333	0.46	0.298	1
Dusp3	0.000267982	-0.827532804	0.205	0.364	1
Gns	0.000269432	0.840219556	0.49	0.338	1
Pigm	0.000270976	-2.584962501	0.01	0.073	1
Zfyve9	0.000270976	-2.584962501	0.01	0.073	1
Dvl1	0.000270976	-2.584962501	0.01	0.073	1
Park7	0.000277096	0.669851398	0.536	0.351	1
Nup153	0.000277532	-1.506959989	0.06	0.166	1
Acaa1a	0.000278069	1.514573173	0.222	0.086	1
Pabpc1	0.000278806	-0.233298631	0.96	0.98	1
Tm6sf1	0.000279729	-0.696219252	0.195	0.358	1
Nudt16	0.000287506	1.857980995	0.166	0.046	1
Rpl10-ps3	0.000293135	1.496425826	0.222	0.086	1
Zbtb21	0.000293217	-1.874469118	0.036	0.126	1
Smchd1	0.000295305	-0.785875195	0.139	0.285	1
Mt2	0.00029562	-1.146318388	0.195	0.344	1
Rps19	0.00029891	0.298890559	1	1	1
Csf1	0.000307395	-2.874469118	0.03	0.113	1
D5Ertd579e	0.000308251	-1.584962501	0.04	0.132	1
Usf1	0.000309073	2.700439718	0.109	0.013	1
Ppp1r12a	0.000310917	-1.234465254	0.106	0.232	1
Nfu1	0.000311507	3.285402219	0.096	0.007	1
Tmed3	0.000311841	1.108524457	0.351	0.199	1
Zc3h14	0.000314349	-1.378511623	0.06	0.166	1
Casc3	0.000318838	-1.736965594	0.036	0.126	1
Cdc42bpb	0.000318838	-1.736965594	0.036	0.126	1
Fam179b	0.000319249	-1.211504105	0.04	0.132	1
Slain2	0.000319454	-1.043068722	0.089	0.212	1
Renbp	0.00032284	1.509013647	0.212	0.079	1
Qrich1	0.00032358	-1	0.076	0.192	1
Homer1	0.000323652	-1.7589919	0.036	0.126	1
Prpf39	0.000325857	-1.584962501	0.036	0.126	1
Slc44a1	0.000325967	-2.378511623	0.013	0.079	1
Gmeb1	0.000325967	-2.378511623	0.013	0.079	1
Cdk17	0.000325967	-2.378511623	0.013	0.079	1
Hmgb2	0.000327407	0.829115441	0.579	0.417	1
Man1a	0.000330883	-0.955605881	0.169	0.318	1
Rpsa	0.00033164	0.349923725	0.997	0.987	1
Rassf8	0.000334266	-1.652076697	0.036	0.126	1
Ric1	0.000335156	-1.447458977	0.07	0.179	1
Rpl36al	0.000339202	0.352142708	0.954	0.94	1
Tgoln1	0.000340477	-0.755377631	0.291	0.457	1
Pip5k1a	0.000341275	-1.211504105	0.04	0.132	1
Tank	0.000344495	-1.025535092	0.152	0.291	1
Coro1b	0.000345841	1.017921908	0.394	0.238	1
Por	0.000346121	-1.295455884	0.06	0.166	1
Gys1	0.000346141	-1.378511623	0.056	0.159	1
Adora2a	0.000346803	-2.502500341	0.017	0.086	1
Paxbp1	0.000352308	-1.415037499	0.033	0.119	1
Alox15	0.000352473	-4.700439718	0.003	0.053	1
Caprin1	0.000354054	-0.545824107	0.341	0.517	1
Tspan5	0.000354155	-2.415037499	0.017	0.086	1
Adgrg6	0.000354155	-2.321928095	0.017	0.086	1
Sfr1	0.000355793	-0.534776744	0.358	0.55	1
Adrb2	0.000356024	-1.222392421	0.06	0.166	1
Ttc7	0.000357296	-1.125530882	0.126	0.258	1
Psmd1	0.000358692	-0.823122238	0.209	0.364	1
Capza2	0.000359225	-0.265317152	0.738	0.894	1
Cry2	0.000363257	-3.169925001	0.003	0.053	1
Lrig2	0.000363257	-3.169925001	0.003	0.053	1
Ept1	0.000363257	-3.169925001	0.003	0.053	1
Gm37494	0.000363257	-3.169925001	0.003	0.053	1
Foxo1	0.000363387	-1.807354922	0.03	0.113	1
Vdac2	0.000363895	0.612976877	0.709	0.616	1
Lrrc8b	0.000365378	-1.847996907	0.03	0.113	1
Dusp11	0.000365563	-0.683142895	0.166	0.318	1
Dnajb6	0.000373634	-0.46036149	0.331	0.536	1
Ptp4a2	0.000377528	-0.38332864	0.57	0.742	1
Senp1	0.000382707	-2.099535674	0.02	0.093	1
Get4	0.000385693	-1.584962501	0.03	0.113	1
Naa38	0.000386654	1.906890596	0.162	0.046	1
Gpbp1l1	0.000386973	-1.440572591	0.033	0.119	1
Mfsd7b	0.000387634	-2	0.023	0.099	1
Phc3	0.000387634	-2	0.023	0.099	1
Lemd3	0.000387634	-2	0.023	0.099	1
Slc35e4	0.000387634	-2	0.023	0.099	1
Lgals9	0.000390135	0.958179824	0.351	0.192	1
Nt5c	0.000391918	1.235216462	0.291	0.146	1
Ankrd12	0.000392844	-1.362570079	0.079	0.192	1
Poldip3	0.00039885	-1	0.119	0.252	1
Dock4	0.000398951	-1.440572591	0.03	0.113	1
Ap2s1	0.000404265	0.851477475	0.52	0.377	1
Plp2	0.000405255	-1.64385619	0.05	0.146	1
Tle4	0.000406162	-1.38332864	0.066	0.172	1
Rap1a	0.00040682	-0.557056504	0.417	0.576	1
Fam208a	0.000410232	-1.584962501	0.03	0.113	1
Bclaf1	0.000414205	-0.752072487	0.205	0.364	1
Nbr1	0.00041718	-1.540568381	0.017	0.086	1
Vav1	0.000419503	1.185866545	0.248	0.106	1
Sh2d1b1	0.000419704	3.247927513	0.093	0.007	1
Hscb	0.000423016	2.95419631	0.093	0.007	1
Sdhaf4	0.000427823	2.292781749	0.129	0.026	1
Oasl2	0.000434921	1.351985329	0.235	0.099	1
Ist1	0.000442523	-1.115477217	0.103	0.225	1
Brpf1	0.000444484	-1.157541277	0.07	0.179	1
Actr1b	0.000445109	-1.337034987	0.053	0.152	1
Usp14	0.000446464	-0.902702799	0.119	0.252	1
Traf3	0.000447501	-1.283792966	0.053	0.152	1
Appl1	0.000449831	-1.523561956	0.05	0.146	1
Ucp2	0.000451144	0.400454176	0.881	0.841	1
Pltp	0.00045188	1.941897045	0.242	0.113	1
Gtpbp4	0.000461327	-0.815575429	0.129	0.265	1
2700060E02Rik	0.000470871	0.695742931	0.533	0.377	1
Rbbp8	0.000473648	-1.436099115	0.05	0.146	1
Ifi35	0.000478719	1.930737338	0.159	0.046	1
Tra2b	0.000480536	-0.58159565	0.364	0.536	1
Slc8b1	0.000483254	-1.222392421	0.066	0.172	1
Rsf1	0.000484649	-1.229481846	0.089	0.205	1
Gltp	0.000485378	1.148863386	0.278	0.132	1
Fam213b	0.000486554	1.906890596	0.159	0.046	1
Mtmr14	0.000488583	-1.432959407	0.063	0.166	1
Sema4d	0.00048921	-1.371968777	0.096	0.212	1
Hint1	0.000490077	0.509861045	0.808	0.755	1
Sp110	0.000497896	1.528378972	0.199	0.073	1
Tmem258	0.00049808	0.853610513	0.474	0.318	1
Adgrl2	0.000498695	-4	0	0.04	1
Gm26735	0.000498695	-4.169925001	0	0.04	1
Itga1	0.000498695	-4	0	0.04	1
Dmkn	0.000498748	-4.584962501	0	0.04	1
Klk8	0.000498748	-4.169925001	0	0.04	1
Tasp1	0.000498801	-3.807354922	0	0.04	1
Etohi1	0.000498801	-3.807354922	0	0.04	1
Gabbr2	0.000498801	-3.807354922	0	0.04	1
Raet1e	0.000498801	-3.807354922	0	0.04	1
Arhgap23	0.000498801	-3.807354922	0	0.04	1
Ywhah	0.000501324	-0.602240492	0.397	0.57	1
Tomm20	0.00051105	-0.357156583	0.593	0.762	1
Gmfg	0.000511064	0.899473124	0.427	0.278	1
Hcfc1r1	0.000511204	1.103093493	0.311	0.166	1
Twf2	0.000512275	1.36923381	0.248	0.113	1
Dek	0.000521967	-0.530514717	0.285	0.464	1
Rhob	0.000524042	0.904542841	0.46	0.311	1
Tacc1	0.00053459	-0.752072487	0.149	0.291	1
Sp1	0.000536839	-1.371968777	0.046	0.139	1
Abhd12	0.00053873	1.050626073	0.321	0.172	1
Tpm3	0.000544832	-0.647118977	0.255	0.43	1
Impact	0.000544928	-1.175086707	0.076	0.185	1
Ndfip2	0.000549564	-0.948469699	0.172	0.311	1
Lims1	0.000551462	-0.781359714	0.179	0.325	1
Aggf1	0.000551747	-1.308122295	0.063	0.166	1
Pigyl	0.000552154	2.700439718	0.103	0.013	1
Pf4	0.000558224	-1.940715919	0.252	0.391	1
Cd300lb	0.000558667	-3	0.007	0.06	1
Oas1a	0.000558858	2.292781749	0.126	0.026	1
Rpl24	0.000560685	0.288505093	0.987	1	1
Slc30a9	0.000561306	-0.956931278	0.089	0.205	1
Uba5	0.000561397	-1.087462841	0.079	0.192	1
Echs1	0.000562264	1.473931188	0.238	0.106	1
Nisch	0.000562411	-0.673771768	0.219	0.377	1
Klhl12	0.000565148	-2.736965594	0.007	0.06	1
Syne2	0.000565148	-2.736965594	0.007	0.06	1
Crybg3	0.000565148	-2.736965594	0.007	0.06	1
1-Mar	0.000566754	1.514573173	0.205	0.079	1
Gnl2	0.000569393	-1.192645078	0.046	0.139	1
Usp1	0.000574818	-0.784271309	0.079	0.192	1
U2surp	0.000577806	-0.68251781	0.219	0.377	1
Coa3	0.000579316	1.556393349	0.235	0.106	1
Cnot1	0.000580589	-1.237039197	0.086	0.199	1
Zfp945	0.000580794	-1.552541023	0.043	0.132	1
Cav1	0.000586134	-2	0.007	0.06	1
Dhrs9	0.000592073	-2.321928095	0.007	0.06	1
H3f3a	0.000599226	0.398898852	0.98	0.927	1
Minos1	0.000601772	0.886991038	0.546	0.43	1
Anapc11	0.000602822	1.539158811	0.228	0.099	1
Phf21a	0.000605477	-1.142019005	0.076	0.185	1
Naa15	0.000609356	-1.084888898	0.099	0.219	1
Sarnp	0.000615905	1.584962501	0.202	0.079	1
Uhrf1bp1l	0.000616125	-1.476438044	0.056	0.152	1
Cnot6l	0.000621836	-1.115477217	0.099	0.219	1
Ndufc1	0.000628314	0.924812504	0.483	0.331	1
Tbc1d15	0.000629951	-1.331205908	0.093	0.205	1
Kcmf1	0.000629955	-0.766800824	0.166	0.305	1
Ybx3	0.000630993	-0.752072487	0.225	0.377	1
Gm10073	0.000633435	0.720314354	0.49	0.318	1
Paox	0.000641187	1.857980995	0.156	0.046	1
Atad1	0.000643637	-1.392317423	0.043	0.132	1
Klra2	0.00064389	1.176322773	0.285	0.146	1
Cacna1d	0.000655146	-1.807354922	0.036	0.119	1
Scaf8	0.000655146	-1.807354922	0.036	0.119	1
Srsf6	0.000663724	-0.726981506	0.245	0.397	1
Napg	0.00066614	-1.142019005	0.086	0.199	1
Nras	0.000667208	-0.889817082	0.195	0.338	1
Pmepa1	0.000668295	0.645263011	0.613	0.457	1
Mff	0.000673818	-0.932885804	0.129	0.258	1
Nsd1	0.000674929	-1.115477217	0.106	0.225	1
Mrpl12	0.000675088	1.46712601	0.235	0.106	1
Exosc4	0.000677938	2.426264755	0.113	0.02	1
Spast	0.000678684	-1.736965594	0.036	0.119	1
Mon2	0.000679004	-0.906890596	0.076	0.185	1
Arid4b	0.000683625	-1.084888898	0.086	0.199	1
Lbr	0.000685372	-1	0.043	0.132	1
Morf4l2	0.000690657	-0.710493383	0.212	0.364	1
Ccr1	0.000693602	-0.511574845	0.566	0.695	1
Gab2	0.000694147	-1.245112498	0.083	0.192	1
Atf6	0.00070499	-1.039528364	0.096	0.212	1
Eif2s2	0.000707362	-0.371410567	0.477	0.656	1
Rasal2	0.000709315	-1.662965013	0.036	0.119	1
Tbc1d1	0.000709315	-1.662965013	0.036	0.119	1
Fam126a	0.000710421	-3	0.01	0.066	1
Ddost	0.000717053	1.019365325	0.361	0.219	1
Ralgapa2	0.000720485	-2.584962501	0.01	0.066	1
Rbpms	0.000720485	-2.700439718	0.01	0.066	1
Plcl1	0.000722852	-1.514573173	0.036	0.119	1
Ckb	0.000723287	1.506959989	0.242	0.113	1
Bcl2a1b	0.000723795	0.564498398	0.795	0.808	1
Adipor1	0.000730608	-0.475579041	0.252	0.424	1
Ankrd50	0.000731903	-2.459431619	0.01	0.066	1
Rab33b	0.000731903	-2.459431619	0.01	0.066	1
Spg20	0.000731903	-2.459431619	0.01	0.066	1
Ptpn22	0.000731903	-2.459431619	0.01	0.066	1
Mcm9	0.000731903	-2.459431619	0.01	0.066	1
Pgm3	0.000731903	-2.459431619	0.01	0.066	1
Pla1a	0.000731903	-2.459431619	0.01	0.066	1
Pex6	0.000731903	-2.459431619	0.01	0.066	1
Rab11fip2	0.000731903	-2.459431619	0.01	0.066	1
Zfos1	0.000741392	0.906890596	0.384	0.232	1
Thbd	0.000742056	-2.321928095	0.01	0.066	1
Tiprl	0.000746209	-1.341036918	0.036	0.119	1
Usp25	0.000750335	-0.832890014	0.152	0.285	1
D15Ertd621e	0.000751607	-1.206450877	0.083	0.192	1
Htt	0.000755697	-1.283792966	0.07	0.172	1
Siah1a	0.000756021	-2.115477217	0.01	0.066	1
Ddx21	0.000756116	-1.067114196	0.185	0.318	1
Cfb	0.000762238	3	0.086	0.007	1
Stmn1	0.000762607	2.906890596	0.099	0.013	1
Zfp91	0.000763318	-0.58936768	0.295	0.457	1
Shoc2	0.000767126	-1.415037499	0.036	0.119	1
Bod1l	0.000771584	-1	0.139	0.265	1
Arhgef3	0.000776925	-1.201633861	0.04	0.126	1
Erdr1	0.000779979	-0.682970705	0.325	0.483	1
Zfhx3	0.000783495	-0.782408565	0.262	0.411	1
Cebpzos	0.000784026	1.628031223	0.182	0.066	1
Nrd1	0.00080381	-0.970252657	0.142	0.272	1
Ginm1	0.000817296	-1.436099115	0.053	0.146	1
Chd8	0.000817458	-1.263034406	0.079	0.185	1
Ell	0.000820602	-1.415037499	0.053	0.146	1
Rftn1	0.000821941	-0.80407979	0.182	0.325	1
Whsc1	0.000821953	-0.909802191	0.086	0.199	1
P2ry6	0.000824882	1.06529146	0.305	0.166	1
Lonrf3	0.000831739	-2.378511623	0.013	0.073	1
Rala	0.000833604	-0.736965594	0.172	0.311	1
Emc2	0.000837405	1.830074999	0.162	0.053	1
Atp5j	0.000847455	0.625226371	0.649	0.517	1
Rusc2	0.000848137	-2.263034406	0.013	0.073	1
Appl2	0.000854538	-0.784271309	0.083	0.192	1
Mybbp1a	0.000858441	-1.334419039	0.066	0.166	1
D930015E06Rik	0.000860736	-1.91753784	0.026	0.099	1
Slc20a1	0.000873783	-0.762960803	0.146	0.278	1
Tecr	0.000873952	1.169925001	0.258	0.126	1
Arhgef1	0.000877149	-1.263034406	0.053	0.146	1
Parp14	0.000880976	-0.754422791	0.232	0.377	1
Nup160	0.000888677	-1.777607579	0.013	0.073	1
Brwd3	0.000890023	-1.830074999	0.026	0.099	1
Prmt10	0.000890023	-1.830074999	0.026	0.099	1
Cdk8	0.000898138	-2	0.023	0.093	1
Tardbp	0.000899996	-0.678071905	0.159	0.298	1
Msl2	0.000902536	-1.556393349	0.05	0.139	1
Atp5c1	0.000904273	0.535634788	0.682	0.576	1
Fap	0.00091394	-2.115477217	0.017	0.079	1
Cdyl	0.00091394	-2.115477217	0.017	0.079	1
Arhgap26	0.00091394	-2.115477217	0.017	0.079	1
Dnajc10	0.000914422	-0.807354922	0.139	0.272	1
Glmp	0.0009198	1.099535674	0.298	0.159	1
Coro1a	0.000926255	0.405023711	0.861	0.781	1
Whsc1l1	0.000926693	-1	0.106	0.225	1
Cuta	0.000931272	1.115477217	0.305	0.166	1
Smcr8	0.000931329	-1.180572246	0.03	0.106	1
Metap2	0.00093286	-0.529680065	0.328	0.497	1
Arid2	0.000936567	-2	0.02	0.086	1
Trip11	0.000940731	-1.140862536	0.119	0.238	1
Uba3	0.000944548	-1.436099115	0.05	0.139	1
Fam188a	0.000947291	-1.275634443	0.05	0.139	1
Rcor1	0.000947291	-1.353636955	0.05	0.139	1
Gabpb1	0.000950438	-1.678071905	0.023	0.093	1
Pcbp1	0.000951796	-0.405759686	0.52	0.695	1
Ergic2	0.000955963	-1.263034406	0.096	0.205	1
Hmox2	0.000957238	1.307428525	0.242	0.113	1
Dhx36	0.000958013	-0.898120386	0.126	0.252	1
Chm	0.000960089	-1.906890596	0.02	0.086	1
Ndufv2	0.00096739	1.124328135	0.295	0.159	1
Arhgap21	0.000971396	-1.584962501	0.023	0.093	1
Hbs1l	0.000971396	-1.736965594	0.023	0.093	1
Tdg	0.000971396	-1.736965594	0.023	0.093	1
Itch	0.000971793	-1	0.083	0.192	1
Fam193a	0.000974104	-1.064130337	0.053	0.146	1
Phip	0.000975687	-1	0.113	0.232	1
Wfdc17	0.000978388	0.893084796	0.632	0.457	1
Setd5	0.000979113	-0.896906507	0.07	0.172	1
Endod1	0.000986753	-1.192645078	0.026	0.099	1
Rbm26	0.000987253	-1.090197809	0.089	0.199	1
Camk1d	0.000994527	-0.857042046	0.146	0.278	1
Uap1	0.000998212	-1.061400545	0.053	0.146	1
Timp1	0.000999179	-1.662965013	0.023	0.093	1
Gabarapl1	0.001003673	-0.790546634	0.093	0.205	1
Ufm1	0.00102758	-0.634350528	0.172	0.318	1
Ccl4	0.001029121	-0.512332055	0.881	0.947	1
Prpf38b	0.001042034	-0.632791026	0.232	0.377	1
Acsl1	0.001043435	-1.2410081	0.05	0.139	1
Pirb	0.001049192	1.023846742	0.298	0.159	1
Nup50	0.001052103	-1.040641984	0.099	0.212	1
B230219D22Rik	0.001052335	-0.742842161	0.126	0.252	1
Klhl20	0.001061782	-3	0.003	0.046	1
Arap2	0.001061782	-3	0.003	0.046	1
Aacs	0.001061782	-3	0.003	0.046	1
Crtam	0.001061782	-3	0.003	0.046	1
Dis3l	0.001061782	-3	0.003	0.046	1
Ctsa	0.001063424	0.447880756	0.795	0.788	1
Asph	0.001063969	-1.222392421	0.063	0.159	1
Runx3	0.001077264	-0.408084739	0.414	0.596	1
Usmg5	0.001079079	0.744161096	0.543	0.404	1
Vps13d	0.001084835	-1.371968777	0.046	0.132	1
Oxsr1	0.001084835	-1.371968777	0.046	0.132	1
Cnbp	0.001086848	-0.397115591	0.5	0.675	1
Nfkbib	0.00109397	-0.847996907	0.195	0.331	1
Mysm1	0.001094842	-1.125530882	0.05	0.139	1
Aup1	0.001100778	0.959358016	0.298	0.159	1
Rhov	0.001101502	-0.912537159	0.063	0.159	1
Kansl3	0.001102814	-1.436099115	0.046	0.132	1
Myo1b	0.00110607	-2.415037499	0.003	0.046	1
Dgke	0.00110607	-2.415037499	0.003	0.046	1
Smc6	0.00110649	-0.732519689	0.179	0.318	1
Cebpz	0.001107285	-0.884522783	0.149	0.278	1
Specc1	0.00111047	-1.40053793	0.073	0.172	1
Gbp3	0.001111256	1.127755547	0.291	0.159	1
Mllt10	0.001126073	-1.304854582	0.046	0.132	1
Capza1	0.001131496	-0.502500341	0.232	0.391	1
Rdx	0.001132876	-1.033947332	0.126	0.245	1
Pla2g15	0.001136471	1.449307401	0.195	0.079	1
Ddt	0.001140909	1.718818247	0.185	0.073	1
Fam214b	0.001177948	-1.103093493	0.073	0.172	1
Fpr2	0.001185533	-1.556393349	0.043	0.126	1
Eif3g	0.001186162	1.30580843	0.238	0.113	1
Hook3	0.001193746	-0.893084796	0.109	0.225	1
Hfe	0.001199907	1.345774837	0.179	0.066	1
Fbxw11	0.001201564	-0.919829651	0.099	0.212	1
Rnf4	0.001202131	-0.811554911	0.123	0.245	1
Axl	0.001217808	0.570315725	0.533	0.371	1
Cd164	0.001219213	-0.637429921	0.272	0.424	1
Rhoc	0.001224527	-1.074000581	0.139	0.258	1
Ciita	0.001225554	2.087462841	0.106	0.02	1
Hnrnpa0	0.0012282	-0.465851289	0.566	0.702	1
Pcnx	0.001231436	-1.485426827	0.043	0.126	1
Fth1	0.001232929	-0.165245602	1	1	1
Lmnb1	0.001234138	-0.760534065	0.205	0.338	1
Sltm	0.001244661	-0.678071905	0.162	0.298	1
Dpep2	0.001262139	-1	0.116	0.232	1
Chd9	0.001262813	-0.719892081	0.076	0.179	1
Oaz1	0.001277262	0.350340951	0.97	0.974	1
Dip2b	0.001279256	-1.415037499	0.043	0.126	1
Ube2e3	0.001280508	-0.888968688	0.159	0.285	1
Blvrb	0.001298641	0.811097324	0.437	0.298	1
Tmem123	0.001310328	-0.673771768	0.222	0.364	1
Med28	0.001315733	1.321928095	0.219	0.099	1
Ap3b1	0.001320885	-1.03170886	0.139	0.258	1
Ypel5	0.001321674	-1.038474148	0.106	0.219	1
Cdc40	0.001340746	-1.044394119	0.096	0.205	1
Epb41	0.001348899	-0.925999419	0.096	0.205	1
Guk1	0.001349659	1.517848305	0.175	0.066	1
Sik3	0.001355074	-1.152003093	0.043	0.126	1
Ndufb5	0.001375957	0.790904401	0.49	0.351	1
Ptgfrn	0.001376896	-1.547487795	0.04	0.119	1
Idnk	0.001384275	1.722466024	0.166	0.06	1
Rufy3	0.001406825	-1.137503524	0.093	0.199	1
Rps6	0.001408488	0.310222594	0.983	0.987	1
Ddit3	0.001416672	1.920565533	0.136	0.04	1
N4bp2l2	0.001418378	-0.952694285	0.086	0.192	1
Zcrb1	0.001418723	-0.555697906	0.222	0.371	1
Hn1	0.001431797	0.689456669	0.523	0.384	1
Oxr1	0.001442343	-1	0.073	0.172	1
Syap1	0.00144403	-0.949373927	0.076	0.179	1
Abl2	0.001452791	-0.908852112	0.126	0.245	1
Brd1	0.001454429	-0.934411658	0.132	0.252	1
Ewsr1	0.001462993	-0.631848888	0.311	0.464	1
Zfp292	0.001472806	-1.03170886	0.123	0.238	1
Ubr2	0.001486542	-1.289506617	0.079	0.179	1
Pcnp	0.0014868	-0.607682577	0.162	0.298	1
H13	0.001487551	-0.610588308	0.242	0.384	1
Efnb2	0.001502352	-3.807354922	0	0.033	1
Cxcl5	0.001502449	-4.169925001	0	0.033	1
Fst	0.001502449	-4.321928095	0	0.033	1
Lepr	0.001502498	-4.584962501	0	0.033	1
Arhgap6	0.001502514	-3.584962501	0	0.033	1
Fzd1	0.001502514	-3.584962501	0	0.033	1
Gm43625	0.001502514	-3.584962501	0	0.033	1
Aldh1l2	0.001502514	-3.584962501	0	0.033	1
Pus3	0.001502514	-3.584962501	0	0.033	1
Ccr9	0.001502514	-3.584962501	0	0.033	1
Mtx3	0.001502514	-3.584962501	0	0.033	1
Gm17103	0.001502514	-3.584962501	0	0.033	1
Zeb1	0.001502514	-3.584962501	0	0.033	1
Rps26-ps1	0.001506764	1.306661338	0.242	0.119	1
Ddb1	0.001517993	-0.795641501	0.142	0.265	1
Smarca2	0.001519007	-1	0.043	0.126	1
Hp	0.001520009	-1.552541023	0.036	0.113	1
Acin1	0.001523424	-0.610053482	0.199	0.344	1
Gnb2l1	0.001529536	0.290947152	0.993	0.98	1
Rfc2	0.001529971	1.637429921	0.156	0.053	1
Ndufb2	0.001536111	1.27085391	0.272	0.146	1
Dynll2	0.001540758	1.727920455	0.146	0.046	1
Larp4	0.00154175	-0.898120386	0.126	0.245	1
Ndufa8	0.001545826	0.927850214	0.387	0.252	1
Ckap4	0.001555547	-1.485426827	0.036	0.113	1
Ubqln2	0.001561054	-1.152003093	0.04	0.119	1
Edrf1	0.001575639	-2.584962501	0.007	0.053	1
S1pr3	0.001575639	-2.584962501	0.007	0.053	1
Ttc37	0.001575639	-2.584962501	0.007	0.053	1
Grk5	0.001575639	-2.584962501	0.007	0.053	1
Sav1	0.001579371	-0.646363045	0.109	0.225	1
Uba7	0.001581563	2.247927513	0.103	0.02	1
Dyrk2	0.001590341	-1.415037499	0.053	0.139	1
Map4k3	0.001597012	-1.788495895	0.033	0.106	1
Slc1a5	0.001616122	-1.469485283	0.036	0.113	1
Pja2	0.001616122	-1.362570079	0.036	0.113	1
Folr2	0.001618747	1.854149134	0.172	0.066	1
Tbl1x	0.001628313	-0.959358016	0.093	0.199	1
Cnot4	0.001640428	-1.347923303	0.066	0.159	1
Chtop	0.001641879	-1.056583528	0.07	0.166	1
Eif5a	0.001657819	0.438884241	0.765	0.682	1
Wdr89	0.001661044	1.292781749	0.136	0.04	1
Cpsf3	0.001665222	3.459431619	0.063	0	1
Zfr	0.001683088	-0.958179824	0.103	0.212	1
Fam168b	0.001704791	-1.037474705	0.109	0.219	1
Ccdc174	0.001709602	-1.125530882	0.056	0.146	1
Rpl12	0.001716789	0.322269521	0.993	0.967	1
Ankrd37	0.001729102	-1.245112498	0.066	0.159	1
Snx7	0.001745001	-1.247927513	0.036	0.113	1
Ywhag	0.001752978	-0.549834277	0.252	0.397	1
Tax1bp3	0.00175655	1.523561956	0.126	0.033	1
Comt	0.001757721	1.03562391	0.308	0.179	1
Etv6	0.001763195	-1.087462841	0.099	0.205	1
H2afz	0.001766664	0.627039475	0.795	0.715	1
R3hdm2	0.001771482	-0.743660247	0.106	0.219	1
Dnttip2	0.001783161	-0.731511164	0.142	0.265	1
Ly6a	0.001798235	4.129283017	0.076	0.007	1
Tceb3	0.001802782	-0.958179824	0.103	0.212	1
Nmi	0.00180346	2	0.142	0.046	1
Fam173a	0.001810754	1.064130337	0.258	0.132	1
Aamp	0.001812559	0.903323981	0.268	0.139	1
Adam9	0.001821122	-0.865698908	0.132	0.252	1
Ost4	0.001825032	0.705256734	0.51	0.364	1
Mllt4	0.001853616	-1.710493383	0.03	0.099	1
Rpl22l1	0.001870546	0.392535501	0.884	0.881	1
Tmem185b	0.001878696	-1.678071905	0.03	0.099	1
Pabpc4	0.001878696	-1.678071905	0.03	0.099	1
Ikzf5	0.001878696	-1.678071905	0.03	0.099	1
Pdlim5	0.001886668	-0.743660247	0.106	0.219	1
Gpx4	0.001894863	0.499964848	0.705	0.616	1
Crtc3	0.001901038	-0.900464326	0.129	0.245	1
Vcpip1	0.001917731	-1.321928095	0.063	0.152	1
Pnpla2	0.00191992	1.700439718	0.142	0.046	1
Eif3f	0.00194334	0.450661409	0.798	0.755	1
Rnf213	0.00194592	0.973032952	0.258	0.132	1
Fpgt	0.001947819	-2.321928095	0.01	0.06	1
[truncated: 7,808 more rows]
